# Supplementary material for: Maternal alcohol consumption and offspring DNA methylation: findings from six general population-based birth cohorts
Source: Epigenomics. 2017 Nov 27;10(1):27–42. doi: 10.2217/epi-2017-0095 (PMC5753623; doi:10.2217/epi-2017-0095)
Supplement: Supplementary file 2 [file epi-10-27-s2.xlsx]

## Sheet: Contents
File S2: Supplementary Tables
Contents
Table S1	Sustained maternal alcohol consumption, unadjusted for cell counts - All probes with P<1e-3
Table S2	Sustained maternal alcohol consumption, adjusted for cell counts - All probes with P<1e-3
Table S3	Binge drinking in pregnancy, unadjusted for cell counts - All probes with P<1e-3
Table S4	Binge drinking in pregnancy, adjusted for cell counts - All probes with P<1e-3
Table S5	Drinking before pregnancy, unadjusted for cell counts - All probes with P<1e-3
Table S6	Drinking before pregnancy, unadjusted for cell counts - All probes with P<1e-3
Table S7	Drinking before pregnancy, unadjusted for cell counts - All probes with P<1e-3
Table S8	Drinking in the first trimester of pregnancy, adjusted for cell counts - All probes with P<1e-3
Table S9	Drinking in the second/third trimester of pregnancy, unadjusted for cell counts - All probes with P<1e-3
Table S10	Drinking in the second/third trimester of pregnancy, adjusted for cell counts - All probes with P<1e-3
Table S11	Summary of meta-analysis results from all models
Table S12	Portales-Casamar (FASD study) look up results
Table S13	Liu (study of adult alcohol exposure in CHARGE+) look up results
Table S14	All differentially methylated regions according to the Comb-P method (none were validated using DMRcate)
Table S15	Blood-brain DNA methylation correlations for CpGs in the DMRs of the EWAS model of sustaied alcohol drinking during pregnancy. Four different brain tissues as reported in http://epigenetics.essex.ac.uk/bloodbrain/

## Sheet: Table S1
Table S1: Sustained maternal alcohol consumption, unadjusted for cell counts - All probes with P<1e-3
Chromosome	CpG	Gene[Illumina]	Gene region	Relation to CpG island	Gene[Closest]	Effect (change in percent methylation)	SE	P-value	FDR-corrected P-value	Bonferroni-corrected P-value	Direction in all cohorts	Heterogeneity P-value	Probe appears on Naeem list of problematic probes
3	cg24671330	ATP13A5	Body	OpenSea	ATP13A5	-0.0082	0.0017	2.949e-06	0.580718	1	-----	0.5546	Yes
17	cg00193521			OpenSea	KCNJ16	-0.008	0.0017	3.575e-06	0.580718	1	-----	0.141
12	cg15623519	SLC15A4	TSS1500	S_Shore	SLC15A4	-0.0096	0.0021	4.125e-06	0.580718	1	-----	0.4368	Yes
5	cg01663016	SLIT3;SLIT3	5'UTR;1stExon	Island	SLIT3	0.0017	0.0004	4.902e-06	0.580718	1	+--++	0.03787
8	cg21905209	UBE2V2	Body	S_Shore	UBE2V2	-0.0021	0.0005	7.3e-06	0.595013	1	-----	0.3329
9	cg14420108	GALT	Body	S_Shore	GALT	-0.0053	0.0012	7.534e-06	0.595013	1	----+	0.05156
3	cg01538982	CCDC51;CCDC51;CCDC72	5'UTR;1stExon;TSS200	Island	CCDC51	-0.0021	0.0005	1.047e-05	0.666757	1	-+---	0.9018
7	cg22418737			Island	LOC100134229	0.001	0.0002	1.787e-05	0.666757	1	++-++	0.6344
17	cg19536664	ALOX12	TSS1500	Island	ALOX12	0.0125	0.0029	1.839e-05	0.666757	1	+++++	0.701
12	ch.12.74372425F			OpenSea	SNORA70	-0.0017	0.0004	1.946e-05	0.666757	1	-+---	0.9043	Yes
11	cg04543008	PHOX2A	TSS200	Island	PHOX2A	0.0007	0.0002	2.251e-05	0.666757	1	+++++	0.7264
2	cg08075308	TTC27	TSS200	N_Shore	TTC27	0.0008	0.0002	2.299e-05	0.666757	1	+-+-+	0.1544
3	cg15130565	PTPRG	TSS1500	N_Shore	PTPRG	-0.0018	0.0004	2.311e-05	0.666757	1	-+-+-	0.2876
11	cg14706107	SFRS2B;SFRS2B	1stExon;3'UTR	S_Shore	SRSF8	-0.0041	0.001	2.318e-05	0.666757	1	-+-+-	0.2515
2	cg16582803			S_Shore	BC038542	-0.0095	0.0023	2.319e-05	0.666757	1	-----	0.6577
2	cg08154731			OpenSea	GPC1	-0.0088	0.0021	2.981e-05	0.666757	1	--?--	0.4194	Yes
5	cg14527110	P4HA2;P4HA2;P4HA2;P4HA2;P4HA2	5'UTR;5'UTR;5'UTR;5'UTR;5'UTR	N_Shore	P4HA2	-0.0042	0.001	3.085e-05	0.666757	1	---+-	0.1511
8	cg03087912			Island	SOX17	0.0015	0.0004	3.139e-05	0.666757	1	+-+++	0.5749
10	cg20118364	GPR158	Body	OpenSea	GPR158	-0.0041	0.001	3.362e-05	0.666757	1	---+-	0.001152	Yes
11	cg01784909			OpenSea	DCDC1	0.0051	0.0012	3.393e-05	0.666757	1	-++++	0.3632
2	cg05740609	SIX3	TSS200	N_Shore	SIX3	-0.0015	0.0004	3.664e-05	0.666757	1	-----	0.7405	Yes
13	cg01194519			Island	RNF6	-0.0016	0.0004	3.956e-05	0.666757	1	----+	0.2369	Yes
7	cg20826151			OpenSea	TRIM56	-0.0045	0.0011	3.992e-05	0.666757	1	---+-	0.5783
1	cg06545166	ETNK2	1stExon	Island	ETNK2	0.0034	0.0008	4.013e-05	0.666757	1	+-+++	0.1125	Yes
10	cg06972969	PHYHIPL	TSS1500	N_Shore	PHYHIPL	-0.013	0.0032	4.543e-05	0.666757	1	-----	0.1713	Yes
6	cg10582827			S_Shore	TRNA_Ala	-0.0105	0.0026	4.605e-05	0.666757	1	-----	0.7025	Yes
19	cg11928366	NDUFB7	1stExon	Island	NDUFB7	0.0009	0.0002	4.691e-05	0.666757	1	+--++	0.1718
15	cg07775813	MIR548H4;NOX5;SPESP1	Body;5'UTR;Body	Island	SPESP1	-0.0061	0.0015	4.697e-05	0.666757	1	-----	0.1018
18	cg06485671	KLHL14	5'UTR	Island	KLHL14	0.0015	0.0004	4.709e-05	0.666757	1	+--++	0.08332
18	cg05898699			N_Shore	LOC644669	-0.0097	0.0024	5.354e-05	0.666757	1	--?--	0.6249	Yes
6	cg18379676			N_Shelf	ZNF311	0.0103	0.0025	5.42e-05	0.666757	1	+?+++	0.3619	Yes
22	cg19104475	CABP7	TSS200	Island	CABP7	0.0014	0.0003	5.623e-05	0.666757	1	+++++	0.6753
10	cg03432241	ITIH5;ITIH5;ITIH5	Body;Body;Body	OpenSea	ITIH5	0.0042	0.001	5.73e-05	0.666757	1	+++++	0.8619
9	cg01499623	SMU1	Body	N_Shore	SMU1	-0.0073	0.0018	5.776e-05	0.666757	1	-+---	0.03276
12	cg18164297	C12orf12	TSS200	S_Shore	C12orf12	-0.0027	0.0007	5.878e-05	0.666757	1	+----	0.1231
14	cg16714654	ERH;SLC39A9	Body;TSS1500	N_Shore	ERH	-0.0082	0.002	5.915e-05	0.666757	1	-----	0.6473
3	cg24202522			OpenSea	LOC285375	0.0017	0.0004	6.171e-05	0.666757	1	+++++	0.6943
16	cg08562016	GFOD2;GFOD2;GFOD2;GFOD2	5'UTR;Body;1stExon;Body	Island	GFOD2	0.0013	0.0003	6.51e-05	0.666757	1	+-+++	0.5567
2	cg13311930	CFLAR;CFLAR;CFLAR	5'UTR;TSS200;1stExon	N_Shore	CFLAR	-0.0018	0.0004	6.516e-05	0.666757	1	--++-	0.1949
10	cg09099697	REEP3	Body	Island	REEP3	0.0009	0.0002	6.722e-05	0.666757	1	++-++	0.3668
6	cg19595170	SRF;SRF	5'UTR;1stExon	Island	SRF	0.0029	0.0007	6.781e-05	0.666757	1	+++-+	0.4161
20	cg11879776	CST8	TSS1500	OpenSea	CST8	0.0065	0.0016	6.813e-05	0.666757	1	-++++	0.4553
17	cg27455331			S_Shore	FLJ40194	0.0011	0.0003	6.858e-05	0.666757	1	++-++	0.2095
2	cg21545857			Island	D2HGDH	0.0071	0.0018	7e-05	0.666757	1	+++++	0.9554
1	cg23915527			N_Shore	TRNA_Val	-0.0114	0.0029	7.04e-05	0.666757	1	-----	0.7263
15	cg08484934	C15orf59	TSS1500	Island	C15orf59	0.0015	0.0004	7.147e-05	0.666757	1	+++++	0.5846
5	cg18980733			Island	GFRA3	0.0013	0.0003	7.385e-05	0.666757	1	+--++	0.3453
3	cg15680902	IL1RAP;IL1RAP;IL1RAP;IL1RAP;IL1RAP;IL1RAP	TSS1500;TSS1500;TSS1500;TSS1500;TSS1500;TSS1500	Island	IL1RAP	-0.0017	0.0004	7.436e-05	0.666757	1	-+---	0.3381
2	cg12662931	DUSP19;DUSP19	Body;Body	OpenSea	DUSP19	-0.0047	0.0012	7.625e-05	0.666757	1	----+	0.5621
3	cg19914751	QARS	TSS1500	S_Shore	QARS	-0.0017	0.0004	7.726e-05	0.666757	1	-+---	0.7658
19	cg24333150			S_Shore	PSG3	-0.0105	0.0026	7.754e-05	0.666757	1	-----	0.4112
19	cg26587014			S_Shelf	BCL3	-0.0066	0.0017	7.762e-05	0.666757	1	-----	0.2189
1	cg20160351	DAB1	5'UTR	OpenSea	DAB1	0.0039	0.001	7.837e-05	0.666757	1	+-+++	0.4881
4	cg15640243	GPM6A;GPM6A	5'UTR;Body	N_Shore	GPM6A	0.0045	0.0011	7.936e-05	0.666757	1	+-+++	0.2652
3	cg01690792			S_Shelf	VGLL3	-0.0086	0.0022	8.214e-05	0.666757	1	-+---	0.4134	Yes
5	cg00127036	ZNF346	TSS1500	N_Shore	ZNF346	-0.0027	0.0007	8.293e-05	0.666757	1	-----	0.6872
5	cg19853413	SMAD5;SMAD5;SMAD5;SMAD5;SMAD5;SMAD5;SMAD5OS	1stExon;5'UTR;5'UTR;5'UTR;1stExon;1stExon;Body	Island	SMAD5	0.0009	0.0002	8.441e-05	0.666757	1	+-+++	0.5305
1	cg22401939	RASSF5;RASSF5;RASSF5	Body;Body;Body	S_Shore	RASSF5	0.0008	0.0002	8.452e-05	0.666757	1	+--++	0.0414
3	cg03482534	NICN1	TSS200	S_Shore	NICN1	0.0058	0.0015	8.601e-05	0.666757	1	+-?++	0.3409	Yes
3	cg16824377	ACAP2	TSS1500	Island	ACAP2	-0.0008	0.0002	8.71e-05	0.666757	1	----+	0.0561
10	cg26026821			N_Shelf	DDX21	0.0139	0.0035	8.912e-05	0.666757	1	??+++	0.3806
6	cg01254739	BAT5	TSS200	Island	ABHD16A	-0.0011	0.0003	8.942e-05	0.666757	1	-+---	0.3643	Yes
19	cg23071186	TNFSF14;TNFSF14	Body;Body	OpenSea	TNFSF14	0.0135	0.0035	9.041e-05	0.666757	1	+++++	0.6773	Yes
5	cg20768043	ISL1	Body	S_Shore	ISL1	0.0015	0.0004	9.129e-05	0.666757	1	+++++	0.5098
1	cg22167515			Island	BARHL2	0.0011	0.0003	9.364e-05	0.666757	1	+++++	0.2919
22	cg09862420			OpenSea	AK093107	-0.0049	0.0013	9.657e-05	0.666757	1	+----	0.5537	Yes
13	cg14572307	NEK3;NEK3;NEK3;NEK3;NEK3;NEK3	TSS1500;1stExon;1stExon;5'UTR;5'UTR;Body	Island	NEK3	0.002	0.0005	9.714e-05	0.666757	1	++-++	0.2119	Yes
11	cg27262398	SLN	5'UTR	OpenSea	SLN	-0.0087	0.0022	9.932e-05	0.666757	1	-----	0.9049	Yes
3	cg24942922			N_Shore	LRRC58	-0.0074	0.0019	0.0001044	0.666757	1	-----	0.5605	Yes
16	cg02150077			OpenSea	AK125749	0.0048	0.0012	0.0001072	0.666757	1	+++++	0.58	Yes
1	cg03648823	ZNF643	TSS200	Island	ZNF643	0.0013	0.0003	0.0001077	0.666757	1	+--++	0.01517
10	cg09496973	ZDHHC6	3'UTR	OpenSea	ZDHHC6	0.0076	0.002	0.0001077	0.666757	1	+++++	0.4287
16	cg07006398			OpenSea	IRX6	-0.007	0.0018	0.0001079	0.666757	1	-----	0.2656
8	cg05517610			N_Shelf	FLJ43860	-0.0091	0.0024	0.0001096	0.666757	1	---+-	0.01209	Yes
6	cg03958979	NR2E1	TSS1500	Island	NR2E1	0.0019	0.0005	0.0001099	0.666757	1	+-+++	0.8531
2	cg16446408	LASS6	Body	Island	CERS6	0.0009	0.0002	0.0001099	0.666757	1	+++++	0.6555
6	cg26523389	NFYA;NFYA;NFYA;C6orf130;NFYA	5'UTR;1stExon;5'UTR;TSS1500;1stExon	Island	NFYA	0.0015	0.0004	0.0001123	0.666757	1	+--++	0.1303
16	cg01434228	CKLF;CKLF;CKLF;CKLF;CKLF	Body;Body;Body;Body;Body	S_Shelf	CKLF	0.0016	0.0004	0.000113	0.666757	1	+++++	0.1038	Yes
10	cg07891983	CREM;CREM;CREM;CREM;CREM;CREM;CREM;CREM;CREM;CREM;CREM;CREM;CREM;CREM;CREM;CREM;CREM;CREM;CREM;CREM	Body;Body;Body;Body;Body;Body;5'UTR;Body;TSS1500;Body;Body;TSS1500;TSS1500;TSS1500;5'UTR;Body;Body;TSS1500;Body;Body	OpenSea	CREM	-0.0028	0.0007	0.0001143	0.666757	1	---+-	0.0959
5	cg08665853	RNF14;RNF14;RNF14;RNF14;RNF14	TSS1500;TSS1500;TSS1500;TSS1500;5'UTR	N_Shore	RNF14	-0.0048	0.0012	0.0001143	0.666757	1	---+-	0.1728
19	cg05360949	BCKDHA;BCKDHA;EXOSC5	1stExon;1stExon;TSS1500	S_Shore	BCKDHA	-0.0022	0.0006	0.0001159	0.666757	1	-----	0.7499
6	cg14006309	TAPBP;TAPBP;TAPBP	Body;Body;Body	Island	TAPBP	0.0019	0.0005	0.0001163	0.666757	1	++?++	0.1428	Yes
10	cg10048212	LIPJ	TSS1500	S_Shelf	LIPJ	0.0037	0.0009	0.0001179	0.666757	1	+++++	0.5518
13	cg14392804			N_Shore	SOX21	0.0019	0.0005	0.0001192	0.666757	1	+-+++	0.6524
17	cg22000330	HS3ST3B1	TSS200	Island	HS3ST3B1	0.0008	0.0002	0.0001208	0.666757	1	+++++	0.9543
2	cg02744113	EMX1	Body	Island	EMX1	-0.0023	0.0006	0.0001264	0.666757	1	-+---	0.161
19	cg27153400	ISOC2;ISOC2;ISOC2	TSS1500;TSS1500;TSS1500	Island	ISOC2	0.001	0.0003	0.0001267	0.666757	1	+++++	0.2934	Yes
12	cg13989664			OpenSea	LOC400084	-0.0082	0.0021	0.000127	0.666757	1	-----	0.5218	Yes
16	cg00621574	PHLPP2	Body	OpenSea	PHLPP2	0.0041	0.0011	0.0001282	0.666757	1	+++++	0.4084	Yes
19	cg10857774	DMPK;DMPK;DMPK;DMWD	TSS1500;TSS1500;TSS1500;3'UTR	N_Shelf	DMWD	0.0072	0.0019	0.0001292	0.666757	1	+-+++	0.1871
13	cg07161140	LAMP1	Body	Island	LAMP1	0.0014	0.0004	0.0001345	0.666757	1	+++++	0.764
18	cg02824202			Island	ARHGAP28	0.0009	0.0002	0.0001348	0.666757	1	+-+++	0.3701
9	cg00781519	TUSC1;TUSC1	1stExon;5'UTR	Island	TUSC1	-0.0036	0.0009	0.0001351	0.666757	1	-+---	0.8227	Yes
4	cg25894334	FAM47E	TSS200	Island	FAM47E	0.0008	0.0002	0.0001361	0.666757	1	+++++	0.9391
10	cg09515568	C10orf84;C10orf84	TSS200;TSS200	Island	FAM204A	-0.0018	0.0005	0.0001372	0.666757	1	-----	0.8869
1	cg11071682	SERTAD4	5'UTR	S_Shelf	SERTAD4	-0.0064	0.0017	0.0001373	0.666757	1	-----	0.8849
21	cg07529658	NCRNA00175;NCRNA00175;COL18A1	TSS200;TSS1500;Body	N_Shelf	COL18A1-AS1	-0.0013	0.0003	0.0001381	0.666757	1	-+---	0.5281
11	cg00446697	HCCA2	Body	OpenSea	DUSP8	0.0028	0.0007	0.0001387	0.666757	1	+++++	0.4901
16	cg07655761	CHD9	5'UTR	Island	CHD9	0.0007	0.0002	0.0001393	0.666757	1	+--++	0.06238
6	cg10680411	PGBD1	TSS1500	N_Shore	PGBD1	-0.0023	0.0006	0.0001449	0.677344	1	---+-	0.8629
3	cg20906621	AGTR1;AGTR1;AGTR1;AGTR1	5'UTR;5'UTR;5'UTR;5'UTR	S_Shore	AGTR1	-0.0086	0.0023	0.000146	0.677344	1	-----	0.8202
3	cg27018461	PCCB	Body	S_Shore	PCCB	-0.004	0.0011	0.0001479	0.677344	1	-----	0.7169
13	cg07974719	EDNRB;EDNRB;EDNRB	TSS1500;5'UTR;TSS1500	S_Shore	EDNRB	-0.0066	0.0018	0.0001521	0.677344	1	-----	0.9351
2	cg14878988	PP14571;GPC1	Body;Body	Island	MIR149	0.0028	0.0008	0.0001524	0.677344	1	+-+++	0.07983
14	cg15895213	C14orf79;C14orf79	1stExon;5'UTR	S_Shore	C14orf79	-0.0059	0.0016	0.0001529	0.677344	1	-----	0.9843	Yes
10	cg27010833	C10orf76	5'UTR	Island	C10orf76	0.0012	0.0003	0.000156	0.677344	1	+++++	0.8163
3	cg08424876	NCBP2;LOC152217;NCBP2	Body;TSS1500;Body	Island	NCBP2	0.0007	0.0002	0.0001569	0.677344	1	+--++	0.1142
7	cg20665157	CADPS2;CADPS2;CADPS2	Body;Body;Body	OpenSea	CADPS2	-0.0056	0.0015	0.0001575	0.677344	1	-----	0.5062
5	cg23256683	IQGAP2	Body	OpenSea	IQGAP2	-0.002	0.0005	0.0001609	0.677344	1	-----	0.4865	Yes
2	cg05171197	HDAC4	Body	OpenSea	MIR4269	0.0084	0.0022	0.0001627	0.677344	1	+++++	0.5028	Yes
6	cg07119389	PGBD1	TSS200	Island	PGBD1	-0.0055	0.0015	0.0001647	0.677344	1	---+-	0.1612
8	cg22425913	LY6E;LY6E;LOC100133669;LY6E;LY6E	5'UTR;1stExon;TSS200;5'UTR;1stExon	Island	LY6E	0.0018	0.0005	0.0001652	0.677344	1	+++++	0.2594	Yes
16	cg00453202			OpenSea	LOC727710	0.0006	0.0002	0.0001656	0.677344	1	++-++	0.2823
7	cg16476700	MAD1L1;MAD1L1;MAD1L1	Body;Body;Body	OpenSea	MAD1L1	-0.0008	0.0002	0.0001664	0.677344	1	---+-	0.04035
19	cg10801421	EPN1;EPN1;EPN1	TSS200;TSS200;TSS1500	Island	EPN1	0.0007	0.0002	0.0001681	0.677344	1	+++++	0.6468	Yes
5	cg17725851			OpenSea	7SK	-0.0061	0.0016	0.0001683	0.677344	1	-----	0.8206
1	cg00499509	LOC728855	Body	Island	TRNA_Asn	0.0022	0.0006	0.0001691	0.677344	1	+-?++	0.4942
14	cg26060208	SLC25A21;SLC25A21	3'UTR;3'UTR	OpenSea	SLC25A21	0.0041	0.0011	0.0001692	0.677344	1	+++++	0.5694
2	cg13137381	XPO1	5'UTR	N_Shore	XPO1	-0.0013	0.0003	0.0001701	0.677344	1	---+-	0.5226
7	cg08837462	FZD1	TSS200	Island	FZD1	0.0013	0.0003	0.0001741	0.686557	1	+-+++	0.1505
2	cg24221947	NPAS2	5'UTR	Island	NPAS2	0.001	0.0003	0.0001771	0.686557	1	+++-+	0.283	Yes
16	cg26445794	NUBP1	TSS1500	N_Shore	NUBP1	-0.0053	0.0014	0.0001799	0.686557	1	-----	0.313	Yes
12	cg14687298			OpenSea	DKFZp434C0631	0.0229	0.0061	0.0001807	0.686557	1	++++-	0.2528	Yes
1	cg23343444	HIST2H2AB;HIST2H2BE	TSS200;TSS1500	Island	HIST2H2AB	0.0005	0.0001	0.0001814	0.686557	1	+++++	0.852
8	cg15754109	COPS5;COPS5	5'UTR;1stExon	N_Shelf	COPS5	-0.001	0.0003	0.0001816	0.686557	1	-+---	0.6454
3	cg23724095	C3orf31	TSS200	Island	TAMM41	0.001	0.0003	0.0001856	0.686557	1	+-+++	0.7962
4	cg02613827			S_Shore	PHOX2B	-0.0034	0.0009	0.0001863	0.686557	1	-----	0.2345
7	cg10551759	FAM3C;FAM3C	TSS200;TSS200	Island	FAM3C	-0.001	0.0003	0.0001863	0.686557	1	-----	0.1957	Yes
17	cg06503831	FLJ40504	Body	Island	KRT18P55	-0.0073	0.002	0.0001884	0.686557	1	--?--	0.7275	Yes
16	cg09490756			OpenSea	FOXL1	-0.0021	0.0006	0.0001898	0.686557	1	-----	0.02462
13	cg18227944	ZMYM5;ZMYM5;ZMYM5	TSS1500;TSS1500;TSS1500	S_Shore	ZMYM5	-0.0029	0.0008	0.0001898	0.686557	1	-----	0.1653
5	cg11641395	TMEM232	TSS200	OpenSea	TMEM232	-0.0071	0.0019	0.0001964	0.692942	1	---+-	0.0744
6	cg15210999	DTNBP1;DTNBP1;DTNBP1	TSS1500;TSS1500;TSS1500	S_Shore	DTNBP1	-0.0067	0.0018	0.0001988	0.692942	1	-----	0.1422
1	cg20745419	C1orf230	Body	S_Shelf	RIIAD1	-0.0085	0.0023	0.0001993	0.692942	1	-----	0.7095	Yes
19	cg15820160	ZNF324	5'UTR	Island	ZNF324	0.0008	0.0002	0.0001995	0.692942	1	+-?++	0.5573
11	cg08803878	MED17	Body	Island	MED17	0.0004	0.0001	0.0001999	0.692942	1	++-++	0.03438
5	cg20739435			S_Shore	LOC648987	-0.0018	0.0005	0.0002013	0.692942	1	-+---	0.07922
19	cg12137286	SHISA7	1stExon	Island	SHISA7	0.0005	0.0001	0.0002023	0.692942	1	+++++	0.2146
16	cg03667593	NOL3;NOL3	1stExon;5'UTR	N_Shore	NOL3	-0.001	0.0003	0.0002054	0.692942	1	-+---	0.7116
1	cg13790796	SLC2A1;SLC2A1	1stExon;5'UTR	Island	FLJ32224	0.0007	0.0002	0.0002064	0.692942	1	+--++	0.1612
20	cg04521409	ROMO1;NFS1	TSS200;Body	Island	NFS1	0.0014	0.0004	0.0002066	0.692942	1	+-+++	0.6682
16	cg27168073	NOMO2;NOMO2	1stExon;1stExon	Island	NOMO2	0.0008	0.0002	0.0002089	0.692942	1	+-?++	0.07265
10	cg20513962			OpenSea	ADARB2	-0.0083	0.0022	0.0002102	0.692942	1	--?--	0.7168	Yes
3	cg03852656	RFC4;RFC4	TSS1500;TSS1500	S_Shore	RFC4	-0.003	0.0008	0.0002109	0.692942	1	-----	0.9551
1	cg27333706	LOC642587	TSS200	OpenSea	MIR205HG	-0.0041	0.0011	0.0002126	0.692942	1	-----	0.4976
17	cg24124398	ACLY;ACLY	5'UTR;5'UTR	Island	ACLY	0.0007	0.0002	0.0002135	0.692942	1	+-+++	0.7218
16	cg07697672			Island	BCL7C	-0.0012	0.0003	0.0002163	0.697254	1	-----	0.9212	Yes
15	cg09732282	AQP9	Body	OpenSea	AQP9	-0.0009	0.0003	0.0002236	0.700864	1	-----	0.6835
3	cg22806557	PIK3CA	TSS1500	N_Shore	BC032034	0.0011	0.0003	0.0002237	0.700864	1	++-++	0.448
2	cg13030132	WDR35;WDR35;WDR35;WDR35	5'UTR;1stExon;1stExon;5'UTR	Island	WDR35	0.0008	0.0002	0.0002244	0.700864	1	+-+++	0.3984	Yes
5	cg00566961			OpenSea	U6	0.0046	0.0013	0.0002278	0.700864	1	+?+++	0.1799	Yes
3	cg07753241	ATXN7;ATXN7;THOC7;THOC7	TSS1500;TSS1500;1stExon;5'UTR	Island	THOC7	0.0013	0.0004	0.0002324	0.700864	1	+--++	0.04189
5	cg07440414	TCF7;TCF7;TCF7;TCF7;TCF7;TCF7;TCF7	TSS1500;TSS1500;TSS1500;TSS1500;Body;TSS1500;TSS1500	Island	TCF7	0.0012	0.0003	0.0002333	0.700864	1	+--+-	0.124
3	cg00984696	KALRN;KALRN	Body;Body	OpenSea	KALRN	-0.0059	0.0016	0.0002343	0.700864	1	-----	0.236
14	cg04737832			OpenSea	BRMS1L	-0.0018	0.0005	0.0002364	0.700864	1	-+?--	0.6429	Yes
5	cg13591052			OpenSea	HM358988	-0.0316	0.0086	0.0002417	0.700864	1	-+--+	0.08019	Yes
6	cg17422460	BAT4;CSNK2B	Body;TSS1500	N_Shore	GPANK1	-0.0049	0.0013	0.0002418	0.700864	1	-----	0.3479	Yes
14	cg22872033	HNRNPC;HNRNPC;HNRNPC;HNRNPC	5'UTR;5'UTR;5'UTR;5'UTR	OpenSea	HNRNPC	-0.0122	0.0033	0.0002443	0.700864	1	-+---	0.02793
12	cg05697394	MSRB3;MSRB3	5'UTR;Body	OpenSea	MSRB3	0.0102	0.0028	0.0002447	0.700864	1	+?+++	0.3812
15	cg09738906	NR2F2;NR2F2;NR2F2;MIR1469;NR2F2	TSS200;1stExon;Body;TSS1500;TSS1500	Island	NR2F2	0.0028	0.0008	0.0002449	0.700864	1	++?++	0.8088
18	cg14534277	DSC3;DSC3	TSS1500;TSS1500	S_Shore	DSC3	-0.0098	0.0027	0.0002455	0.700864	1	-----	0.6659
11	cg10507961	CCDC83	TSS1500	N_Shore	CCDC83	0.001	0.0003	0.0002456	0.700864	1	+++++	0.8682
6	cg26150300	MGC34034;MGC34034	TSS1500;TSS1500	OpenSea	MGC34034	-0.0077	0.0021	0.0002469	0.700864	1	-----	0.5667	Yes
2	cg19743545			N_Shore	GBX2	-0.0056	0.0015	0.0002496	0.700864	1	---+-	0.02248
19	cg13424022	DNASE2	TSS200	Island	DNASE2	0.0008	0.0002	0.0002516	0.700864	1	+-+++	0.7013
1	cg18107697	APH1A;APH1A	TSS1500;TSS1500	S_Shore	APH1A	-0.0077	0.0021	0.0002519	0.700864	1	---+-	0.02279
3	cg13897134	ZIC4;ZIC4;ZIC4	Body;Body;Body	S_Shelf	ZIC4	-0.0112	0.0031	0.0002524	0.700864	1	-----	0.2825
8	cg06752270	C8orf40;C8orf40;C8orf40;C8orf40;SLC20A2;C8orf40;C8orf40	5'UTR;1stExon;5'UTR;5'UTR;TSS200;5'UTR;1stExon	S_Shore	SLC20A2	0.0008	0.0002	0.000253	0.700864	1	+--++	0.2777
6	cg04773990	TAP1	Body	N_Shore	TAP1	-0.0032	0.0009	0.0002532	0.700864	1	-----	0.6672	Yes
4	cg01170196	C4orf31	3'UTR	OpenSea	NDNF	-0.009	0.0025	0.0002548	0.700864	1	-?---	0.5423	Yes
17	cg16096085	LOC90110	TSS1500	OpenSea	FBXL20	-0.0044	0.0012	0.000259	0.700864	1	--?--	0.3453	Yes
12	cg00528779	NCOR2;NCOR2	Body;Body	N_Shelf	NCOR2	0.0059	0.0016	0.0002613	0.700864	1	+++++	0.5943	Yes
13	cg06476131	HTR2A;HTR2A;HTR2A;HTR2A	1stExon;1stExon;5'UTR;5'UTR	OpenSea	HTR2A	-0.0021	0.0006	0.0002643	0.700864	1	---++	0.3222
19	cg04418150	SAFB;SAFB2	TSS1500;Body	N_Shore	SAFB2	0.0011	0.0003	0.0002648	0.700864	1	+++++	0.7459
2	cg00031476	BRE;RBKS;LOC100302650;BRE;BRE;BRE;BRE	5'UTR;TSS1500;TSS1500;5'UTR;5'UTR;5'UTR;5'UTR	S_Shore	LOC100302650	-0.0032	0.0009	0.0002652	0.700864	1	-+---	0.2795
1	cg17491185	ASAP3;ASAP3	TSS1500;TSS1500	S_Shore	ASAP3	0.0017	0.0005	0.000267	0.700864	1	+++++	0.4469
20	cg13875518			Island	NKX2-2	-0.0016	0.0004	0.0002711	0.700864	1	---+-	0.01609
13	cg12758082	ATP11A;ATP11A	Body;Body	N_Shelf	AX748036	-0.0053	0.0015	0.0002723	0.700864	1	-----	0.7122	Yes
15	cg02964163	TUBGCP5	3'UTR	OpenSea	TUBGCP5	0.0045	0.0012	0.0002736	0.700864	1	+++++	0.2863
5	cg24581226			Island	LOC100505738	-0.0095	0.0026	0.0002736	0.700864	1	-----	0.08472
19	cg21491365	TPRX1	Body	Island	TPRX1	0.0024	0.0007	0.0002746	0.700864	1	+-?+-	0.08547
19	cg23504701	ZNF607	5'UTR	Island	ZNF607	-0.0018	0.0005	0.0002757	0.700864	1	---+-	0.3705	Yes
18	cg24921634	MYO5B	TSS1500	Island	MYO5B	0.002	0.0006	0.000276	0.700864	1	+-+++	0.09092
16	cg27261665	HYDIN;HYDIN	TSS1500;TSS1500	S_Shore	HYDIN	-0.0069	0.0019	0.0002795	0.700864	1	-----	0.525	Yes
1	cg04237804	NBPF1	TSS200	Island	NBPF1	0.0011	0.0003	0.0002814	0.700864	1	+-+++	0.2281	Yes
9	cg13125506			Island	AK308561	-0.0124	0.0034	0.0002815	0.700864	1	-----	0.1428	Yes
6	cg20863810	LTV1	TSS200	Island	LTV1	-0.0016	0.0004	0.0002822	0.700864	1	-----	0.1066
12	cg23668907			OpenSea	ALG10B	-0.0112	0.0031	0.0002822	0.700864	1	-----	0.1926	Yes
19	cg02376097	DMPK;DMPK;DMPK;DMPK	Body;Body;Body;Body	Island	DMPK	0.008	0.0022	0.0002826	0.700864	1	+-+++	0.08723
1	cg26000554	MOSC2	TSS200	Island	MARC2	0.0007	0.0002	0.0002831	0.700864	1	+-+++	0.7744
3	cg18847227	SUMF1;SUMF1;SUMF1	TSS1500;TSS1500;TSS1500	S_Shore	SUMF1	-0.0087	0.0024	0.0002855	0.700864	1	-----	0.542
20	cg21772838	AURKA;CSTF1;CSTF1;AURKA;AURKA;CSTF1;AURKA;AURKA;CSTF1;AURKA	TSS200;5'UTR;TSS200;TSS200;TSS200;1stExon;TSS200;TSS200;TSS1500;TSS200	Island	CSTF1	0.0007	0.0002	0.0002876	0.700864	1	++-++	0.7875
15	cg20664238	NTRK3;NTRK3;NTRK3	Body;Body;Body	N_Shore	NTRK3	0.0011	0.0003	0.0002884	0.700864	1	+-+++	0.2141
7	cg04728429			Island	DPY19L2P1	0.0032	0.0009	0.0002885	0.700864	1	+-?++	0.2246	Yes
16	cg14804633	HN1L	TSS200	Island	HN1L	0.0007	0.0002	0.0002889	0.700864	1	+--++	0.005774
1	cg07459264	NECAP2;NECAP2;NECAP2	1stExon;1stExon;Body	Island	NECAP2	0.0007	0.0002	0.0002954	0.700864	1	++-++	0.3096
14	cg12961236	C14orf28	5'UTR	S_Shelf	C14orf28	0.0087	0.0024	0.0002963	0.700864	1	+++++	0.3244
19	cg24111008	PNPLA6;PNPLA6;PNPLA6;PNPLA6;PNPLA6	5'UTR;TSS1500;1stExon;TSS200;TSS1500	Island	PNPLA6	0.0028	0.0008	0.0002979	0.700864	1	+++++	0.4286	Yes
2	cg09360931			OpenSea	TRNA_Pseudo	-0.0056	0.0015	0.0002993	0.700864	1	-+---	0.6892	Yes
7	cg03995966	C7orf31	TSS200	Island	C7orf31	0.0009	0.0002	0.000302	0.700864	1	+++++	0.3689
10	cg23771956			Island	LOC338579	-0.0122	0.0034	0.0003027	0.700864	1	--?--	0.171	Yes
5	cg13373080	FBXL7	Body	OpenSea	Mir_887	-0.0049	0.0014	0.000304	0.700864	1	-----	0.9188	Yes
1	cg20150640	C1orf213;C1orf213;C1orf213;ZNF436	3'UTR;Body;1stExon;TSS1500	S_Shore	C1orf213	-0.0084	0.0023	0.000306	0.700864	1	-----	0.8034
17	cg23945793	BCL6B	Body	S_Shelf	BCL6B	-0.0017	0.0005	0.0003063	0.700864	1	+----	0.4349
11	cg07350210	PAK1;PAK1	5'UTR;5'UTR	N_Shelf	PAK1	0.0053	0.0015	0.0003068	0.700864	1	+-+++	0.3585	Yes
12	cg09313745	TSPAN9;TSPAN9	Body;Body	OpenSea	TSPAN9	-0.002	0.0005	0.000307	0.700864	1	+----	0.02134	Yes
19	cg10693058	SPTBN4	Body	Island	SPTBN4	0.001	0.0003	0.0003082	0.700864	1	+-+++	0.1633
7	cg19836549			OpenSea	DQ599872	-0.0055	0.0015	0.0003088	0.700864	1	-----	0.5814
5	cg22626548			OpenSea	IRX4	0.0054	0.0015	0.0003099	0.700864	1	+++++	0.6542
14	cg14434089			S_Shelf	CNIH	0.0045	0.0013	0.0003106	0.700864	1	+++-+	0.5426	Yes
7	cg09042411	SAP25;LRCH4	TSS1500;3'UTR	Island	LRCH4	0.0036	0.001	0.0003121	0.700912	1	+++-+	0.08214
3	cg25472614			OpenSea	GBE1	0.0074	0.0021	0.0003158	0.705876	1	+++++	0.9612
22	cg10266853	C22orf40	TSS200	Island	C22orf40	0.0005	0.0001	0.0003176	0.706566	1	+-+++	0.08324
18	cg12092346	KCNG2	Body	Island	KCNG2	0.0099	0.0028	0.0003234	0.716107	1	+++++	0.3136
3	cg17631451	TREX1;TREX1;TREX1;TREX1	5'UTR;1stExon;1stExon;5'UTR	OpenSea	TREX1	-0.0042	0.0012	0.0003255	0.716445	1	-----	0.9006	Yes
9	cg11656547	MAMDC2;MAMDC2	1stExon;5'UTR	N_Shore	MAMDC2	0.0013	0.0004	0.0003276	0.716445	1	+-+++	0.1521
18	cg12651664	SMAD7	TSS200	Island	SMAD7	0.0009	0.0002	0.0003295	0.716445	1	+--++	0.2546
2	cg21937887			N_Shelf	ANKRD30BL	-0.0069	0.0019	0.0003296	0.716445	1	--?--	0.6497	Yes
6	cg01539510	FNDC1	Body	N_Shelf	FNDC1	-0.0053	0.0015	0.0003314	0.717068	1	-+-+-	0.03309
14	cg11653789	NAA30	5'UTR	Island	NAA30	0.0007	0.0002	0.0003342	0.719839	1	+-+++	0.7138
10	cg15252215	LOC399815;FAM24B;FAM24B	TSS200;5'UTR;1stExon	Island	LOC399815	-0.0067	0.0019	0.0003377	0.720355	1	-----	0.09469
17	cg01065960	ERAL1	TSS1500	N_Shore	ERAL1	-0.0059	0.0016	0.0003386	0.720355	1	-----	0.6228	Yes
2	cg12078605	CTNNA2;LRRTM1;CTNNA2	Body;TSS200;Body	Island	LRRTM1	0.0008	0.0002	0.000339	0.720355	1	+++++	0.322
5	cg06025774			OpenSea	FLJ42709	-0.0057	0.0016	0.0003421	0.720902	1	-----	0.4268
14	cg26182418	FOXN3;FOXN3	Body;Body	OpenSea	FOXN3	0.0034	0.001	0.0003423	0.720902	1	+++++	0.3618	Yes
4	cg02881011			OpenSea	ZNF718	-0.0037	0.001	0.000346	0.723245	1	--?--	0.02892	Yes
16	cg03156893	PRKCB;PRKCB	Body;Body	Island	PRKCB	0.0012	0.0003	0.0003513	0.723245	1	+-?++	0.2049	Yes
5	cg26511840			Island	ETF1	0.0029	0.0008	0.0003539	0.723245	1	+++++	0.3995
1	cg00314240	EPHX4	Body	Island	EPHX4	0.0009	0.0002	0.0003546	0.723245	1	+-+++	0.2892
3	cg22488352	ABHD10	TSS1500	N_Shore	ABHD10	-0.0095	0.0027	0.0003588	0.723245	1	-----	0.5588
3	cg11283995	NDUFB4;NDUFB4	TSS200;TSS200	Island	NDUFB4	0.0008	0.0002	0.0003668	0.723245	1	+-++-	0.2985
1	cg19163348	HCN3	TSS200	Island	HCN3	0.0006	0.0002	0.0003689	0.723245	1	++-++	0.9436
10	cg17741809	LIPA;LIPA	Body;Body	OpenSea	LIPA	-0.0149	0.0042	0.0003692	0.723245	1	-----	0.4828
2	cg04270736	SLC30A6	TSS200	Island	SLC30A6	0.0006	0.0002	0.0003707	0.723245	1	+-+++	0.6962
15	cg01691639	RORA;RORA	5'UTR;1stExon	Island	RORA	0.0015	0.0004	0.0003711	0.723245	1	+--++	0.01217
6	cg27351449	AHI1;AHI1;AHI1	3'UTR;3'UTR;3'UTR	OpenSea	AHI1	0.0072	0.002	0.0003711	0.723245	1	+++-+	0.5207
7	cg05224015	PTPRN2;PTPRN2;PTPRN2	Body;Body;Body	OpenSea	MIR595	0.0024	0.0007	0.0003733	0.723245	1	++++-	0.1903
17	cg09416521	FOXK2	3'UTR	S_Shore	FOXK2	0.004	0.0011	0.0003735	0.723245	1	+++++	0.4101	Yes
1	cg18876826	INPP5B	Body	N_Shore	INPP5B	-0.0023	0.0007	0.0003743	0.723245	1	----+	0.001525
11	cg27429749	UBE2L6;UBE2L6	Body;5'UTR	N_Shore	UBE2L6	-0.0033	0.0009	0.0003748	0.723245	1	---+-	0.4383
19	cg08151612	SULT2B1;SULT2B1	1stExon;5'UTR	OpenSea	SULT2B1	-0.005	0.0014	0.0003766	0.723245	1	---+-	0.03144	Yes
18	cg05655972	MPPE1;MPPE1	1stExon;5'UTR	Island	MPPE1	0.0009	0.0003	0.000378	0.723245	1	+-+++	0.5556
1	cg04877901			Island	hCG_1995134	0.0009	0.0002	0.0003796	0.723245	1	++-++	0.1787
1	ch.1.213050838F			OpenSea	CENPF	-0.0009	0.0002	0.0003797	0.723245	1	--+++	0.08413
3	cg24790788	PLOD2;PLOD2	TSS1500;TSS1500	S_Shore	PLOD2	-0.0109	0.0031	0.0003805	0.723245	1	-----	0.5257	Yes
1	cg00341060			Island	SLC45A1	-0.0081	0.0023	0.0003833	0.723245	1	-----	0.4174	Yes
22	cg11829870	KLHDC7B;KLHDC7B	3'UTR;1stExon	S_Shore	KLHDC7B	0.0041	0.0012	0.0003851	0.723245	1	+++++	0.03491
16	cg22655224	MT3;MT3	5'UTR;1stExon	Island	BC047694	0.0008	0.0002	0.0003861	0.723245	1	++-++	0.7384
10	cg10820186	DMBT1;DMBT1;DMBT1	Body;Body;Body	N_Shore	DMBT1	-0.0068	0.0019	0.0003874	0.723245	1	-----	0.2548	Yes
1	cg24589017	SMYD3	TSS200	S_Shore	SMYD3	-0.002	0.0006	0.0003881	0.723245	1	---+-	0.2151	Yes
8	cg01417339	MIR30B	TSS1500	OpenSea	MIR30B	0.0038	0.0011	0.0003904	0.723245	1	+++++	0.8647
6	cg19464419	EPHA7	Body	OpenSea	EPHA7	0.0062	0.0017	0.000392	0.723245	1	+++++	0.5862
19	cg01282906			N_Shelf	ZNF420	-0.0064	0.0018	0.0003946	0.723245	1	-----	0.4188
3	cg08004073	MECOM	Body	N_Shore	MECOM	-0.0021	0.0006	0.0003961	0.723245	1	-+---	0.9526
1	cg17286491	CEP350	TSS1500	N_Shore	CEP350	-0.0013	0.0004	0.000399	0.723245	1	--+--	0.3786
5	cg16376902			N_Shelf	PCDHB18	-0.0099	0.0028	0.0004004	0.723245	1	-----	0.5754	Yes
19	cg04561822	GNA11	TSS1500	N_Shore	GNA11	0.0009	0.0002	0.0004027	0.723245	1	+-+-+	0.3315
12	cg19186380	HOXC4;HOXC5;HOXC5	5'UTR;Body;1stExon	Island	HOXC5	0.002	0.0006	0.0004031	0.723245	1	+-+++	0.5024
4	cg16556399	CPEB2;CPEB2	TSS1500;TSS1500	Island	CPEB2	0.001	0.0003	0.0004042	0.723245	1	+++++	0.7125
1	cg26926632	ARNT;ARNT;ARNT	Body;Body;Body	N_Shore	ARNT	0.0009	0.0002	0.0004056	0.723245	1	+++++	0.7948	Yes
6	cg10132767			OpenSea	C6orf124	-0.0083	0.0023	0.0004068	0.723245	1	-----	0.2004
15	cg00469015	RPLP1;RPLP1	TSS1500;TSS1500	N_Shore	RPLP1	-0.0032	0.0009	0.000408	0.723245	1	---+-	0.03176	Yes
6	cg14930690	ZNF311	TSS1500	OpenSea	ZNF311	-0.008	0.0023	0.0004082	0.723245	1	---+-	0.1201	Yes
21	cg26565975	KRTAP20-1	TSS200	OpenSea	KRTAP20-1	0.0055	0.0015	0.00041	0.723245	1	+-+++	0.0009424	Yes
18	cg23996704	KATNAL2	5'UTR	N_Shore	TCEB3C	-0.0087	0.0025	0.0004126	0.723245	1	--?--	0.6582
6	cg07857181	POLH;XPO5	TSS1500;1stExon	Island	XPO5	0.001	0.0003	0.0004134	0.723245	1	+++++	0.9345
1	cg01864564	CRCT1	3'UTR	Island	CRCT1	-0.0036	0.001	0.0004147	0.723245	1	-----	0.3794
3	cg00211625	LRRIQ4	Body	OpenSea	LRRIQ4	0.0043	0.0012	0.0004148	0.723245	1	+-+++	0.06431	Yes
5	cg25973534	ADAMTS16	TSS1500	Island	ADAMTS16	0.0011	0.0003	0.0004152	0.723245	1	+++++	0.4765
20	cg26472441			N_Shore	ARHGAP40	0.0013	0.0004	0.0004154	0.723245	1	+-+++	0.721
20	cg25760395			S_Shelf	EPB41L1	-0.0051	0.0015	0.0004155	0.723245	1	--?--	0.2702	Yes
4	cg00002490	MXD4	TSS1500	Island	MXD4	0.0006	0.0002	0.000416	0.723245	1	+++++	0.949
22	cg12478381	SEZ6L	TSS1500	Island	SEZ6L	0.001	0.0003	0.0004179	0.723245	1	+++++	0.8478
2	cg20050113	SLC9A2	Body	S_Shore	SLC9A2	-0.0074	0.0021	0.0004182	0.723245	1	-----	0.6914
21	cg24496978	CBS	5'UTR	Island	CBS	0.0006	0.0002	0.0004223	0.726981	1	+--++	0.2063
2	cg21821214			Island	HOXD11	0.0014	0.0004	0.0004241	0.726981	1	+++++	0.7813
10	cg22962619	C10orf46	Body	OpenSea	C10orf46	0.004	0.0011	0.000427	0.726981	1	+++++	0.8404
3	cg22073258	EPHA6;EPHA6	5'UTR;Body	OpenSea	EPHA6	0.0045	0.0013	0.0004295	0.726981	1	+++++	0.7123
13	cg22909609	ITGBL1	Body	N_Shore	ITGBL1	-0.0054	0.0015	0.0004308	0.726981	1	+----	0.4538
15	cg18813078	EFTUD1;FAM154B;EFTUD1	5'UTR;TSS1500;5'UTR	Island	EFTUD1	0.0007	0.0002	0.0004334	0.726981	1	+++++	0.3726
5	cg17504997	DEPDC1B;DEPDC1B	Body;Body	Island	DEPDC1B	-0.0006	0.0002	0.0004341	0.726981	1	----+	0.2761
17	cg11097842	RPAIN;RPAIN;RPAIN;RPAIN;RPAIN;RPAIN;RPAIN;RPAIN;RPAIN;RPAIN;RPAIN;RPAIN;RPAIN;NUP88;RPAIN;RPAIN;RPAIN;RPAIN;RPAIN;RPAIN;RPAIN	Body;1stExon;5'UTR;Body;5'UTR;1stExon;Body;5'UTR;1stExon;5'UTR;1stExon;5'UTR;Body;TSS200;Body;5'UTR;Body;1stExon;Body;Body;1stExon	Island	NUP88	-0.0017	0.0005	0.0004353	0.726981	1	---+-	0.3948
17	cg03109505	BCAS3;BCAS3	TSS1500;TSS1500	Island	BCAS3	-0.0013	0.0004	0.0004364	0.726981	1	-----	0.8894
4	cg17634781	SORBS2;SORBS2;SORBS2;SORBS2;SORBS2;SORBS2;SORBS2;SORBS2	Body;Body;Body;Body;Body;Body;Body;Body	OpenSea	SORBS2	-0.0011	0.0003	0.0004398	0.726981	1	-+-+-	0.2208
19	cg04359527			N_Shore	LOC100507588	-0.0061	0.0017	0.0004413	0.726981	1	-----	0.7776	Yes
6	cg03928874	LY86	3'UTR	OpenSea	LY86	-0.002	0.0006	0.0004418	0.726981	1	---+-	0.2044	Yes
20	cg13630574	VPS16;PTPRA;VPS16	3'UTR;5'UTR;3'UTR	OpenSea	VPS16	-0.0037	0.0011	0.0004429	0.726981	1	-----	0.03753	Yes
15	cg07488073	ARIH1	TSS1500	N_Shore	ARIH1	-0.0011	0.0003	0.0004435	0.726981	1	---+-	0.3011
15	cg08022502	UNC45A;UNC45A	Body;Body	S_Shore	UNC45A	-0.0054	0.0015	0.0004475	0.726981	1	-----	0.5294
8	cg15680470			S_Shelf	TCEA1	0.0033	0.0009	0.0004483	0.726981	1	+-+++	0.2728	Yes
6	cg14849782	SLC16A10	TSS1500	Island	SLC16A10	0.0008	0.0002	0.000449	0.726981	1	++-++	0.01931
2	cg02686681			N_Shore	C2orf54	0.0007	0.0002	0.0004495	0.726981	1	+++++	0.9976
11	cg09136245	SLC6A5	Body	OpenSea	SLC6A5	0.0018	0.0005	0.0004526	0.726981	1	+++++	0.8066
19	cg10011232	FKBP8	TSS1500	S_Shore	FKBP8	0.0029	0.0008	0.0004551	0.726981	1	+-++-	0.5429
6	cg20697984	NHLRC1	TSS200	Island	NHLRC1	0.001	0.0003	0.0004559	0.726981	1	++-++	0.3327
11	cg01991383	FOXRED1;SRPR	TSS200;TSS1500	Island	FOXRED1	0.0007	0.0002	0.0004578	0.726981	1	++-++	0.1937
2	cg00454290			OpenSea	LOC389033	-0.0023	0.0006	0.0004591	0.726981	1	-----	0.9533	Yes
7	cg09599843	SDK1	Body	OpenSea	SDK1	0.0039	0.0011	0.0004596	0.726981	1	+++++	0.7735	Yes
9	cg21176755	C9orf21	TSS1500	S_Shore	C9orf21	0.0069	0.002	0.0004626	0.726981	1	+++++	0.2526	Yes
11	cg04999352	RARRES3	Body	OpenSea	RARRES3	-0.0074	0.0021	0.000463	0.726981	1	-----	0.5586
2	cg26302190			OpenSea	PABPC1P2	0.0061	0.0018	0.0004644	0.726981	1	+-+-+	0.04417
6	cg13599248	SLC17A5	TSS1500	S_Shore	SLC17A5	-0.0084	0.0024	0.0004652	0.726981	1	-----	0.9587
2	cg01846065	STAM2;STAM2	1stExon;5'UTR	Island	STAM2	0.0006	0.0002	0.0004655	0.726981	1	++-++	0.2611
2	cg05295388			S_Shore	DDX18	-0.0076	0.0022	0.0004676	0.726981	1	-----	0.7377
6	cg07750813	RNGTT	Body	OpenSea	RNGTT	-0.0067	0.0019	0.0004689	0.726981	1	--?--	0.165	Yes
15	cg00057393			Island	NR2F2	0.0019	0.0006	0.0004715	0.726981	1	+-+++	0.6677	Yes
8	cg27000687	LRRC69	Body	OpenSea	LRRC69	0.0082	0.0024	0.0004747	0.726981	1	+?+++	0.598
17	cg00463052	NACA2	TSS1500	OpenSea	NACA2	0.0089	0.0025	0.0004766	0.726981	1	+++++	0.4074	Yes
7	cg26209005	PLXNA4;PLXNA4;PLXNA4	TSS1500;TSS1500;5'UTR	Island	PLXNA4	0.0016	0.0005	0.0004778	0.726981	1	+++++	0.9402
13	cg04408488	PDX1	TSS200	Island	PDX1	0.001	0.0003	0.0004786	0.726981	1	++-++	0.6604
19	cg23525514	C19orf61	TSS200	Island	SMG9	0.0011	0.0003	0.0004789	0.726981	1	+++++	0.9454
6	cg14546115	CDKAL1	Body	OpenSea	CDKAL1	0.012	0.0035	0.0004804	0.726981	1	+?+++	0.4336
20	cg27229100	SNORD12;C20orf199;C20orf199;C20orf199	Body;Body;Body;Body	S_Shelf	SNORD12	-0.0077	0.0022	0.0004828	0.726981	1	+----	0.04664
2	cg09640444			OpenSea	PABPC1P2	-0.0033	0.001	0.000485	0.726981	1	-+---	0.5997	Yes
10	cg01082242	HIF1AN	TSS200	OpenSea	HIF1AN	-0.001	0.0003	0.0004856	0.726981	1	-+---	0.5745	Yes
2	cg27641317	FIGLA	TSS1500	S_Shore	FIGLA	-0.0042	0.0012	0.0004862	0.726981	1	-----	0.3068	Yes
16	cg07013955	IFT140;TMEM204	Body;Body	N_Shelf	BC114455	0.0021	0.0006	0.0004876	0.726981	1	++--+	0.1895	Yes
3	cg06492496	MGLL;MGLL;MGLL	5'UTR;TSS1500;1stExon	Island	MGLL	0.0007	0.0002	0.0004908	0.726981	1	+-+++	0.6932	Yes
3	cg26523005	ZNF662;ZNF662	TSS1500;TSS200	N_Shore	ZNF662	-0.0051	0.0015	0.0004926	0.726981	1	-----	0.5608
11	cg21972318	ESAM	TSS200	Island	ESAM	0.0006	0.0002	0.0004929	0.726981	1	+++-+	0.09136
1	cg11912330	PCP4L1;PCP4L1	1stExon;5'UTR	Island	PCP4L1	0.0007	0.0002	0.0004935	0.726981	1	+++++	0.6007
10	cg27089675	TACC2;TACC2	Body;Body	OpenSea	TACC2	-0.0112	0.0032	0.000494	0.726981	1	-+-+-	0.04593
15	cg21245492	IGF1R	Body	N_Shore	IGF1R	0.0041	0.0012	0.000499	0.730476	1	+-+++	0.5485	Yes
3	cg15971629	CLSTN2	Body	OpenSea	CLSTN2	-0.0075	0.0022	0.0004996	0.730476	1	++---	0.01132	Yes
2	cg22370326	ANKRD57	1stExon	S_Shore	SOWAHC	-0.004	0.0011	0.000501	0.730476	1	---+-	0.3847
1	cg13449727	SCYL3;SCYL3	TSS200;TSS200	S_Shore	SCYL3	0.0005	0.0002	0.0005049	0.73224	1	+--++	0.367
14	cg09975804	DHRS1;DHRS1;C14orf21	TSS1500;TSS1500;Body	S_Shore	C14orf21	-0.0061	0.0018	0.0005053	0.73224	1	+----	0.09426
22	cg19213744	MOV10L1;MOV10L1;MOV10L1;MOV10L1	Body;TSS1500;Body;Body	OpenSea	MOV10L1	-0.0024	0.0007	0.0005089	0.732332	1	-----	0.07754	Yes
4	cg16319085			OpenSea	BC005018	-0.0079	0.0023	0.0005098	0.732332	1	-----	0.9332
9	cg14186948	COL5A1	Body	S_Shelf	BC058547	0.0106	0.003	0.00051	0.732332	1	+++++	0.5964
15	cg02747950	RAB8B	Body	OpenSea	RAB8B	-0.0069	0.002	0.0005138	0.73363	1	-+-+-	0.06389
1	cg20308540	PLD5	5'UTR	OpenSea	PLD5	-0.006	0.0017	0.000514	0.73363	1	-----	0.9536	Yes
2	cg17418708	RAPH1;RAPH1	TSS1500;TSS1500	S_Shore	RAPH1	0.0008	0.0002	0.0005211	0.74153	1	+-+++	0.3586
5	cg02034720	FBXO4;FBXO4	TSS1500;TSS1500	N_Shore	FBXO4	0.001	0.0003	0.0005268	0.744399	1	+-+++	0.6408
1	cg23035715	TLR5	5'UTR	OpenSea	TLR5	0.0008	0.0002	0.0005289	0.744399	1	+++-+	0.628
10	cg09579808			Island	ZNF438	0.0005	0.0002	0.0005293	0.744399	1	++-++	0.4623
6	cg15407528			Island	HLA-E	0.0012	0.0003	0.0005294	0.744399	1	++?++	0.1025	Yes
20	cg20049415	NKX2-4	1stExon	Island	NKX2-4	0.0015	0.0004	0.0005333	0.74749	1	+-?++	0.6404
2	cg26480069	CYBRD1;CYBRD1	TSS200;TSS200	N_Shore	CYBRD1	0.0007	0.0002	0.0005392	0.74749	1	+-+++	0.4129
1	cg04752042			Island	DMBX1	0.0015	0.0004	0.0005434	0.74749	1	+-+++	0.7869	Yes
21	cg09436823	FTCD;FTCD	TSS200;TSS200	OpenSea	FTCD	-0.0011	0.0003	0.0005435	0.74749	1	-----	0.4326	Yes
11	cg00377591	TRAF6;TRAF6	5'UTR;5'UTR	N_Shelf	TRAF6	0.0086	0.0025	0.0005453	0.74749	1	+?+-+	0.2358	Yes
5	cg03225580			N_Shore	EGFLAM	-0.0084	0.0024	0.0005512	0.74749	1	-----	0.3416	Yes
2	cg24331079	STAT4	TSS1500	OpenSea	STAT4	-0.0021	0.0006	0.000553	0.74749	1	--+--	0.2654
3	cg04413089	ZNF717;ZNF717	1stExon;5'UTR	N_Shore	ZNF717	-0.0063	0.0018	0.0005534	0.74749	1	--?--	0.6415	Yes
12	cg18220042	TUBA1A	TSS200	S_Shore	TUBA1A	-0.0014	0.0004	0.0005548	0.74749	1	---+-	0.4631
7	cg17034088	PPP1R9A;PPP1R9A;PPP1R9A;PPP1R9A;PPP1R9A	TSS1500;5'UTR;TSS1500;TSS1500;5'UTR	S_Shore	PPP1R9A	-0.006	0.0017	0.0005571	0.74749	1	-----	0.8539
19	cg04376747	RBM42	Body	S_Shore	RBM42	-0.0055	0.0016	0.0005592	0.74749	1	-----	0.4277
2	cg23496400	VSNL1	TSS200	Island	VSNL1	0.0036	0.001	0.0005603	0.74749	1	+++++	0.3702
11	cg14851297	LDLRAD3	TSS200	N_Shore	LDLRAD3	0.0009	0.0003	0.0005604	0.74749	1	+++++	0.3419	Yes
16	cg12914014	USP7	TSS1500	S_Shore	USP7	-0.0043	0.0012	0.0005634	0.74749	1	-----	0.3804	Yes
3	cg04451880			N_Shelf	CCDC48	-0.0056	0.0016	0.0005651	0.74749	1	-+---	0.3843	Yes
16	cg27462867	SLC7A5P2	Body	Island	LOC100271836	0.0008	0.0002	0.0005689	0.74749	1	+-?++	0.6042
17	cg22927215			Island	AX746631	-0.0006	0.0002	0.0005697	0.74749	1	----+	0.2726
4	cg23681017	MFSD7	Body	N_Shore	MFSD7	0.0055	0.0016	0.0005701	0.74749	1	+++-+	0.02283
2	cg27478579	MTIF2;MTIF2	TSS1500;TSS1500	S_Shore	MTIF2	-0.0059	0.0017	0.0005712	0.74749	1	-----	0.3498
2	cg05038216	CLIP4	5'UTR	S_Shore	CLIP4	-0.0058	0.0017	0.0005758	0.74749	1	----+	0.1235	Yes
19	cg16008616			S_Shore	ZNF682	0.0007	0.0002	0.0005769	0.74749	1	++?++	0.3826
10	cg19258348			OpenSea	ENO4	0.0074	0.0021	0.0005782	0.74749	1	+-+++	0.07031
21	cg02507175	PKNOX1	TSS1500	Island	PKNOX1	0.0008	0.0002	0.0005789	0.74749	1	++-++	0.3341
16	cg27059379	ADAD2;ADAD2	TSS200;TSS200	N_Shore	ADAD2	-0.0053	0.0015	0.000581	0.74749	1	--+--	0.1389
3	cg26712821	DVWA	Body	N_Shelf	COL6A4P1	-0.006	0.0017	0.0005816	0.74749	1	-+---	0.2798
1	cg21173524			N_Shore	TRNA_His	-0.0051	0.0015	0.0005829	0.74749	1	--?--	0.09952
8	cg18896184			OpenSea	LOC100192378	-0.0071	0.0021	0.0005835	0.74749	1	-----	0.9497
8	cg12850379	TCEA1;TCEA1	TSS1500;TSS1500	S_Shore	TCEA1	-0.0096	0.0028	0.000585	0.74749	1	-----	0.6014	Yes
1	cg12907702	ASTN1;ASTN1	1stExon;1stExon	Island	ASTN1	0.0009	0.0003	0.000585	0.74749	1	+--++	0.1551	Yes
6	cg11274428			S_Shore	TRNA_Ala	-0.0043	0.0012	0.0005864	0.74749	1	-----	0.3747	Yes
7	cg24648061	COG5;COG5;COG5;GPR22	Body;Body;Body;Body	OpenSea	GPR22	0.0058	0.0017	0.0005894	0.74749	1	+-+-+	0.08247
3	cg22762745	TNK2;TNK2	Body;Body	Island	TNK2	0.0028	0.0008	0.000596	0.74749	1	+-+++	0.03555
5	cg13906571	PPIC;PPIC	1stExon;5'UTR	Island	PPIC	0.0007	0.0002	0.0006028	0.74749	1	+++++	0.149	Yes
2	cg11557307	CEP68;CEP68	5'UTR;1stExon	Island	CEP68	0.0006	0.0002	0.000604	0.74749	1	++-++	0.501
10	cg12825059	SEC61A2;SEC61A2;SEC61A2;SEC61A2;SEC61A2	Body;Body;Body;Body;Body	S_Shore	SEC61A2	-0.0019	0.0006	0.0006043	0.74749	1	-+-+-	0.5522	Yes
6	cg09842479	MICB	Body	Island	MICB	0.0007	0.0002	0.0006055	0.74749	1	+++++	0.5886	Yes
6	cg04092581			N_Shelf	COL19A1	0.0076	0.0022	0.000606	0.74749	1	+-+++	0.413
12	cg00094595			OpenSea	DCN	-0.0039	0.0011	0.0006066	0.74749	1	-+---	0.3958
20	cg11826008	CPNE1;CPNE1;CPNE1;CPNE1;CPNE1;RBM12;CPNE1;CPNE1;RBM12	5'UTR;5'UTR;5'UTR;5'UTR;5'UTR;5'UTR;5'UTR;5'UTR;5'UTR	N_Shelf	CPNE1	-0.0074	0.0022	0.0006082	0.74749	1	-+--+	0.03899
17	cg12452675	ACOX1;ACOX1;ACOX1;ACOX1;C17orf106	1stExon;5'UTR;5'UTR;1stExon;TSS200	Island	CDK3	0.001	0.0003	0.0006082	0.74749	1	+-+++	0.7847
7	cg15579304			OpenSea	INHBA	0.0036	0.001	0.00061	0.74749	1	+++++	0.9278
2	cg15131282	INPP5D;INPP5D	TSS200;TSS200	N_Shore	INPP5D	0.0007	0.0002	0.0006103	0.74749	1	+++++	0.9966	Yes
15	cg07956282			OpenSea	NDN	-0.0071	0.0021	0.0006115	0.74749	1	-+---	0.05077
17	cg06514855			Island	MAP2K3	-0.0124	0.0036	0.0006123	0.74749	1	-----	0.2738	Yes
6	cg20068209	TMEM30A;TMEM30A	Body;Body	OpenSea	TMEM30A	-0.0102	0.003	0.0006131	0.74749	1	-+---	0.477
16	cg07584669			OpenSea	IRX3	-0.0082	0.0024	0.0006136	0.74749	1	-----	0.9269
1	cg27398499	TACSTD2	TSS1500	S_Shore	TACSTD2	-0.0029	0.0009	0.0006156	0.74749	1	-++--	0.121
7	cg00945507	SEC61G;SEC61G	TSS1500;TSS1500	S_Shore	SEC61G	-0.0106	0.0031	0.000619	0.74749	1	-----	0.8705
4	cg01478179	FAT1	Body	OpenSea	FAT1	-0.005	0.0014	0.0006201	0.74749	1	-+---	0.185	Yes
2	cg19089337	INHBB	TSS1500	Island	INHBB	0.0008	0.0002	0.0006223	0.74749	1	++?+-	0.6888	Yes
20	cg22304612	CPXM1;CPXM1	5'UTR;1stExon	Island	CPXM1	0.0008	0.0002	0.0006265	0.74749	1	++-++	0.5191
11	cg24585203	BBOX1	Body	OpenSea	BBOX1	-0.0051	0.0015	0.0006271	0.74749	1	-+---	0.3132	Yes
4	cg21739530	GALNT7	Body	OpenSea	GALNT7	-0.0014	0.0004	0.0006273	0.74749	1	-+-+-	0.07512
6	cg23245898	C6orf10	Body	OpenSea	C6orf10	0.0105	0.0031	0.0006274	0.74749	1	+?+++	0.6735	Yes
3	cg18662365			S_Shelf	EOMES	0.0074	0.0022	0.0006291	0.74749	1	+++++	0.8931
13	ch.13.1154960F			OpenSea	BC031243	0.0007	0.0002	0.0006291	0.74749	1	+++++	0.3631	Yes
6	cg02371052	HCG9	Body	Island	HCG9	0.0017	0.0005	0.0006303	0.74749	1	+++++	0.9918	Yes
4	cg09013032	HSD17B13;HSD17B13	3'UTR;3'UTR	OpenSea	HSD17B13	-0.0067	0.002	0.0006313	0.74749	1	-----	0.4427
4	cg26728709	ARSJ	3'UTR	OpenSea	ARSJ	-0.0075	0.0022	0.0006318	0.74749	1	---+-	0.3425
2	cg23547073	ABCB6	1stExon	Island	ATG9A	0.0011	0.0003	0.0006332	0.74749	1	+--++	0.3795
1	cg26320663			Island	HRNR	-0.006	0.0018	0.0006344	0.74749	1	---+-	0.06764
6	cg20720118	UBD	Body	S_Shelf	UBD	-0.0039	0.0011	0.0006351	0.74749	1	+----	0.2805	Yes
16	cg09103960	LOC283856;GNAO1;GNAO1;GNAO1;GNAO1	TSS1500;1stExon;5'UTR;1stExon;5'UTR	Island	GNAO1	0.0028	0.0008	0.0006365	0.74749	1	+++++	0.4807
2	cg09392046	TSSC1	Body	Island	TSSC1	-0.0021	0.0006	0.0006386	0.74749	1	--?--	0.6052	Yes
19	cg12713583	ARID3A	Body	Island	ARID3A	-0.0092	0.0027	0.0006397	0.74749	1	-+---	0.7303	Yes
1	cg02624704	PRDX6	TSS200	Island	PRDX6	0.0031	0.0009	0.0006415	0.74749	1	+++++	0.4293	Yes
8	cg07556218	ZC3H3	Body	Island	ZC3H3	0.0006	0.0002	0.0006417	0.74749	1	+++++	0.9318
3	cg16292085			OpenSea	TBL1XR1	-0.0043	0.0013	0.0006432	0.74749	1	-----	0.7496
11	cg13332350	CD44;CD44;CD44;CD44;CD44	Body;Body;Body;Body;Body	OpenSea	CD44	-0.0357	0.0105	0.0006464	0.74749	1	--?--	0.9482	Yes
1	cg21280320			S_Shore	HRNR	-0.007	0.0021	0.0006481	0.74749	1	---+-	0.2474
9	cg05001598	KIAA0368	Body	Island	KIAA0368	0.0008	0.0002	0.0006489	0.74749	1	+-+++	0.1235
17	cg05676450	PITPNM3;PITPNM3	Body;Body	Island	PITPNM3	0.0006	0.0002	0.0006496	0.74749	1	+-+++	0.6363
15	cg05525867	MAN2C1	TSS200	S_Shore	MAN2C1	0.0006	0.0002	0.00065	0.74749	1	++-++	0.01564
17	cg23946400	RUNDC1;AARSD1;AARSD1;AARSD1;AARSD1	TSS1500;1stExon;TSS200;1stExon;1stExon	N_Shore	AARSD1	-0.0031	0.0009	0.0006509	0.74749	1	-+---	0.2166	Yes
19	cg06439809	RAB4B	TSS1500	N_Shore	MIA	0.0007	0.0002	0.0006515	0.74749	1	+-+++	0.4534
17	cg20163288	GJC1;GJC1;GJC1	1stExon;5'UTR;TSS1500	Island	GJC1	0.0011	0.0003	0.0006516	0.74749	1	+--++	0.08127
20	cg15799353	TRIB3	5'UTR	S_Shore	TRIB3	0.0039	0.0012	0.0006585	0.74749	1	+++++	0.0274	Yes
1	cg12648193	SMYD3	Body	N_Shore	SMYD3	-0.0012	0.0004	0.000663	0.74749	1	-----	0.3924
10	cg26667395	PPP1R3C	Body	N_Shore	PPP1R3C	-0.0044	0.0013	0.0006634	0.74749	1	-+---	0.1253
19	cg19285847	ZNF878	TSS200	S_Shelf	ZNF878	-0.0028	0.0008	0.0006636	0.74749	1	----+	0.3154
1	cg24633390	TNFSF4	Body	OpenSea	TNFSF4	-0.0057	0.0017	0.0006658	0.74749	1	-----	0.8125
21	cg12299303			Island	DQ591735	-0.0096	0.0028	0.0006669	0.74749	1	--?--	0.2138	Yes
5	cg18838158			Island	HAND1	0.0006	0.0002	0.0006673	0.74749	1	+--++	0.1949
6	cg24659037			S_Shore	AK127120	0.0017	0.0005	0.0006676	0.74749	1	+-+++	0.1577	Yes
15	cg13594465	THSD4	Body	OpenSea	BC043587	-0.0041	0.0012	0.0006679	0.74749	1	-----	0.3558
10	cg14506260	GPR158	Body	OpenSea	GPR158	-0.0064	0.0019	0.0006708	0.74749	1	-----	0.2915	Yes
18	cg15536830	SLC14A2	Body	OpenSea	SLC14A2	0.0014	0.0004	0.0006714	0.74749	1	+++++	0.7918	Yes
2	cg22540115	CYP26B1	Body	Island	CYP26B1	-0.0019	0.0006	0.0006717	0.74749	1	-----	0.6084
6	cg09314434	BAT4;CSNK2B	Body;TSS1500	N_Shore	GPANK1	-0.0045	0.0013	0.0006724	0.74749	1	-----	0.6509	Yes
17	cg10188897	RUNDC3A;RUNDC3A;RUNDC3A	Body;Body;Body	Island	RUNDC3A	0.0008	0.0002	0.0006743	0.74749	1	+++++	0.3525
16	cg27428708			OpenSea	CRNDE	-0.0065	0.0019	0.000677	0.74749	1	-----	0.6144
20	cg19310375	ACSS2;ACSS2;ACSS2	Body;1stExon;1stExon	Island	ACSS2	0.0012	0.0003	0.0006773	0.74749	1	+-+++	0.3509
11	cg12511579	ACER3	Body	OpenSea	ACER3	-0.0039	0.0011	0.0006783	0.74749	1	--?+-	0.002698	Yes
16	cg02550308	SNTB2	Body	OpenSea	SNTB2	0.0047	0.0014	0.0006807	0.748375	1	+++++	0.7201
9	cg03071195	JAK2	Body	N_Shore	TRNA_Gln	-0.0013	0.0004	0.000684	0.748375	1	-----	0.7746
3	cg08819884	TRNT1	TSS1500	N_Shore	TRNT1	0.0009	0.0003	0.0006846	0.748375	1	++-++	0.4588
2	cg05741384	ODC1	TSS1500	Island	ODC1	0.001	0.0003	0.0006857	0.748375	1	++-++	0.4725
8	cg08090772	ADHFE1	TSS200	Island	ADHFE1	0.0016	0.0005	0.000687	0.748375	1	+++++	0.5875
19	cg02395441	CIC	TSS1500	S_Shelf	CIC	-0.0008	0.0002	0.0006907	0.75068	1	-----	0.5732	Yes
8	cg03001457	IMPAD1;IMPAD1	1stExon;5'UTR	Island	IMPAD1	0.0008	0.0002	0.0006927	0.751131	1	+++++	0.1721
7	cg03155112	TNS3	5'UTR	OpenSea	TNS3	-0.0065	0.0019	0.0006988	0.752902	1	?----	0.08644
19	cg11845033	ZNF426	5'UTR	Island	ZNF426	0.0004	0.0001	0.0006991	0.752902	1	+++++	0.4158	Yes
7	cg26074723	RPS2P32	Body	Island	RPS2P32	0.0027	0.0008	0.0006991	0.752902	1	++?+-	0.7741
5	cg10372047	RNF180;RNF180	5'UTR;5'UTR	Island	RNF180	0.0014	0.0004	0.0007055	0.756999	1	+++++	0.2428
20	cg05347927	TMEM90B	TSS200	N_Shore	SYNDIG1	0.0021	0.0006	0.000707	0.756999	1	+-+-+	0.09874	Yes
15	cg07699440	FAH;FAH	1stExon;5'UTR	OpenSea	FAH	0.0005	0.0001	0.0007079	0.756999	1	++-++	0.5295
6	cg27572301	TRMT11	TSS200	Island	TRMT11	0.0007	0.0002	0.0007118	0.756999	1	+++++	0.3595	Yes
12	cg02294570	WDR66	Body	OpenSea	WDR66	-0.0062	0.0018	0.0007129	0.756999	1	--?--	0.1659	Yes
3	cg05953927	BOC	TSS1500	Island	BOC	0.0006	0.0002	0.000713	0.756999	1	+++-+	0.4079
5	cg19435381	OXCT1	TSS200	Island	OXCT1	-0.0014	0.0004	0.0007161	0.756999	1	-----	0.2321
2	cg04856043	HS1BP3	TSS1500	S_Shore	HS1BP3	0.0012	0.0003	0.0007173	0.756999	1	++-++	0.1699
1	cg21919599	NLRP3;NLRP3	TSS200;TSS200	OpenSea	NLRP3	-0.001	0.0003	0.0007202	0.756999	1	---+-	0.3211
12	cg05229723	NFYB	Body	OpenSea	NFYB	0.0033	0.001	0.0007218	0.756999	1	+++++	0.9862	Yes
5	cg01813841	RAD50;RAD50;RAD50;RAD50	5'UTR;5'UTR;1stExon;1stExon	Island	RAD50	0.0006	0.0002	0.0007224	0.756999	1	++-++	0.605
5	cg22227058	SLU7;SLU7	1stExon;5'UTR	Island	SLU7	-0.0008	0.0002	0.000724	0.756999	1	----+	0.552
1	cg01451162	DAB1	5'UTR	N_Shore	DAB1	-0.0032	0.001	0.0007248	0.756999	1	---+-	0.07886
7	cg04706400			S_Shore	AK311374	-0.0039	0.0012	0.0007272	0.756999	1	--?--	0.9809
6	cg03129962	SYTL3	Body	OpenSea	MIR3918	-0.0052	0.0015	0.0007346	0.756999	1	--?--	0.3478	Yes
12	cg02131399	LRP1	TSS1500	N_Shore	LRP1	0.0009	0.0003	0.0007348	0.756999	1	+--++	0.02879
9	cg20034617	C9orf167	TSS200	N_Shore	C9orf167	0.0009	0.0003	0.000736	0.756999	1	++-++	0.7335
1	cg06786238	KIAA1522	Body	OpenSea	KIAA1522	0.0032	0.001	0.0007376	0.756999	1	+-+++	0.6509	Yes
14	cg16014422	ABHD4	TSS200	N_Shore	ABHD4	-0.0015	0.0004	0.000742	0.756999	1	-+---	0.8912
1	cg20871445	SDF4;SDF4;B3GALT6	5'UTR;5'UTR;TSS1500	N_Shore	SDF4	0.0007	0.0002	0.0007425	0.756999	1	+--++	0.03356	Yes
13	cg27142924	CCNA1;CCNA1;CCNA1;CCNA1	TSS1500;TSS1500;TSS1500;TSS1500	N_Shore	CCNA1	-0.0039	0.0012	0.000747	0.756999	1	---+-	0.7945
11	cg20659025	DCPS;DCPS	1stExon;5'UTR	Island	DCPS	0.0009	0.0003	0.0007471	0.756999	1	+-+++	0.4361
2	cg18338495	STK16;GLB1L;GLB1L;STK16	TSS200;5'UTR;1stExon;TSS200	Island	GLB1L	0.0012	0.0004	0.0007508	0.756999	1	+++++	0.8117
6	cg17171485	HEBP2	Body	Island	HEBP2	0.0006	0.0002	0.0007544	0.756999	1	++-++	0.057
2	cg04767734			N_Shore	DLX1	-0.0023	0.0007	0.0007551	0.756999	1	-----	0.3269
6	cg13721764	GPSM3;NOTCH4	TSS1500;Body	Island	NOTCH4	0.0013	0.0004	0.0007553	0.756999	1	+++++	0.9613	Yes
6	cg01096587	PLEKHG1	Body	OpenSea	PLEKHG1	0.0035	0.0011	0.0007577	0.756999	1	+++++	0.8149	Yes
2	cg20558299	HDAC4	TSS200	Island	HDAC4	0.0006	0.0002	0.0007594	0.756999	1	+++++	0.8055
12	cg23588509	MCRS1	TSS200	Island	MCRS1	0.0008	0.0002	0.0007598	0.756999	1	+++++	0.6457	Yes
15	ch.15.75593923F			OpenSea	AK025664	0.0006	0.0002	0.0007601	0.756999	1	+++++	0.8436
8	cg27269164			OpenSea	ATP6V1H	0.0056	0.0017	0.0007635	0.756999	1	+?+++	0.8649	Yes
16	cg07719772			Island	DQ571479	-0.0055	0.0016	0.0007654	0.756999	1	--?--	0.06217	Yes
9	cg09800519	RXRA	TSS200	N_Shore	RXRA	0.0009	0.0003	0.0007676	0.756999	1	++-++	0.1265
12	cg02895319	LOC100286844;NCKAP5L;LOC100286844;LOC100286844	Body;TSS1500;Body;Body	S_Shore	LOC100286844	0.0016	0.0005	0.0007687	0.756999	1	+--++	0.3181
7	cg09437692	CUX1;CUX1;CUX1	Body;Body;Body	S_Shelf	CUX1	-0.0035	0.001	0.0007695	0.756999	1	-+---	0.6066
10	cg02909866	CNNM1	3'UTR	OpenSea	CNNM1	-0.0026	0.0008	0.00077	0.756999	1	-+---	0.5961
10	cg13834460	ZCCHC24	3'UTR	N_Shelf	ZCCHC24	-0.0017	0.0005	0.0007706	0.756999	1	-+---	0.3436
10	cg14222797	RSU1;RSU1	TSS1500;TSS1500	Island	RSU1	0.0034	0.001	0.0007732	0.756999	1	+-?-+	0.3293	Yes
11	cg08360771	KCNJ5	5'UTR	OpenSea	KCNJ5	-0.0069	0.0021	0.000775	0.756999	1	-----	0.7278
13	cg18095732	ZDHHC20	TSS1500	Island	ZDHHC20	0.0012	0.0004	0.000775	0.756999	1	+--++	0.2369	Yes
13	cg20743905			N_Shore	STARD13	-0.0074	0.0022	0.0007753	0.756999	1	-----	0.5839
2	cg13264399	EVX2	Body	Island	EVX2	0.0071	0.0021	0.0007764	0.756999	1	++?++	0.9947	Yes
7	cg16221606			OpenSea	ELFN1	-0.0032	0.0009	0.0007766	0.756999	1	-+---	0.09373	Yes
6	cg27246453	HLA-DOB	Body	OpenSea	HLA-DOB	-0.0077	0.0023	0.0007778	0.756999	1	-----	0.7964	Yes
19	cg16026760	FEM1A	TSS200	Island	FEM1A	0.0009	0.0003	0.0007802	0.756999	1	+++++	0.9057
16	cg10424751			Island	LOC390705	-0.0119	0.0036	0.0007808	0.756999	1	--?--	0.03729	Yes
12	cg01939597	ETV6	Body	S_Shore	ETV6	0.0006	0.0002	0.0007814	0.756999	1	+-+++	0.5698	Yes
1	cg15025200			N_Shore	HRNR	-0.0103	0.0031	0.0007825	0.756999	1	-----	0.1502
6	cg06480265			S_Shore	C6orf62	-0.0062	0.0018	0.0007846	0.756999	1	-----	0.2922
7	cg07702750	TRIL	TSS200	Island	TRIL	0.0006	0.0002	0.0007868	0.756999	1	+++-+	0.1418
1	cg02357336	LOC339524	Body	N_Shore	LOC339524	-0.0022	0.0006	0.0007879	0.756999	1	--?--	0.9568	Yes
7	cg11432630	TFR2	Body	N_Shore	TFR2	0.0021	0.0006	0.0007881	0.756999	1	+-+++	0.7099
9	cg13920460	TJP2	TSS1500	N_Shore	TJP2	0.0017	0.0005	0.0007931	0.756999	1	+-+-+	0.6094
1	cg12612309	CASZ1	Body	Island	CASZ1	0.0025	0.0007	0.0007981	0.756999	1	--+++	0.5604
19	cg26238604	C19orf51	TSS200	Island	C19orf51	0.0007	0.0002	0.0007999	0.756999	1	+++++	0.289
9	cg03916787	RPL35	TSS1500	S_Shore	RPL35	0.0016	0.0005	0.0008084	0.756999	1	++-++	0.3585
13	cg17685579			Island	RASA3	0.0039	0.0012	0.0008089	0.756999	1	+-+++	0.04669
20	cg08994982	EYA2;EYA2	TSS1500;TSS1500	N_Shore	EYA2	-0.0054	0.0016	0.0008102	0.756999	1	--?--	0.746	Yes
16	cg02288819			OpenSea	IRX3	-0.0028	0.0008	0.0008109	0.756999	1	-----	0.7963
19	cg03716592	PPP1R12C	Body	N_Shelf	Mir_324	-0.0013	0.0004	0.0008119	0.756999	1	-----	0.4315	Yes
20	cg04380278			N_Shelf	MYBL2	0.0052	0.0016	0.000812	0.756999	1	+-+++	0.1748
2	cg24738909	ASXL2	TSS200	Island	ASXL2	0.0006	0.0002	0.0008137	0.756999	1	+++++	0.9358	Yes
10	cg03217173			Island	PAX2	0.0019	0.0006	0.0008143	0.756999	1	+++-+	0.1231	Yes
17	cg06936108			S_Shore	GUCY2D	-0.0069	0.002	0.0008148	0.756999	1	--?--	0.6239
1	cg22939715	FAM189B;FAM189B	TSS200;TSS200	Island	FAM189B	0.0009	0.0003	0.000819	0.756999	1	+-+++	0.5339
1	cg16578267	HES4;HES4	TSS1500;TSS1500	Island	HES4	0.0019	0.0006	0.0008195	0.756999	1	+++++	0.3439
3	cg21113478	DCLK3	TSS1500	OpenSea	DCLK3	-0.0078	0.0023	0.0008201	0.756999	1	-+---	0.0149	Yes
19	cg19713565	ZBTB7A	Body	Island	ZBTB7A	-0.0015	0.0004	0.0008216	0.756999	1	+----	0.1483
15	cg13782322	SEMA4B;SEMA4B	Body;Body	OpenSea	SEMA4B	-0.0025	0.0007	0.000822	0.756999	1	--?--	0.6801	Yes
11	cg11257981	THYN1;THYN1;THYN1;THYN1;THYN1;THYN1;THYN1;THYN1;ACAD8;THYN1;THYN1	1stExon;1stExon;5'UTR;5'UTR;5'UTR;5'UTR;1stExon;1stExon;TSS1500;1stExon;5'UTR	Island	THYN1	0.001	0.0003	0.0008228	0.756999	1	++-++	0.04859
11	cg03410065	APBB1;APBB1	TSS1500;TSS1500	S_Shore	APBB1	-0.0041	0.0012	0.0008248	0.756999	1	----+	0.0004313	Yes
1	cg16815379	UCK2	Body	Island	TMCO1	0.0008	0.0002	0.000825	0.756999	1	+++++	0.7271
1	cg09898154	CYB5RL;MRPL37;CYB5RL	5'UTR;TSS200;1stExon	N_Shore	CYB5RL	0.0012	0.0004	0.0008259	0.756999	1	+-+++	0.7028	Yes
11	cg26646197	AP2A2	Body	N_Shore	AP2A2	-0.0024	0.0007	0.0008259	0.756999	1	-----	0.9465
19	cg08331981	NDUFA13;TSSK6	TSS1500;TSS200	Island	TSSK6	-0.0067	0.002	0.0008261	0.756999	1	-----	0.3535
3	cg25474358	COPB2;COPB2	Body;Body	N_Shore	COPB2	-0.0043	0.0013	0.0008271	0.756999	1	-----	0.8436	Yes
2	cg16820739	STEAP3;STEAP3;STEAP3	TSS200;TSS200;TSS200	Island	STEAP3	0.0008	0.0003	0.000829	0.756999	1	+-+++	0.9018
8	cg25336000	GGH	Body	N_Shore	GGH	0.0006	0.0002	0.0008305	0.756999	1	+++++	0.7372
1	cg13073409	ASPM	Body	OpenSea	ASPM	0.0072	0.0022	0.0008312	0.756999	1	+?+++	0.832
11	cg04453624	DSCAML1	Body	OpenSea	DSCAML1	-0.0024	0.0007	0.0008322	0.756999	1	---+-	0.1348	Yes
10	cg26528713	TRUB1;TRUB1	1stExon;5'UTR	Island	TRUB1	0.0007	0.0002	0.0008333	0.756999	1	+--++	0.6153
16	cg00463982	IFT140;TMEM204	Body;TSS1500	Island	TMEM204	-0.0109	0.0033	0.0008339	0.756999	1	-+---	0.5887
19	cg07624705	NDUFA13;TSSK6	TSS1500;TSS200	Island	TSSK6	-0.005	0.0015	0.0008422	0.760987	1	-----	0.704
17	cg20187250	BRCA1;BRCA1;BRCA1;BRCA1;BRCA1;BRCA1;BRCA1;BRCA1;BRCA1;NBR2;BRCA1	5'UTR;5'UTR;TSS200;5'UTR;1stExon;1stExon;5'UTR;1stExon;TSS1500;TSS1500;1stExon	N_Shore	BRCA1	-0.0011	0.0003	0.0008433	0.760987	1	---+-	0.5527	Yes
17	cg26112797	MIR142	TSS1500	OpenSea	MIR142	-0.0012	0.0004	0.0008453	0.760987	1	-+--+	0.1397
3	cg23548719	LOC100009676;ZBTB11	TSS1500;Body	Island	LOC100009676	0.0007	0.0002	0.0008455	0.760987	1	+-+++	0.05158	Yes
16	cg01016699			Island	ZNF500	0.0009	0.0003	0.000847	0.760987	1	+-+++	0.238
1	cg09133562	TMCO4;TMCO4	5'UTR;1stExon	Island	TMCO4	0.0015	0.0005	0.0008506	0.760987	1	+++++	0.1332	Yes
6	cg22690339	BTBD9;BTBD9;BTBD9	Body;Body;Body	OpenSea	Mir_584	0.0082	0.0025	0.0008542	0.760987	1	+++++	0.3343	Yes
11	cg23725567	C11orf71;RBM7	TSS200;TSS200	Island	C11orf71	0.0006	0.0002	0.0008546	0.760987	1	+-+++	0.2661	Yes
3	cg19761337	GMPS	TSS200	Island	GMPS	0.0007	0.0002	0.0008547	0.760987	1	+++++	0.8971
2	cg17263013			N_Shelf	KLHL30	0.0062	0.0018	0.0008561	0.760987	1	+++++	0.8748
4	cg23589521			Island	GAK	-0.0015	0.0004	0.000857	0.760987	1	-----	0.4816	Yes
2	cg25103172	ZNF514	TSS200	Island	ZNF514	0.0006	0.0002	0.0008577	0.760987	1	++-++	0.3129
2	cg16924818			N_Shore	AGAP1	0.0031	0.0009	0.0008623	0.760987	1	+++++	0.7452
17	cg10398950	CDK12;CDK12	1stExon;1stExon	S_Shore	CDK12	-0.0008	0.0003	0.000864	0.760987	1	-----	0.6484
3	cg03792768	BDH1;BDH1;BDH1	5'UTR;5'UTR;5'UTR	Island	BDH1	0.0009	0.0003	0.0008648	0.760987	1	++-++	0.6004
12	cg19969113	TAOK3	5'UTR	Island	TAOK3	0.0027	0.0008	0.000865	0.760987	1	+++-+	0.1985	Yes
2	cg12942038	CNNM4	1stExon	S_Shore	CNNM4	-0.0016	0.0005	0.0008664	0.760987	1	-++--	0.5393
19	cg12307722			Island	SULT2A1	0.0022	0.0007	0.0008672	0.760987	1	+-?+-	0.5116
19	cg03144206	ACTN4	TSS1500	N_Shore	ACTN4	0.0008	0.0002	0.0008689	0.76107	1	++-++	0.1293
1	cg04992282	ADAR;ADAR;ADAR;ADAR	5'UTR;Body;Body;Body	N_Shore	ADAR	-0.0096	0.0029	0.0008741	0.762598	1	?----	0.8692
15	cg25985031			OpenSea	ANXA2	0.0053	0.0016	0.0008795	0.762598	1	+-+++	0.2525	Yes
19	cg06619059	DAZAP1;DAZAP1	Body;Body	Island	DAZAP1	0.0006	0.0002	0.0008808	0.762598	1	++-++	0.9627
17	cg15864779	ATP5H;KCTD2;ATP5H	TSS200;TSS200;TSS200	Island	KCTD2	0.0007	0.0002	0.0008838	0.762598	1	+++-+	0.5964
19	cg15985184	IGLON5	Body	Island	IGLON5	0.0016	0.0005	0.0008848	0.762598	1	+-+++	0.8536	Yes
22	cg22982767	LOC150381	Body	N_Shelf	LOC554174	-0.0041	0.0012	0.0008854	0.762598	1	-----	0.9742
14	cg18658371	RPS6KA5;RPS6KA5	TSS1500;TSS1500	Island	RPS6KA5	-0.0009	0.0003	0.0008857	0.762598	1	---+-	0.2383
5	cg26647197	PCDHGA4;PCDHGA9;PCDHGA1;PCDHGA11;PCDHGB1;PCDHGB6;PCDHGA11;PCDHGB3;PCDHGB7;PCDHGA6;PCDHGA8;PCDHGA11;PCDHGA10;PCDHGA5;PCDHGB4;PCDHGA3;PCDHGA2;PCDHGA7;PCDHGB2;PCDHGB5	Body;Body;Body;TSS200;Body;Body;TSS200;Body;Body;Body;Body;TSS200;Body;Body;Body;Body;Body;Body;Body;Body	N_Shore	PCDHGA11	0.0023	0.0007	0.0008863	0.762598	1	+--+-	0.4066
20	cg22071194	MOCS3;DPM1	1stExon;TSS1500	Island	MOCS3	-0.0017	0.0005	0.0008879	0.762598	1	--?--	0.01614	Yes
2	cg20113947	GIGYF2;GIGYF2;GIGYF2;GIGYF2	5'UTR;5'UTR;5'UTR;5'UTR	Island	GIGYF2	0.001	0.0003	0.0008888	0.762598	1	+++++	0.7554
2	cg25655069	SPR	Body	Island	SPR	0.0007	0.0002	0.0008901	0.762598	1	+--++	0.576
12	cg12669088			S_Shore	IFLTD1	-0.0049	0.0015	0.0008925	0.762598	1	-+-+-	0.01613
6	cg22244192			Island	MIR1275	0.0013	0.0004	0.0008942	0.762598	1	++-++	0.2142
12	cg06152215	CCDC92	Body	S_Shore	CCDC92	-0.0076	0.0023	0.0008993	0.762598	1	-----	0.4513
6	cg24842733	SNAP91;SNAP91	TSS200;TSS200	Island	SNAP91	0.0015	0.0005	0.0009015	0.762598	1	+-+++	0.4899
16	cg16754364	SPN;SPN	3'UTR;3'UTR	S_Shore	SPN	-0.0008	0.0002	0.0009037	0.762598	1	-----	0.4979	Yes
8	cg25046651	ADHFE1	Body	S_Shore	ADHFE1	0.0013	0.0004	0.0009049	0.762598	1	+-+++	0.1394
3	cg17323704	ABTB1;PODXL2;ABTB1;ABTB1	TSS200;3'UTR;TSS200;TSS200	Island	PODXL2	0.0008	0.0003	0.000906	0.762598	1	+++++	0.2907
4	cg23140554	DCLK2;DCLK2	TSS200;TSS200	Island	DCLK2	0.0006	0.0002	0.0009066	0.762598	1	+++-+	0.1615	Yes
6	cg11175473	PDE10A;PDE10A	Body;Body	OpenSea	PDE10A	-0.0038	0.0011	0.0009101	0.762598	1	+----	0.6525
6	cg10558616	MAP7	TSS1500	Island	MAP7	0.0012	0.0004	0.0009114	0.762598	1	+-+++	0.6941
13	cg14675361	LMO7;LMO7	TSS1500;Body	OpenSea	LMO7	-0.0072	0.0022	0.0009121	0.762598	1	-----	0.06713	Yes
4	cg11036672	C4orf23	Body	OpenSea	METTL19	0.005	0.0015	0.0009122	0.762598	1	+++++	0.7987
3	cg05943254			OpenSea	TIGIT	-0.0059	0.0018	0.0009143	0.762598	1	-----	0.5398
1	cg15500929	SYDE2;SYDE2	1stExon;5'UTR	Island	SYDE2	0.001	0.0003	0.0009144	0.762598	1	+++++	0.8429
1	cg16318112	AGRN	Body	Island	AGRN	-0.0022	0.0007	0.0009152	0.762598	1	-----	0.4991
7	cg11360230			OpenSea	UNCX	-0.0073	0.0022	0.0009179	0.762598	1	-----	0.8158	Yes
2	cg07312854	BMPR2	TSS1500	Island	BMPR2	-0.0019	0.0006	0.0009184	0.762598	1	-+---	0.6787	Yes
16	cg06012574	ANKRD11	TSS1500	Island	ANKRD11	0.0006	0.0002	0.000921	0.762598	1	+++++	0.8761
11	cg20195272	MTMR2;MTMR2;MTMR2;MTMR2	TSS1500;TSS1500;TSS1500;TSS1500	S_Shore	MTMR2	0.0064	0.0019	0.000921	0.762598	1	+++++	0.9465
11	cg00320453	TMEM225	TSS1500	OpenSea	TMEM225	0.0026	0.0008	0.0009231	0.762598	1	+++++	0.3806
7	cg00421612			S_Shore	UNCX	0.0079	0.0024	0.0009276	0.762598	1	+++++	0.04742
14	cg20016914	C14orf181	TSS200	S_Shore	C14orf181	-0.0058	0.0018	0.0009289	0.762598	1	+----	0.2509	Yes
2	cg02300652	CACNB4;CACNB4;CACNB4;CACNB4	Body;Body;Body;Body	OpenSea	Mir_584	-0.0057	0.0017	0.0009297	0.762598	1	----+	0.2076	Yes
12	cg14563949			N_Shelf	GALNT9	0.0011	0.0003	0.0009303	0.762598	1	++?++	0.4635
1	cg24874425			OpenSea	ARHGEF10L	-0.0028	0.0009	0.0009311	0.762598	1	---+-	0.1307
14	cg10883375	C14orf43;C14orf43	5'UTR;5'UTR	OpenSea	C14orf43	0.0008	0.0002	0.0009327	0.762598	1	+++-+	0.2865
7	cg06133110	SCRN1;SCRN1;SCRN1;SCRN1	5'UTR;Body;5'UTR;5'UTR	N_Shore	SCRN1	0.0021	0.0006	0.0009349	0.762598	1	+-+++	0.6555
7	cg13071326	HIP1	TSS200	Island	HIP1	0.0007	0.0002	0.0009351	0.762598	1	+++++	0.3307
5	cg00594128	ZNF879;ZNF879	1stExon;5'UTR	Island	ZNF879	0.0006	0.0002	0.0009355	0.762598	1	+-+++	0.4897
12	cg17292337			OpenSea	DKFZp434C0631	0.0148	0.0045	0.0009381	0.762598	1	++++-	0.2223
6	cg11742202	SLC17A5	TSS1500	S_Shore	SLC17A5	-0.0077	0.0023	0.000945	0.762598	1	-----	0.6728
16	cg06323624			N_Shelf	PRR14	0.0077	0.0023	0.000946	0.762598	1	+++++	0.5972
1	cg11596009	OSCP1;OSCP1	TSS1500;TSS1500	S_Shore	OSCP1	-0.008	0.0024	0.0009487	0.762598	1	-----	0.9356
16	cg27128042	CCNF	3'UTR	N_Shelf	CCNF	0.0014	0.0004	0.0009507	0.762598	1	+-+++	0.3908	Yes
3	cg05635712	SUMF1;SUMF1;SUMF1	TSS200;TSS200;TSS200	S_Shore	SUMF1	0.0006	0.0002	0.0009509	0.762598	1	+++-+	0.2721
14	cg02034974	KLHL28;FAM179B	TSS200;TSS200	N_Shore	FAM179B	0.0005	0.0001	0.000951	0.762598	1	+--++	0.3076
7	cg05486810	C7orf50;C7orf50;C7orf50	Body;Body;Body	N_Shelf	MIR339	-0.0031	0.0009	0.0009542	0.762598	1	+----	0.3261
4	cg04304927	SLC39A8;SLC39A8;SLC39A8;SLC39A8	TSS1500;TSS200;1stExon;5'UTR	Island	SLC39A8	0.0005	0.0002	0.0009562	0.762598	1	+---+	0.0988
8	cg08327744	RNF122	Body	N_Shore	RNF122	-0.006	0.0018	0.0009579	0.762598	1	-----	0.1506
5	cg19483679			OpenSea	PELO	0.0052	0.0016	0.00096	0.762598	1	+?+++	0.5825
10	cg09391093	ZNF25	TSS200	Island	ZNF25	-0.0008	0.0003	0.0009624	0.762598	1	-+-+-	0.2214
15	cg27203917			N_Shore	FAM174B	0.002	0.0006	0.0009632	0.762598	1	+++++	0.6069	Yes
4	cg19775672	FLJ36777	Body	OpenSea	FLJ36777	-0.0024	0.0007	0.0009664	0.762598	1	-+---	0.672	Yes
9	cg13707760	WNK2	Body	OpenSea	WNK2	-0.0058	0.0018	0.0009666	0.762598	1	-----	0.479
19	cg19183842	DLL3;DLL3	Body;Body	Island	DLL3	-0.0034	0.001	0.0009667	0.762598	1	-----	0.8604	Yes
18	cg26725274	B4GALT6	TSS1500	Island	B4GALT6	-0.0007	0.0002	0.0009675	0.762598	1	-----	0.6671
17	cg13001868	C17orf46;LOC100133991;LOC100133991	Body;Body;TSS1500	Island	C17orf46	0.0006	0.0002	0.0009684	0.762598	1	+++++	0.6083
6	cg09531959	LST1;LST1;LST1;LST1;LST1;LST1;LST1;LST1;LST1	Body;TSS1500;TSS1500;5'UTR;TSS1500;5'UTR;Body;5'UTR;1stExon	OpenSea	LST1	0.0006	0.0002	0.0009732	0.762598	1	+-?++	0.06138	Yes
12	cg13016773	TMEM19	Body	S_Shore	TMEM19	0.0067	0.002	0.0009743	0.762598	1	+++++	0.5416
10	cg06629024	FANK1	Body	OpenSea	FANK1	-0.0039	0.0012	0.0009746	0.762598	1	-----	0.1674	Yes
1	cg08547694	SDCCAG8;CEP170;CEP170;CEP170	TSS1500;TSS200;TSS200;TSS200	S_Shore	CEP170	0.0011	0.0003	0.0009759	0.762598	1	+++++	0.8484
2	cg27611177			OpenSea	SLC39A10	-0.0017	0.0005	0.0009777	0.762598	1	--?--	0.5485	Yes
5	cg02282631			S_Shore	AK056817	-0.0172	0.0052	0.0009779	0.762598	1	-----	0.5869
6	cg24582007			OpenSea	NOX3	-0.005	0.0015	0.0009811	0.762598	1	-----	0.6351
2	cg23154849			OpenSea	PTH2R	0.0063	0.0019	0.0009836	0.762598	1	+++-+	0.5664	Yes
11	cg18829068			OpenSea	SESN3	0.0072	0.0022	0.0009851	0.762598	1	+++++	0.2912
4	cg25950325			Island	PHOX2B	0.0012	0.0004	0.0009875	0.762598	1	+++++	0.8217
16	cg10297430	CLEC16A	Body	Island	CLEC16A	-0.0007	0.0002	0.0009898	0.762598	1	-----	0.04181	Yes
1	cg07810039	TGFB2;TGFB2	Body;Body	OpenSea	TGFB2	-0.0092	0.0028	0.00099	0.762598	1	-----	0.8089
19	cg24207610	CYP2F1	Body	N_Shore	CYP2F1	0.0073	0.0022	0.0009905	0.762598	1	++?++	0.6011
16	cg06565913	IFT140;TMEM204	Body;1stExon	Island	TMEM204	-0.0074	0.0022	0.0009916	0.762598	1	-+---	0.6493
3	cg21502476			OpenSea	RAP2B	-0.004	0.0012	0.0009921	0.762598	1	-+---	0.2035
17	cg03261725			OpenSea	Mir_584	-0.0063	0.0019	0.0009936	0.762598	1	-+---	0.7276
8	cg04237288	SULF1;SULF1;SULF1;SULF1	Body;Body;Body;Body	OpenSea	SULF1	-0.0057	0.0017	0.0009939	0.762598	1	-----	0.2776	Yes
2	cg12246996	ASXL2	Body	Island	ASXL2	0.0006	0.0002	0.0009951	0.762598	1	+--++	0.07817
17	cg22672496	RNF213;LOC100294362	Body;Body	OpenSea	LOC100294362	-0.0031	0.0009	0.0009965	0.762598	1	-----	0.5208	Yes
16	cg27420156	BCL7C;BCL7C	1stExon;5'UTR	N_Shore	BCL7C	0.0012	0.0004	0.0009974	0.762598	1	+++++	0.5613	Yes
4	cg14769792	FAM13AOS	TSS1500	OpenSea	HERC3	0.0045	0.0014	0.0009992	0.762598	1	+++++	0.6052	Yes
7	cg22591433	CDK5;CDK5;SLC4A2	TSS1500;TSS1500;TSS1500	Island	SLC4A2	0.0005	0.0002	0.0009999	0.762598	1	+--++	0.1543

## Sheet: Table S2
Table S2: Sustained maternal alcohol consumption, adjusted for cell counts - All probes with P<1e-3
Chromosome	CpG	Gene[Illumina]	Gene[Closest]	Gene region	Relation to CpG island	Effect (change in percent methylation)	SE	P-value	FDR-corrected P-value	Bonferroni-corrected P-value	Direction in all cohorts	Heterogeneity P-value	Probe appears on Naeem list of problematic probes
17	cg21369801	CSNK1D;CSNK1D	CSNK1D	Body;3'UTR	Island	0.0092	0.0018	2.201e-07	0.104297	0.104297	-++++	0.0611
5	cg01663016	SLIT3;SLIT3	SLIT3	5'UTR;1stExon	Island	0.0017	0.0004	2.753e-06	0.471493	1	+--++	0.1041
17	cg00193521		KCNJ16		OpenSea	-0.0076	0.0016	4.282e-06	0.471493	1	-----	0.349
2	cg08154731		GPC1		OpenSea	-0.0091	0.002	6.674e-06	0.471493	1	--?--	0.3424	Yes
3	cg24202522		LOC285375		OpenSea	0.0018	0.0004	7.241e-06	0.471493	1	+++++	0.5597
7	cg22418737		LOC100134229		Island	0.0011	0.0002	9.199e-06	0.471493	1	++-++	0.5909
3	cg24671330	ATP13A5	ATP13A5	Body	OpenSea	-0.0078	0.0018	9.735e-06	0.471493	1	-----	0.906	Yes
12	cg15623519	SLC15A4	SLC15A4	TSS1500	S_Shore	-0.0091	0.0021	9.795e-06	0.471493	1	-----	0.5657	Yes
6	cg26523389	NFYA;NFYA;NFYA;C6orf130;NFYA	NFYA	5'UTR;1stExon;5'UTR;TSS1500;1stExon	Island	0.0017	0.0004	1.161e-05	0.471493	1	+-+++	0.1339
18	cg05898699		LOC644669		N_Shore	-0.0102	0.0023	1.332e-05	0.471493	1	--?--	0.6587	Yes
12	ch.12.74372425F		SNORA70		OpenSea	-0.0017	0.0004	1.375e-05	0.471493	1	-+---	0.9415	Yes
2	cg08075308	TTC27	TTC27	TSS200	N_Shore	0.0009	0.0002	1.393e-05	0.471493	1	+-+-+	0.2459
17	cg19536664	ALOX12	ALOX12	TSS1500	Island	0.0126	0.0029	1.401e-05	0.471493	1	+++++	0.838
19	cg11928366	NDUFB7	NDUFB7	1stExon	Island	0.001	0.0002	1.559e-05	0.471493	1	+--++	0.1258
6	cg19595170	SRF;SRF	SRF	5'UTR;1stExon	Island	0.0031	0.0007	1.684e-05	0.471493	1	+++-+	0.3826
8	cg03087912		SOX17		Island	0.0015	0.0004	1.79e-05	0.471493	1	+-+++	0.695
10	cg09099697	REEP3	REEP3	Body	Island	0.001	0.0002	2.053e-05	0.471493	1	++-++	0.4673
8	cg21905209	UBE2V2	UBE2V2	Body	S_Shore	-0.002	0.0005	2.112e-05	0.471493	1	---+-	0.3397
15	cg08484934	C15orf59	C15orf59	TSS1500	Island	0.0015	0.0004	2.119e-05	0.471493	1	+++++	0.3861
3	cg24942922		LRRC58		N_Shore	-0.0077	0.0018	2.124e-05	0.471493	1	-----	0.4481	Yes
3	cg01538982	CCDC51;CCDC51;CCDC72	CCDC51	5'UTR;1stExon;TSS200	Island	-0.0021	0.0005	2.166e-05	0.471493	1	-+---	0.9586
3	cg15130565	PTPRG	PTPRG	TSS1500	N_Shore	-0.0018	0.0004	2.189e-05	0.471493	1	-+-+-	0.1444
7	cg20826151		TRIM56		OpenSea	-0.0046	0.0011	2.41e-05	0.496525	1	-----	0.5505
10	cg20118364	GPR158	GPR158	Body	OpenSea	-0.004	0.001	2.659e-05	0.509684	1	---+-	0.004255	Yes
9	cg14420108	GALT	GALT	Body	S_Shore	-0.0049	0.0012	2.749e-05	0.509684	1	---+-	0.09832
5	cg14527110	P4HA2;P4HA2;P4HA2;P4HA2;P4HA2	P4HA2	5'UTR;5'UTR;5'UTR;5'UTR;5'UTR	N_Shore	-0.004	0.001	2.84e-05	0.509684	1	-----	0.3656
17	cg20493718	CSNK1D;CSNK1D	CSNK1D	Body;3'UTR	Island	0.006	0.0014	3.045e-05	0.509684	1	-++++	0.05519
11	cg04543008	PHOX2A	PHOX2A	TSS200	Island	0.0007	0.0002	3.13e-05	0.509684	1	+++++	0.7629
22	cg19104475	CABP7	CABP7	TSS200	Island	0.0014	0.0003	3.611e-05	0.509684	1	+++++	0.5884
5	cg19853413	SMAD5;SMAD5;SMAD5;SMAD5;SMAD5;SMAD5;SMAD5OS	SMAD5	1stExon;5'UTR;5'UTR;5'UTR;1stExon;1stExon;Body	Island	0.0009	0.0002	3.696e-05	0.509684	1	+-+++	0.6985
18	cg06485671	KLHL14	KLHL14	5'UTR	Island	0.0015	0.0004	3.846e-05	0.509684	1	++-++	0.09308
1	cg06545166	ETNK2	ETNK2	1stExon	Island	0.0034	0.0008	3.988e-05	0.509684	1	+-+++	0.1471	Yes
11	cg01784909		DCDC1		OpenSea	0.0047	0.0012	4.077e-05	0.509684	1	-++++	0.4153
9	cg13707760	WNK2	WNK2	Body	OpenSea	-0.0067	0.0016	4.356e-05	0.509684	1	-----	0.8811
16	cg09490756		FOXL1		OpenSea	-0.0021	0.0005	4.749e-05	0.509684	1	-----	0.02624
2	cg14878988	PP14571;GPC1	MIR149	Body;Body	Island	0.003	0.0007	4.815e-05	0.509684	1	+-+++	0.07246
2	cg21545857		D2HGDH		Island	0.0067	0.0017	5.187e-05	0.509684	1	+++++	0.9975
10	cg26026821		DDX21		N_Shelf	0.0134	0.0033	5.208e-05	0.509684	1	??+++	0.47
16	cg08562016	GFOD2;GFOD2;GFOD2;GFOD2	GFOD2	5'UTR;Body;1stExon;Body	Island	0.0013	0.0003	5.289e-05	0.509684	1	+-+++	0.518
1	cg22401939	RASSF5;RASSF5;RASSF5	RASSF5	Body;Body;Body	S_Shore	0.0009	0.0002	5.306e-05	0.509684	1	+--++	0.05929
5	cg24581226		LOC100505738		Island	-0.0107	0.0026	5.355e-05	0.509684	1	-+---	0.09914
13	cg14572307	NEK3;NEK3;NEK3;NEK3;NEK3;NEK3	NEK3	TSS1500;1stExon;1stExon;5'UTR;5'UTR;Body	Island	0.002	0.0005	5.489e-05	0.509684	1	++-++	0.4021	Yes
11	cg24585203	BBOX1	BBOX1	Body	OpenSea	-0.0055	0.0014	5.572e-05	0.509684	1	-+---	0.4455	Yes
6	cg14006309	TAPBP;TAPBP;TAPBP	TAPBP	Body;Body;Body	Island	0.002	0.0005	5.732e-05	0.509684	1	++?++	0.09136	Yes
3	cg08424876	NCBP2;LOC152217;NCBP2	NCBP2	Body;TSS1500;Body	Island	0.0007	0.0002	5.826e-05	0.509684	1	+--++	0.2493
13	cg07161140	LAMP1	LAMP1	Body	Island	0.0015	0.0004	5.906e-05	0.509684	1	+++++	0.7804
19	cg23071186	TNFSF14;TNFSF14	TNFSF14	Body;Body	OpenSea	0.0131	0.0033	6.007e-05	0.509684	1	+++++	0.9349	Yes
14	cg04737832		BRMS1L		OpenSea	-0.0018	0.0005	6.051e-05	0.509684	1	-+?--	0.779	Yes
12	cg00528779	NCOR2;NCOR2	NCOR2	Body;Body	N_Shelf	0.0063	0.0016	6.19e-05	0.509684	1	+++++	0.7119	Yes
3	cg07691624	RPUSD3;RPUSD3	RPUSD3	TSS1500;TSS1500	S_Shore	0.0035	0.0009	6.35e-05	0.509684	1	+++++	0.9861	Yes
1	cg22167515		BARHL2		Island	0.0012	0.0003	6.369e-05	0.509684	1	+++++	0.2308
5	cg18980733		GFRA3		Island	0.0013	0.0003	6.4e-05	0.509684	1	++-++	0.5382
1	cg03648823	ZNF643	ZNF643	TSS200	Island	0.0013	0.0003	6.624e-05	0.509684	1	+-+++	0.01632
16	cg00453202		LOC727710		OpenSea	0.0006	0.0002	6.656e-05	0.509684	1	++-++	0.3218
2	cg02744113	EMX1	EMX1	Body	Island	-0.0024	0.0006	6.746e-05	0.509684	1	-+---	0.1222
3	cg16824377	ACAP2	ACAP2	TSS1500	Island	-0.0009	0.0002	6.916e-05	0.509684	1	----+	0.09282
10	cg06079495		RAB11FIP2		OpenSea	-0.0056	0.0014	7.079e-05	0.509684	1	-+---	0.2787	Yes
16	cg27168073	NOMO2;NOMO2	NOMO2	1stExon;1stExon	Island	0.0008	0.0002	7.115e-05	0.509684	1	+-?++	0.0342
15	cg07775813	MIR548H4;NOX5;SPESP1	SPESP1	Body;5'UTR;Body	Island	-0.0058	0.0015	7.13e-05	0.509684	1	-----	0.2566
5	cg22626548		IRX4		OpenSea	0.0054	0.0014	7.158e-05	0.509684	1	+++++	0.6587
17	cg23945793	BCL6B	BCL6B	Body	S_Shelf	-0.0018	0.0005	7.191e-05	0.509684	1	+----	0.4376
2	cg05740609	SIX3	SIX3	TSS200	N_Shore	-0.0015	0.0004	7.326e-05	0.509684	1	-----	0.7016	Yes
5	cg00127036	ZNF346	ZNF346	TSS1500	N_Shore	-0.0027	0.0007	7.353e-05	0.509684	1	-----	0.8207
18	cg02824202		ARHGAP28		Island	0.0009	0.0002	7.488e-05	0.509684	1	+-+++	0.3602
19	cg04418150	SAFB;SAFB2	SAFB2	TSS1500;Body	N_Shore	0.0011	0.0003	7.55e-05	0.509684	1	+++++	0.6529
2	cg12662931	DUSP19;DUSP19	DUSP19	Body;Body	OpenSea	-0.0047	0.0012	7.661e-05	0.509684	1	----+	0.5653
8	cg22425913	LY6E;LY6E;LOC100133669;LY6E;LY6E	LY6E	5'UTR;1stExon;TSS200;5'UTR;1stExon	Island	0.0019	0.0005	7.676e-05	0.509684	1	+++++	0.2598	Yes
16	cg07655761	CHD9	CHD9	5'UTR	Island	0.0007	0.0002	7.681e-05	0.509684	1	+--++	0.05696
15	cg13594465	THSD4	BC043587	Body	OpenSea	-0.0045	0.0011	7.802e-05	0.509684	1	-----	0.6854
5	cg16009167	LOC255167;LOC255167	LOC255167	Body;Body	S_Shelf	-0.0053	0.0013	7.815e-05	0.509684	1	-----	0.1486
19	cg08151612	SULT2B1;SULT2B1	SULT2B1	1stExon;5'UTR	OpenSea	-0.0051	0.0013	7.918e-05	0.509684	1	-----	0.2328	Yes
12	cg09313745	TSPAN9;TSPAN9	TSPAN9	Body;Body	OpenSea	-0.002	0.0005	7.975e-05	0.509684	1	+----	0.05089	Yes
6	cg01254739	BAT5	ABHD16A	TSS200	Island	-0.0011	0.0003	8.159e-05	0.509684	1	-+---	0.2901	Yes
19	cg10801421	EPN1;EPN1;EPN1	EPN1	TSS200;TSS200;TSS1500	Island	0.0008	0.0002	8.276e-05	0.509684	1	+++++	0.6239	Yes
17	cg27455331		FLJ40194		S_Shore	0.0011	0.0003	8.39e-05	0.509684	1	+++++	0.3273
11	cg08803878	MED17	MED17	Body	Island	0.0004	0.0001	8.569e-05	0.509684	1	++-++	0.0221
9	cg13125506		AK308561		Island	-0.0131	0.0033	8.666e-05	0.509684	1	-----	0.2375	Yes
2	cg16582803		BC038542		S_Shore	-0.0088	0.0022	8.842e-05	0.509684	1	-----	0.847
13	cg07092805	CRYL1	CRYL1	Body	OpenSea	0.0056	0.0014	8.876e-05	0.509684	1	-++++	0.005967
3	cg03482534	NICN1	NICN1	TSS200	S_Shore	0.0058	0.0015	8.916e-05	0.509684	1	+-?++	0.42	Yes
12	cg18164297	C12orf12	C12orf12	TSS200	S_Shore	-0.0027	0.0007	8.941e-05	0.509684	1	+----	0.2187
5	cg05684528		LOC728723		N_Shelf	-0.0068	0.0017	8.986e-05	0.509684	1	-----	0.2758
16	cg00621574	PHLPP2	PHLPP2	Body	OpenSea	0.0042	0.0011	8.998e-05	0.509684	1	+++++	0.2825	Yes
6	cg03958979	NR2E1	NR2E1	TSS1500	Island	0.0019	0.0005	9.035e-05	0.509684	1	+-+++	0.8714
11	cg27262398	SLN	SLN	5'UTR	OpenSea	-0.0085	0.0022	9.269e-05	0.514912	1	-----	0.9242	Yes
14	cg16714654	ERH;SLC39A9	ERH	Body;TSS1500	N_Shore	-0.0079	0.002	9.345e-05	0.514912	1	-----	0.6708
5	cg17725851		7SK		OpenSea	-0.0062	0.0016	9.961e-05	0.526465	1	-----	0.8996
16	cg01434228	CKLF;CKLF;CKLF;CKLF;CKLF	CKLF	Body;Body;Body;Body;Body	S_Shelf	0.0016	0.0004	0.0001024	0.526465	1	+++++	0.09936	Yes
2	cg13311930	CFLAR;CFLAR;CFLAR	CFLAR	5'UTR;TSS200;1stExon	N_Shore	-0.0018	0.0005	0.000104	0.526465	1	--++-	0.07868
4	cg15640243	GPM6A;GPM6A	GPM6A	5'UTR;Body	N_Shore	0.0041	0.001	0.0001045	0.526465	1	+-+++	0.2142
6	cg18379676		ZNF311		N_Shelf	0.0094	0.0024	0.0001047	0.526465	1	+?+++	0.2822	Yes
1	cg23915527		TRNA_Val		N_Shore	-0.0111	0.0029	0.0001053	0.526465	1	-----	0.846
4	cg16556399	CPEB2;CPEB2	CPEB2	TSS1500;TSS1500	Island	0.001	0.0003	0.0001068	0.526465	1	+++++	0.6791
2	cg23547073	ABCB6	ATG9A	1stExon	Island	0.0012	0.0003	0.0001097	0.526465	1	+--++	0.4419
19	cg12137286	SHISA7	SHISA7	1stExon	Island	0.0005	0.0001	0.0001099	0.526465	1	+++++	0.1574
10	cg01368217	ADAM12;ADAM12	ADAM12	Body;Body	OpenSea	-0.0049	0.0013	0.0001103	0.526465	1	-+---	0.1115	Yes
3	cg07753241	ATXN7;ATXN7;THOC7;THOC7	THOC7	TSS1500;TSS1500;1stExon;5'UTR	Island	0.0014	0.0004	0.0001104	0.526465	1	+--++	0.04941
2	cg16446408	LASS6	CERS6	Body	Island	0.0009	0.0002	0.000112	0.526465	1	+++++	0.5701
8	cg05517610		FLJ43860		N_Shelf	-0.0089	0.0023	0.0001134	0.526465	1	-----	0.03058	Yes
12	cg13989664		LOC400084		OpenSea	-0.008	0.0021	0.0001142	0.526465	1	-----	0.6016	Yes
5	cg20768043	ISL1	ISL1	Body	S_Shore	0.0015	0.0004	0.0001149	0.526465	1	+++++	0.4945
17	cg22000330	HS3ST3B1	HS3ST3B1	TSS200	Island	0.0008	0.0002	0.0001162	0.526465	1	+++++	0.8946
19	cg15820160	ZNF324	ZNF324	5'UTR	Island	0.0008	0.0002	0.0001175	0.526465	1	+-?++	0.3955
11	cg14706107	SFRS2B;SFRS2B	SRSF8	1stExon;3'UTR	S_Shore	-0.0037	0.001	0.0001176	0.526465	1	-+-+-	0.06108
20	cg04521409	ROMO1;NFS1	NFS1	TSS200;Body	Island	0.0014	0.0004	0.0001188	0.526465	1	+-+++	0.5713
15	cg18813078	EFTUD1;FAM154B;EFTUD1	EFTUD1	5'UTR;TSS1500;5'UTR	Island	0.0007	0.0002	0.0001198	0.526465	1	+++++	0.3756
1	cg13790796	SLC2A1;SLC2A1	FLJ32224	1stExon;5'UTR	Island	0.0007	0.0002	0.00012	0.526465	1	+--++	0.1903
10	cg03432241	ITIH5;ITIH5;ITIH5	ITIH5	Body;Body;Body	OpenSea	0.0037	0.001	0.0001207	0.526465	1	+-+++	0.6347
14	cg14434089		CNIH		S_Shelf	0.0048	0.0012	0.0001211	0.526465	1	+++-+	0.5451	Yes
6	cg07857181	POLH;XPO5	XPO5	TSS1500;1stExon	Island	0.0011	0.0003	0.0001234	0.526798	1	+++++	0.9434
16	cg22655224	MT3;MT3	BC047694	5'UTR;1stExon	Island	0.0009	0.0002	0.0001234	0.526798	1	+++++	0.8231
3	cg19914751	QARS	QARS	TSS1500	S_Shore	-0.0016	0.0004	0.000127	0.527868	1	-+---	0.7506
11	cg10507961	CCDC83	CCDC83	TSS1500	N_Shore	0.001	0.0003	0.0001287	0.527868	1	+++++	0.9639
1	cg23343444	HIST2H2AB;HIST2H2BE	HIST2H2AB	TSS200;TSS1500	Island	0.0005	0.0001	0.0001288	0.527868	1	+++++	0.835
5	cg25973534	ADAMTS16	ADAMTS16	TSS1500	Island	0.0012	0.0003	0.0001323	0.527868	1	+++++	0.3132
19	cg05360949	BCKDHA;BCKDHA;EXOSC5	BCKDHA	1stExon;1stExon;TSS1500	S_Shore	-0.0021	0.0006	0.0001333	0.527868	1	-----	0.8746
12	cg23668907		ALG10B		OpenSea	-0.0116	0.003	0.0001337	0.527868	1	-----	0.2179	Yes
3	cg27018461	PCCB	PCCB	Body	S_Shore	-0.004	0.001	0.0001339	0.527868	1	----+	0.6554
14	cg11653789	NAA30	NAA30	5'UTR	Island	0.0008	0.0002	0.000136	0.527868	1	+-+++	0.5383
22	cg10266853	C22orf40	C22orf40	TSS200	Island	0.0005	0.0001	0.0001369	0.527868	1	+-+++	0.0683
4	cg23681017	MFSD7	MFSD7	Body	N_Shore	0.0043	0.0011	0.000138	0.527868	1	++++-	0.01999
13	cg01194519		RNF6		Island	-0.0015	0.0004	0.000139	0.527868	1	----+	0.2085	Yes
4	cg02881011		ZNF718		OpenSea	-0.0039	0.001	0.000141	0.527868	1	--?--	0.02557	Yes
5	cg07440414	TCF7;TCF7;TCF7;TCF7;TCF7;TCF7;TCF7	TCF7	TSS1500;TSS1500;TSS1500;TSS1500;Body;TSS1500;TSS1500	Island	0.0013	0.0003	0.0001424	0.527868	1	++++-	0.183
1	cg20150640	C1orf213;C1orf213;C1orf213;ZNF436	C1orf213	3'UTR;Body;1stExon;TSS1500	S_Shore	-0.0085	0.0022	0.0001425	0.527868	1	-----	0.8513
18	cg12651664	SMAD7	SMAD7	TSS200	Island	0.0009	0.0002	0.000144	0.527868	1	+--++	0.4549
4	cg25894334	FAM47E	FAM47E	TSS200	Island	0.0008	0.0002	0.000145	0.527868	1	+++++	0.9607
22	cg12478381	SEZ6L	SEZ6L	TSS1500	Island	0.001	0.0003	0.0001458	0.527868	1	+++++	0.9482
2	cg02686681		C2orf54		N_Shore	0.0008	0.0002	0.0001459	0.527868	1	+-+++	0.9433
5	cg08665853	RNF14;RNF14;RNF14;RNF14;RNF14	RNF14	TSS1500;TSS1500;TSS1500;TSS1500;5'UTR	N_Shore	-0.0047	0.0012	0.0001465	0.527868	1	---+-	0.1715
7	cg16476700	MAD1L1;MAD1L1;MAD1L1	MAD1L1	Body;Body;Body	OpenSea	-0.0008	0.0002	0.000148	0.527868	1	-----	0.103
16	cg03417340	MIR140;WWP2;WWP2	MIR140	TSS1500;Body;Body	OpenSea	-0.0028	0.0007	0.000149	0.527868	1	-----	0.2456
10	cg06972969	PHYHIPL	PHYHIPL	TSS1500	N_Shore	-0.0121	0.0032	0.0001501	0.527868	1	-----	0.3716	Yes
1	cg20160351	DAB1	DAB1	5'UTR	OpenSea	0.0037	0.001	0.0001503	0.527868	1	+-+++	0.3303
16	cg26680989		KIAA0182		OpenSea	0.0052	0.0014	0.0001513	0.527868	1	-++++	0.576	Yes
5	cg06947286	PDLIM4;PDLIM4	PDLIM4	Body;Body	S_Shelf	-0.0061	0.0016	0.0001515	0.527868	1	-----	0.5905	Yes
11	cg00446697	HCCA2	DUSP8	Body	OpenSea	0.0027	0.0007	0.0001541	0.533008	1	+++++	0.3698
13	cg04408488	PDX1	PDX1	TSS200	Island	0.0011	0.0003	0.0001563	0.5367	1	+++++	0.702
2	cg09640444		PABPC1P2		OpenSea	-0.0035	0.0009	0.0001614	0.541514	1	-+---	0.4886	Yes
1	cg11071682	SERTAD4	SERTAD4	5'UTR	S_Shelf	-0.0061	0.0016	0.0001633	0.541514	1	-----	0.6412
17	cg24124398	ACLY;ACLY	ACLY	5'UTR;5'UTR	Island	0.0007	0.0002	0.0001633	0.541514	1	+-+++	0.5044
5	cg26511840		ETF1		Island	0.003	0.0008	0.0001643	0.541514	1	+++++	0.377
3	cg14564722	FOXP1;FOXP1	FOXP1	5'UTR;5'UTR	OpenSea	-0.0048	0.0013	0.0001653	0.541514	1	-----	0.6158
9	cg00781519	TUSC1;TUSC1	TUSC1	1stExon;5'UTR	Island	-0.0035	0.0009	0.0001664	0.541514	1	-+-+-	0.7415	Yes
1	cg17491185	ASAP3;ASAP3	ASAP3	TSS1500;TSS1500	S_Shore	0.0018	0.0005	0.0001684	0.541514	1	+++++	0.3339
17	cg06503831	FLJ40504	KRT18P55	Body	Island	-0.0074	0.002	0.000169	0.541514	1	--?--	0.972	Yes
7	cg04728429		DPY19L2P1		Island	0.0033	0.0009	0.0001693	0.541514	1	+-?++	0.1806	Yes
13	cg14392804		SOX21		N_Shore	0.0018	0.0005	0.0001707	0.541514	1	+-+++	0.417
17	cg16096085	LOC90110	FBXL20	TSS1500	OpenSea	-0.0044	0.0012	0.0001716	0.541514	1	--?--	0.4271	Yes
12	cg02131399	LRP1	LRP1	TSS1500	N_Shore	0.001	0.0003	0.0001758	0.541514	1	+--++	0.06496
6	cg20697984	NHLRC1	NHLRC1	TSS200	Island	0.0011	0.0003	0.0001772	0.541514	1	++-++	0.3978
3	cg08819884	TRNT1	TRNT1	TSS1500	N_Shore	0.001	0.0003	0.0001773	0.541514	1	++-++	0.3878
2	cg05171197	HDAC4	MIR4269	Body	OpenSea	0.0076	0.002	0.0001785	0.541514	1	+++++	0.7043	Yes
16	cg07006398		IRX6		OpenSea	-0.0067	0.0018	0.0001786	0.541514	1	-----	0.4621
16	cg07697672		BCL7C		Island	-0.0012	0.0003	0.0001794	0.541514	1	-----	0.9105	Yes
10	cg27010833	C10orf76	C10orf76	5'UTR	Island	0.0012	0.0003	0.0001803	0.541514	1	+++++	0.8107
1	cg19163348	HCN3	HCN3	TSS200	Island	0.0006	0.0002	0.0001806	0.541514	1	+++++	0.9631
3	cg22806557	PIK3CA	BC032034	TSS1500	N_Shore	0.0011	0.0003	0.0001814	0.541514	1	++-++	0.5716
19	cg24333150		PSG3		S_Shore	-0.0098	0.0026	0.0001817	0.541514	1	-----	0.5424
16	cg27261665	HYDIN;HYDIN	HYDIN	TSS1500;TSS1500	S_Shore	-0.007	0.0019	0.0001835	0.54346	1	-----	0.5976	Yes
2	cg21821214		HOXD11		Island	0.0015	0.0004	0.0001886	0.553132	1	+++++	0.7951
2	cg24221947	NPAS2	NPAS2	5'UTR	Island	0.001	0.0003	0.0001891	0.553132	1	+++-+	0.2805	Yes
19	cg04561822	GNA11	GNA11	TSS1500	N_Shore	0.0009	0.0002	0.0001922	0.555498	1	+-+-+	0.3129
19	cg27153400	ISOC2;ISOC2;ISOC2	ISOC2	TSS1500;TSS1500;TSS1500	Island	0.001	0.0003	0.0001927	0.555498	1	+++++	0.3536	Yes
1	cg19930569		Metazoa_SRP		OpenSea	-0.004	0.0011	0.0001946	0.555498	1	--?--	0.8489	Yes
19	cg04376747	RBM42	RBM42	Body	S_Shore	-0.0057	0.0015	0.000198	0.555498	1	-----	0.6329
11	cg09136245	SLC6A5	SLC6A5	Body	OpenSea	0.0019	0.0005	0.0001983	0.555498	1	+++++	0.8054
20	cg15799353	TRIB3	TRIB3	5'UTR	S_Shore	0.004	0.0011	0.0001994	0.555498	1	++++-	0.0121	Yes
8	cg06752270	C8orf40;C8orf40;C8orf40;C8orf40;SLC20A2;C8orf40;C8orf40	SLC20A2	5'UTR;1stExon;5'UTR;5'UTR;TSS200;5'UTR;1stExon	S_Shore	0.0008	0.0002	0.0002006	0.555498	1	+--++	0.2508
7	cg08837462	FZD1	FZD1	TSS200	Island	0.0013	0.0003	0.0002016	0.555498	1	+-+++	0.1365
1	cg26926632	ARNT;ARNT;ARNT	ARNT	Body;Body;Body	N_Shore	0.0009	0.0002	0.0002019	0.555498	1	+++++	0.7648	Yes
10	cg20513962		ADARB2		OpenSea	-0.008	0.0022	0.0002037	0.555498	1	--?--	0.5779	Yes
16	cg26445794	NUBP1	NUBP1	TSS1500	N_Shore	-0.0052	0.0014	0.000204	0.555498	1	-----	0.4917	Yes
14	cg26060208	SLC25A21;SLC25A21	SLC25A21	3'UTR;3'UTR	OpenSea	0.0039	0.0011	0.0002082	0.555498	1	+++++	0.5161
17	cg12039583	MRC2	MRC2	Body	Island	-0.0022	0.0006	0.0002095	0.555498	1	+----	0.0557	Yes
1	cg00499509	LOC728855	TRNA_Asn	Body	Island	0.0022	0.0006	0.0002096	0.555498	1	+-?++	0.5582
2	cg17418708	RAPH1;RAPH1	RAPH1	TSS1500;TSS1500	S_Shore	0.0009	0.0002	0.0002127	0.555498	1	+-+++	0.2385
6	cg14849782	SLC16A10	SLC16A10	TSS1500	Island	0.0009	0.0002	0.0002129	0.555498	1	++-++	0.01246
19	cg02376097	DMPK;DMPK;DMPK;DMPK	DMPK	Body;Body;Body;Body	Island	0.0082	0.0022	0.0002138	0.555498	1	+-+++	0.09836
9	cg05001598	KIAA0368	KIAA0368	Body	Island	0.0008	0.0002	0.0002148	0.555498	1	+-+++	0.05151
20	cg21772838	AURKA;CSTF1;CSTF1;AURKA;AURKA;CSTF1;AURKA;AURKA;CSTF1;AURKA	CSTF1	TSS200;5'UTR;TSS200;TSS200;TSS200;1stExon;TSS200;TSS200;TSS1500;TSS200	Island	0.0007	0.0002	0.0002162	0.555498	1	+++++	0.8994
5	cg13591052		HM358988		OpenSea	-0.0323	0.0087	0.0002164	0.555498	1	-+--+	0.06157	Yes
6	cg20720118	UBD	UBD	Body	S_Shelf	-0.0041	0.0011	0.000217	0.555498	1	+----	0.2195	Yes
6	cg10680411	PGBD1	PGBD1	TSS1500	N_Shore	-0.0022	0.0006	0.0002177	0.555498	1	---+-	0.6024
22	cg09862420		AK093107		OpenSea	-0.0047	0.0013	0.0002226	0.555498	1	+----	0.5331	Yes
2	cg04270736	SLC30A6	SLC30A6	TSS200	Island	0.0006	0.0002	0.0002241	0.555498	1	+-+++	0.7141
18	cg24921634	MYO5B	MYO5B	TSS1500	Island	0.002	0.0005	0.0002248	0.555498	1	+-+++	0.1384
1	cg27333706	LOC642587	MIR205HG	TSS200	OpenSea	-0.004	0.0011	0.0002257	0.555498	1	-----	0.5415
5	cg20739435		LOC648987		S_Shore	-0.0018	0.0005	0.0002271	0.555498	1	-+---	0.05578
10	cg10048212	LIPJ	LIPJ	TSS1500	S_Shelf	0.0034	0.0009	0.0002277	0.555498	1	+++++	0.6285
1	cg04752042		DMBX1		Island	0.0016	0.0004	0.0002292	0.555498	1	+-+++	0.7826	Yes
19	cg24111008	PNPLA6;PNPLA6;PNPLA6;PNPLA6;PNPLA6	PNPLA6	5'UTR;TSS1500;1stExon;TSS200;TSS1500	Island	0.0028	0.0008	0.0002305	0.555498	1	+++++	0.4758	Yes
1	cg07459264	NECAP2;NECAP2;NECAP2	NECAP2	1stExon;1stExon;Body	Island	0.0007	0.0002	0.0002306	0.555498	1	++-++	0.5608
19	cg00878747	CKM	CKM	Body	N_Shelf	-0.0033	0.0009	0.0002338	0.555498	1	-----	0.6092
3	cg25644323	ST3GAL6	ST3GAL6	TSS1500	N_Shore	-0.0073	0.002	0.0002358	0.555498	1	--?--	0.3105	Yes
8	cg04422625	FER1L6	FER1L6-AS1	Body	OpenSea	-0.0035	0.0009	0.0002367	0.555498	1	-+---	0.4585	Yes
9	cg11656547	MAMDC2;MAMDC2	MAMDC2	1stExon;5'UTR	N_Shore	0.0013	0.0004	0.0002371	0.555498	1	+-+++	0.08624
4	cg00002490	MXD4	MXD4	TSS1500	Island	0.0006	0.0002	0.0002375	0.555498	1	+++++	0.8552
5	cg12878260	CXXC5	CXXC5	TSS200	Island	0.0012	0.0003	0.0002385	0.555498	1	+--++	0.04953
4	cg17634781	SORBS2;SORBS2;SORBS2;SORBS2;SORBS2;SORBS2;SORBS2;SORBS2	SORBS2	Body;Body;Body;Body;Body;Body;Body;Body	OpenSea	-0.0012	0.0003	0.0002418	0.555498	1	-+++-	0.1917
1	cg04237804	NBPF1	NBPF1	TSS200	Island	0.0012	0.0003	0.0002431	0.555498	1	+-+++	0.2669	Yes
6	cg27246453	HLA-DOB	HLA-DOB	Body	OpenSea	-0.0075	0.002	0.0002431	0.555498	1	-----	0.965	Yes
1	cg11912330	PCP4L1;PCP4L1	PCP4L1	1stExon;5'UTR	Island	0.0008	0.0002	0.0002441	0.555498	1	+++++	0.4427
9	cg01499623	SMU1	SMU1	Body	N_Shore	-0.0067	0.0018	0.0002449	0.555498	1	-+---	0.02932
2	cg00031476	BRE;RBKS;LOC100302650;BRE;BRE;BRE;BRE	LOC100302650	5'UTR;TSS1500;TSS1500;5'UTR;5'UTR;5'UTR;5'UTR	S_Shore	-0.003	0.0008	0.0002463	0.555498	1	-+---	0.1928
16	cg14804633	HN1L	HN1L	TSS200	Island	0.0007	0.0002	0.000247	0.555498	1	+--++	0.01389
15	cg07699440	FAH;FAH	FAH	1stExon;5'UTR	OpenSea	0.0005	0.0001	0.0002474	0.555498	1	++-++	0.5677
7	cg26209005	PLXNA4;PLXNA4;PLXNA4	PLXNA4	TSS1500;TSS1500;5'UTR	Island	0.0017	0.0005	0.0002477	0.555498	1	+++++	0.804
11	cg01991383	FOXRED1;SRPR	FOXRED1	TSS200;TSS1500	Island	0.0007	0.0002	0.0002536	0.555498	1	++-++	0.2653
3	cg23724095	C3orf31	TAMM41	TSS200	Island	0.001	0.0003	0.0002537	0.555498	1	+-+++	0.8031
2	cg12078605	CTNNA2;LRRTM1;CTNNA2	LRRTM1	Body;TSS200;Body	Island	0.0008	0.0002	0.0002574	0.555498	1	+++++	0.2879
3	cg06492496	MGLL;MGLL;MGLL	MGLL	5'UTR;TSS1500;1stExon	Island	0.0008	0.0002	0.0002611	0.555498	1	+-+++	0.577	Yes
1	cg13449727	SCYL3;SCYL3	SCYL3	TSS200;TSS200	S_Shore	0.0006	0.0002	0.0002635	0.555498	1	+--++	0.5249
2	cg15131282	INPP5D;INPP5D	INPP5D	TSS200;TSS200	N_Shore	0.0007	0.0002	0.000264	0.555498	1	+++++	0.9585	Yes
2	cg13137381	XPO1	XPO1	5'UTR	N_Shore	-0.0013	0.0003	0.0002654	0.555498	1	---+-	0.4999
12	cg27185063	PPM1H	AK024134	Body	Island	-0.0017	0.0005	0.0002663	0.555498	1	-----	0.2521
17	cg12452675	ACOX1;ACOX1;ACOX1;ACOX1;C17orf106	CDK3	1stExon;5'UTR;5'UTR;1stExon;TSS200	Island	0.0011	0.0003	0.0002666	0.555498	1	+-+++	0.7463
1	cg00314240	EPHX4	EPHX4	Body	Island	0.0009	0.0002	0.0002671	0.555498	1	+-+++	0.234
7	cg15579304		INHBA		OpenSea	0.0037	0.001	0.0002705	0.555498	1	+-+++	0.572
12	cg24033471	CACNA1C;CACNA1C;CACNA1C;CACNA1C;CACNA1C;CACNA1C;CACNA1C;CACNA1C;CACNA1C;CACNA1C;CACNA1C;CACNA1C;CACNA1C;CACNA1C;CACNA1C;CACNA1C;CACNA1C;CACNA1C;CACNA1C;CACNA1C;CACNA1C;CACNA1C;CACNA1C	CACNA1C	Body;Body;Body;Body;Body;Body;Body;Body;Body;Body;Body;Body;Body;Body;Body;Body;Body;Body;Body;Body;Body;Body;Body	OpenSea	-0.0044	0.0012	0.0002713	0.555498	1	-----	0.4524	Yes
10	cg09515568	C10orf84;C10orf84	FAM204A	TSS200;TSS200	Island	-0.0017	0.0005	0.0002716	0.555498	1	-----	0.626
7	cg05224015	PTPRN2;PTPRN2;PTPRN2	MIR595	Body;Body;Body	OpenSea	0.0025	0.0007	0.000272	0.555498	1	++++-	0.1656
3	cg15680902	IL1RAP;IL1RAP;IL1RAP;IL1RAP;IL1RAP;IL1RAP	IL1RAP	TSS1500;TSS1500;TSS1500;TSS1500;TSS1500;TSS1500	Island	-0.0016	0.0004	0.0002725	0.555498	1	-+-+-	0.09441
1	cg09133562	TMCO4;TMCO4	TMCO4	5'UTR;1stExon	Island	0.0017	0.0005	0.0002729	0.555498	1	+++++	0.1133	Yes
6	cg09305161	PRDM1;PRDM1	PRDM1	Body;Body	OpenSea	-0.0064	0.0017	0.000274	0.555498	1	-----	0.1726
6	cg02057917	OR5V1	OR5V1	1stExon	OpenSea	-0.0061	0.0017	0.0002753	0.555498	1	+----	0.3404	Yes
1	cg09898154	CYB5RL;MRPL37;CYB5RL	CYB5RL	5'UTR;TSS200;1stExon	N_Shore	0.0013	0.0004	0.000277	0.555498	1	+-+++	0.6756	Yes
1	cg24670453	BGLAP	BGLAP	TSS200	N_Shelf	0.0055	0.0015	0.0002788	0.555498	1	+++++	0.5293	Yes
2	cg01846065	STAM2;STAM2	STAM2	1stExon;5'UTR	Island	0.0006	0.0002	0.0002806	0.555498	1	++-++	0.3943
20	cg13875518		NKX2-2		Island	-0.0016	0.0004	0.0002813	0.555498	1	---+-	0.01736
16	cg03667593	NOL3;NOL3	NOL3	1stExon;5'UTR	N_Shore	-0.001	0.0003	0.0002824	0.555498	1	-+---	0.6627
14	cg10883375	C14orf43;C14orf43	C14orf43	5'UTR;5'UTR	OpenSea	0.0009	0.0002	0.0002869	0.555498	1	+++++	0.5826
5	cg11641395	TMEM232	TMEM232	TSS200	OpenSea	-0.007	0.0019	0.0002869	0.555498	1	---+-	0.1739
3	cg05953927	BOC	BOC	TSS1500	Island	0.0006	0.0002	0.000289	0.555498	1	+++-+	0.3543
6	cg02371052	HCG9	HCG9	Body	Island	0.0017	0.0005	0.0002906	0.555498	1	+++++	0.9612	Yes
8	cg25046651	ADHFE1	ADHFE1	Body	S_Shore	0.0013	0.0004	0.0002914	0.555498	1	+--++	0.1805
6	cg26150300	MGC34034;MGC34034	MGC34034	TSS1500;TSS1500	OpenSea	-0.0075	0.0021	0.0002917	0.555498	1	-----	0.4416	Yes
7	cg20665157	CADPS2;CADPS2;CADPS2	CADPS2	Body;Body;Body	OpenSea	-0.0054	0.0015	0.0002941	0.555498	1	-----	0.6402
1	cg18876826	INPP5B	INPP5B	Body	N_Shore	-0.0021	0.0006	0.0002953	0.555498	1	----+	0.02828
5	cg02034720	FBXO4;FBXO4	FBXO4	TSS1500;TSS1500	N_Shore	0.001	0.0003	0.0002969	0.555498	1	+-+++	0.5859
8	cg08327744	RNF122	RNF122	Body	N_Shore	-0.0062	0.0017	0.0002977	0.555498	1	-----	0.2019
3	cg26712821	DVWA	COL6A4P1	Body	N_Shelf	-0.006	0.0017	0.0002984	0.555498	1	-+---	0.5369
7	cg09599843	SDK1	SDK1	Body	OpenSea	0.0036	0.001	0.000299	0.555498	1	+++++	0.544	Yes
5	cg16376902		PCDHB18		N_Shelf	-0.0101	0.0028	0.0002993	0.555498	1	-----	0.3773	Yes
1	cg04877901		hCG_1995134		Island	0.0009	0.0002	0.0003029	0.555498	1	++-++	0.2444
3	cg07125166	FBXW12;FBXW12;FBXW12	FBXW12	TSS200;TSS200;TSS200	OpenSea	-0.0024	0.0007	0.0003039	0.555498	1	-----	0.4458
16	cg26709579		SOX8		N_Shelf	-0.0046	0.0013	0.0003044	0.555498	1	+----	0.1241
13	ch.13.1154960F		BC031243		OpenSea	0.0008	0.0002	0.0003046	0.555498	1	+++++	0.3309	Yes
11	cg14851297	LDLRAD3	LDLRAD3	TSS200	N_Shore	0.001	0.0003	0.0003068	0.555498	1	+++++	0.1899	Yes
3	cg18847227	SUMF1;SUMF1;SUMF1	SUMF1	TSS1500;TSS1500;TSS1500	S_Shore	-0.0086	0.0024	0.0003071	0.555498	1	-----	0.7261
1	cg11750929		LOC254099		OpenSea	0.0043	0.0012	0.000308	0.555498	1	+++++	0.9461	Yes
3	cg03852656	RFC4;RFC4	RFC4	TSS1500;TSS1500	S_Shore	-0.0028	0.0008	0.0003084	0.555498	1	-----	0.983
2	cg24331079	STAT4	STAT4	TSS1500	OpenSea	-0.0022	0.0006	0.0003085	0.555498	1	--+--	0.1465
4	cg01170196	C4orf31	NDNF	3'UTR	OpenSea	-0.0089	0.0025	0.0003091	0.555498	1	+?---	0.5053	Yes
3	cg25472614		GBE1		OpenSea	0.007	0.0019	0.0003106	0.555498	1	+++++	0.9267
1	cg18107697	APH1A;APH1A	APH1A	TSS1500;TSS1500	S_Shore	-0.0073	0.002	0.0003107	0.555498	1	-+-+-	0.006354
1	cg02624704	PRDX6	PRDX6	TSS200	Island	0.0032	0.0009	0.000314	0.555498	1	+++++	0.3354	Yes
12	cg14687298		DKFZp434C0631		OpenSea	0.0224	0.0062	0.0003142	0.555498	1	++++-	0.2901	Yes
6	cg18703951	CNR1;CNR1;CNR1;CNR1;CNR1;CNR1	CNR1	5'UTR;5'UTR;5'UTR;5'UTR;5'UTR;TSS1500	OpenSea	-0.0038	0.001	0.0003143	0.555498	1	-----	0.9608
2	cg09392046	TSSC1	TSSC1	Body	Island	-0.0022	0.0006	0.0003144	0.555498	1	--?--	0.7052	Yes
2	cg11557307	CEP68;CEP68	CEP68	5'UTR;1stExon	Island	0.0006	0.0002	0.0003148	0.555498	1	++-++	0.5362
8	cg13394182	TOP1MT	TOP1MT	Body	Island	0.0057	0.0016	0.0003168	0.555498	1	-++++	0.5175
6	cg27351449	AHI1;AHI1;AHI1	AHI1	3'UTR;3'UTR;3'UTR	OpenSea	0.0069	0.0019	0.0003169	0.555498	1	+++-+	0.4732
2	cg27611177		SLC39A10		OpenSea	-0.0019	0.0005	0.0003171	0.555498	1	--?--	0.6194	Yes
7	cg22591433	CDK5;CDK5;SLC4A2	SLC4A2	TSS1500;TSS1500;TSS1500	Island	0.0005	0.0002	0.0003193	0.555498	1	+-+++	0.1996
13	cg06476131	HTR2A;HTR2A;HTR2A;HTR2A	HTR2A	1stExon;1stExon;5'UTR;5'UTR	OpenSea	-0.0021	0.0006	0.0003201	0.555498	1	---+-	0.2074
15	cg01691639	RORA;RORA	RORA	5'UTR;1stExon	Island	0.0015	0.0004	0.0003207	0.555498	1	+--++	0.01265
19	cg23040358	ZNF790	ZNF790	5'UTR	N_Shelf	-0.0024	0.0007	0.0003209	0.555498	1	-----	0.9106	Yes
20	cg19478343	KCNG1	KCNG1	Body	Island	-0.0012	0.0003	0.0003222	0.555498	1	-----	0.2178	Yes
19	cg16026760	FEM1A	FEM1A	TSS200	Island	0.001	0.0003	0.0003225	0.555498	1	+++++	0.9471
2	cg13030132	WDR35;WDR35;WDR35;WDR35	WDR35	5'UTR;1stExon;1stExon;5'UTR	Island	0.0008	0.0002	0.0003234	0.555498	1	+-+++	0.4143	Yes
10	cg07891983	CREM;CREM;CREM;CREM;CREM;CREM;CREM;CREM;CREM;CREM;CREM;CREM;CREM;CREM;CREM;CREM;CREM;CREM;CREM;CREM	CREM	Body;Body;Body;Body;Body;Body;5'UTR;Body;TSS1500;Body;Body;TSS1500;TSS1500;TSS1500;5'UTR;Body;Body;TSS1500;Body;Body	OpenSea	-0.0026	0.0007	0.0003235	0.555498	1	---+-	0.1159
1	cg27398499	TACSTD2	TACSTD2	TSS1500	S_Shore	-0.003	0.0008	0.0003259	0.555498	1	-++--	0.1257
1	cg04087434	SLC35E2	AK097814	Body	N_Shore	-0.0027	0.0007	0.0003317	0.555498	1	--?--	0.7776	Yes
13	cg13434239	UPF3A;UPF3A	UPF3A	TSS1500;TSS1500	N_Shore	0.0017	0.0005	0.0003324	0.555498	1	+-+++	0.06739	Yes
9	cg14186948	COL5A1	BC058547	Body	S_Shelf	0.0109	0.003	0.0003344	0.555498	1	+++++	0.6351
12	cg01939597	ETV6	ETV6	Body	S_Shore	0.0007	0.0002	0.0003354	0.555498	1	+-+++	0.6052	Yes
11	cg20659025	DCPS;DCPS	DCPS	1stExon;5'UTR	Island	0.001	0.0003	0.0003355	0.555498	1	+-+++	0.485
2	cg21937887		ANKRD30BL		N_Shelf	-0.0068	0.0019	0.0003356	0.555498	1	--?--	0.6906	Yes
3	cg22762745	TNK2;TNK2	TNK2	Body;Body	Island	0.0029	0.0008	0.0003374	0.555498	1	+-+++	0.05251
6	cg03129962	SYTL3	MIR3918	Body	OpenSea	-0.0053	0.0015	0.0003376	0.555498	1	--?--	0.4648	Yes
11	cg13332350	CD44;CD44;CD44;CD44;CD44	CD44	Body;Body;Body;Body;Body	OpenSea	-0.0375	0.0105	0.0003383	0.555498	1	--?--	0.9161	Yes
4	cg05750542		FLJ36777		OpenSea	-0.0059	0.0016	0.000339	0.555498	1	-+---	0.1584	Yes
19	cg06439809	RAB4B	MIA	TSS1500	N_Shore	0.0007	0.0002	0.0003402	0.555498	1	+-+++	0.671
7	cg13071326	HIP1	HIP1	TSS200	Island	0.0008	0.0002	0.0003404	0.555498	1	+++++	0.2658
3	cg17631451	TREX1;TREX1;TREX1;TREX1	TREX1	5'UTR;1stExon;1stExon;5'UTR	OpenSea	-0.0039	0.0011	0.0003405	0.555498	1	-----	0.8535	Yes
5	cg00566961		U6		OpenSea	0.0041	0.0012	0.000341	0.555498	1	+?+++	0.15	Yes
3	cg23548719	LOC100009676;ZBTB11	LOC100009676	TSS1500;Body	Island	0.0008	0.0002	0.000342	0.555498	1	+-+++	0.07828	Yes
21	cg02507175	PKNOX1	PKNOX1	TSS1500	Island	0.0009	0.0002	0.0003423	0.555498	1	++-++	0.4
1	cg26000554	MOSC2	MARC2	TSS200	Island	0.0007	0.0002	0.0003447	0.555498	1	+-+++	0.8351
15	cg05525867	MAN2C1	MAN2C1	TSS200	S_Shore	0.0006	0.0002	0.0003455	0.555498	1	++-++	0.01989
7	cg03995966	C7orf31	C7orf31	TSS200	Island	0.0009	0.0002	0.0003458	0.555498	1	+++++	0.2464
15	cg17515837	C15orf27	C15orf27	5'UTR	S_Shelf	-0.0059	0.0017	0.000348	0.555498	1	-----	0.4274
15	cg09738906	NR2F2;NR2F2;NR2F2;MIR1469;NR2F2	NR2F2	TSS200;1stExon;Body;TSS1500;TSS1500	Island	0.0027	0.0008	0.00035	0.555498	1	++?++	0.7095
10	cg23771956		LOC338579		Island	-0.012	0.0034	0.0003502	0.555498	1	--?--	0.3357	Yes
6	cg19464419	EPHA7	EPHA7	Body	OpenSea	0.0058	0.0016	0.0003511	0.555498	1	+++-+	0.2751
6	cg20068209	TMEM30A;TMEM30A	TMEM30A	Body;Body	OpenSea	-0.0097	0.0027	0.0003516	0.555498	1	-----	0.2721
11	cg11257981	THYN1;THYN1;THYN1;THYN1;THYN1;THYN1;THYN1;THYN1;ACAD8;THYN1;THYN1	THYN1	1stExon;1stExon;5'UTR;5'UTR;5'UTR;5'UTR;1stExon;1stExon;TSS1500;1stExon;5'UTR	Island	0.001	0.0003	0.0003527	0.555498	1	++-++	0.1012
16	cg09103960	LOC283856;GNAO1;GNAO1;GNAO1;GNAO1	GNAO1	TSS1500;1stExon;5'UTR;1stExon;5'UTR	Island	0.003	0.0008	0.000353	0.555498	1	+++++	0.5583
21	cg07529658	NCRNA00175;NCRNA00175;COL18A1	COL18A1-AS1	TSS200;TSS1500;Body	N_Shelf	-0.0013	0.0004	0.0003534	0.555498	1	-+---	0.5729
5	cg23147906	SNORD72;RPL37	SNORD72	Body;Body	N_Shelf	0.002	0.0006	0.0003541	0.555498	1	+++++	0.1206
5	cg13373080	FBXL7	Mir_887	Body	OpenSea	-0.0048	0.0013	0.0003548	0.555498	1	-----	0.9455	Yes
13	cg09942546		ATP5EP2		N_Shore	0.0022	0.0006	0.0003552	0.555498	1	+-+++	0.7692
2	cg25103172	ZNF514	ZNF514	TSS200	Island	0.0007	0.0002	0.0003585	0.557583	1	++-++	0.3175
1	cg23035715	TLR5	TLR5	5'UTR	OpenSea	0.0009	0.0002	0.0003602	0.557583	1	+++-+	0.5438
12	cg22151768	FBXL14	FBXL14	1stExon	Island	0.0016	0.0004	0.0003609	0.557583	1	+-+++	0.5287
5	cg11668199	ATG12;AP3S1;ATG12	ATG12	1stExon;TSS200;5'UTR	Island	0.0009	0.0002	0.0003614	0.557583	1	+-+++	0.4178
19	cg10011232	FKBP8	FKBP8	TSS1500	S_Shore	0.003	0.0008	0.0003674	0.557583	1	+-+++	0.8428
9	cg13036802		EGFL7		N_Shore	0.0015	0.0004	0.0003676	0.557583	1	+-+++	0.5205	Yes
16	cg27462867	SLC7A5P2	LOC100271836	Body	Island	0.0008	0.0002	0.0003677	0.557583	1	+-?++	0.5894
15	ch.15.75593923F		AK025664		OpenSea	0.0006	0.0002	0.0003678	0.557583	1	+-+++	0.7122
17	cg10188897	RUNDC3A;RUNDC3A;RUNDC3A	RUNDC3A	Body;Body;Body	Island	0.0008	0.0002	0.0003683	0.557583	1	+++++	0.3019
20	cg26472441		ARHGAP40		N_Shore	0.0013	0.0004	0.0003683	0.557583	1	+++++	0.7509
13	cg22909609	ITGBL1	ITGBL1	Body	N_Shore	-0.0053	0.0015	0.0003705	0.5586	1	+----	0.4694
10	cg09496973	ZDHHC6	ZDHHC6	3'UTR	OpenSea	0.0066	0.0019	0.000373	0.5586	1	+++++	0.2518
7	cg11176889	FKBP9;FKBP9	FKBP9	1stExon;5'UTR	Island	0.0014	0.0004	0.0003734	0.5586	1	+++++	0.3716
2	cg04856043	HS1BP3	HS1BP3	TSS1500	S_Shore	0.0012	0.0003	0.0003744	0.5586	1	++-++	0.2667
13	cg03169876	MRP63;SKA3;SKA3	MRP63	5'UTR;TSS200;TSS200	Island	0.0009	0.0003	0.0003776	0.5586	1	+--++	0.1252
6	cg10582827		TRNA_Ala		S_Shore	-0.0092	0.0026	0.0003798	0.5586	1	-----	0.9126	Yes
13	cg01382105	ATP11A;ATP11A	AX748036	Body;Body	N_Shelf	-0.0012	0.0003	0.0003805	0.5586	1	-----	0.0607
10	cg23580024	CPEB3	CPEB3	Body	OpenSea	-0.0011	0.0003	0.0003844	0.5586	1	-----	0.7947	Yes
9	cg21176755	C9orf21	C9orf21	TSS1500	S_Shore	0.0067	0.0019	0.0003865	0.5586	1	+++++	0.2998	Yes
16	cg27128042	CCNF	CCNF	3'UTR	N_Shelf	0.0015	0.0004	0.0003902	0.5586	1	+-+++	0.2558	Yes
3	cg03792768	BDH1;BDH1;BDH1	BDH1	5'UTR;5'UTR;5'UTR	Island	0.001	0.0003	0.0003915	0.5586	1	+++++	0.7219
17	cg03259243		KCNJ12		Island	-0.0057	0.0016	0.000392	0.5586	1	--?--	0.1712	Yes
6	cg04773990	TAP1	TAP1	Body	N_Shore	-0.0031	0.0009	0.0003935	0.5586	1	-----	0.9416	Yes
8	cg03001457	IMPAD1;IMPAD1	IMPAD1	1stExon;5'UTR	Island	0.0008	0.0002	0.000394	0.5586	1	+++++	0.07273
7	cg02382878		C7orf71		OpenSea	-0.0026	0.0007	0.0003955	0.5586	1	-----	0.5199	Yes
19	cg18467189	RASAL3	RASAL3	TSS1500	OpenSea	0.0022	0.0006	0.0003958	0.5586	1	++-++	0.1086	Yes
16	cg03156893	PRKCB;PRKCB	PRKCB	Body;Body	Island	0.0012	0.0003	0.0003976	0.5586	1	+-?++	0.173	Yes
7	cg23363754	PRR15	PRR15	Body	Island	0.001	0.0003	0.0003978	0.5586	1	+-+-+	0.3596
1	cg24633390	TNFSF4	TNFSF4	Body	OpenSea	-0.0055	0.0016	0.0003981	0.5586	1	-----	0.6788
6	cg20863810	LTV1	LTV1	TSS200	Island	-0.0016	0.0004	0.0003983	0.5586	1	-----	0.07272
17	cg20187250	BRCA1;BRCA1;BRCA1;BRCA1;BRCA1;BRCA1;BRCA1;BRCA1;BRCA1;NBR2;BRCA1	BRCA1	5'UTR;5'UTR;TSS200;5'UTR;1stExon;1stExon;5'UTR;1stExon;TSS1500;TSS1500;1stExon	N_Shore	-0.0011	0.0003	0.0003986	0.5586	1	---+-	0.4347	Yes
6	cg17171485	HEBP2	HEBP2	Body	Island	0.0006	0.0002	0.0003988	0.5586	1	++-++	0.05297
12	cg02895319	LOC100286844;NCKAP5L;LOC100286844;LOC100286844	LOC100286844	Body;TSS1500;Body;Body	S_Shore	0.0016	0.0004	0.000399	0.5586	1	+-+++	0.7722
16	cg02150077		AK125749		OpenSea	0.0042	0.0012	0.0004004	0.5586	1	+++++	0.8051	Yes
7	cg11432630	TFR2	TFR2	Body	N_Shore	0.0022	0.0006	0.0004005	0.5586	1	+-+++	0.8474
7	cg04706400		AK311374		S_Shore	-0.0041	0.0012	0.0004006	0.5586	1	--?--	0.9621
16	cg00488734	MMP15	MMP15	Body	N_Shelf	-0.0012	0.0003	0.0004008	0.5586	1	-----	0.9792	Yes
1	cg08908002		CYR61		S_Shelf	0.0061	0.0017	0.0004037	0.560991	1	+?+++	0.93
9	cg02881189	KIAA1539	FAM214B	5'UTR	N_Shore	-0.0044	0.0012	0.0004056	0.561984	1	-----	0.4288
15	cg20664238	NTRK3;NTRK3;NTRK3	NTRK3	Body;Body;Body	N_Shore	0.001	0.0003	0.0004082	0.562915	1	+-+++	0.2101
8	cg15680470		TCEA1		S_Shelf	0.0032	0.0009	0.0004091	0.562915	1	+-+++	0.1952	Yes
21	cg26565975	KRTAP20-1	KRTAP20-1	TSS200	OpenSea	0.0054	0.0015	0.0004114	0.562915	1	+-+++	0.0019	Yes
2	cg04799980		AGAP1		N_Shore	-0.0039	0.0011	0.0004119	0.562915	1	---+-	0.04194	Yes
1	cg12907702	ASTN1;ASTN1	ASTN1	1stExon;1stExon	Island	0.0009	0.0003	0.0004126	0.562915	1	+-+++	0.2424	Yes
7	cg06133110	SCRN1;SCRN1;SCRN1;SCRN1	SCRN1	5'UTR;Body;5'UTR;5'UTR	N_Shore	0.0021	0.0006	0.0004134	0.562915	1	+-+++	0.4974
9	cg14167748		C9orf30		OpenSea	0.004	0.0011	0.0004153	0.563504	1	+++++	0.4441	Yes
2	cg12246996	ASXL2	ASXL2	Body	Island	0.0006	0.0002	0.0004168	0.563504	1	+--++	0.09687
5	cg06025774		FLJ42709		OpenSea	-0.0055	0.0016	0.0004174	0.563504	1	-----	0.6112
17	cg06936108		GUCY2D		S_Shore	-0.0067	0.0019	0.0004196	0.564865	1	--?--	0.8015
6	cg13599248	SLC17A5	SLC17A5	TSS1500	S_Shore	-0.0085	0.0024	0.0004237	0.56611	1	-----	0.9191
21	cg24496978	CBS	CBS	5'UTR	Island	0.0006	0.0002	0.000424	0.56611	1	+-+++	0.1971
2	cg18619409		ZSWIM2		OpenSea	-0.0022	0.0006	0.0004272	0.56611	1	--?--	0.4663
7	cg27416189	IFRD1;IFRD1	IFRD1	TSS200;5'UTR	Island	0.001	0.0003	0.0004277	0.56611	1	+++++	0.8562
2	cg19407943		LOC151121		OpenSea	-0.004	0.0011	0.0004295	0.56611	1	+----	0.1324
2	cg05741384	ODC1	ODC1	TSS1500	Island	0.001	0.0003	0.0004303	0.56611	1	++-++	0.6282
9	cg20034617	C9orf167	C9orf167	TSS200	N_Shore	0.0009	0.0003	0.0004305	0.56611	1	++-++	0.5871
2	cg22540115	CYP26B1	CYP26B1	Body	Island	-0.0019	0.0005	0.0004318	0.56611	1	-----	0.594
12	cg24131538	TAPBPL	VAMP1	3'UTR	OpenSea	0.0008	0.0002	0.0004325	0.56611	1	+++++	0.886	Yes
15	cg02744888		ITGA11		OpenSea	-0.0027	0.0008	0.0004337	0.56611	1	-----	0.9318	Yes
19	cg03144206	ACTN4	ACTN4	TSS1500	N_Shore	0.0009	0.0002	0.0004354	0.56611	1	++-++	0.3105
15	cg00057393		NR2F2		Island	0.0019	0.0005	0.0004357	0.56611	1	+++++	0.7219	Yes
13	cg00573529	TUBGCP3	TUBGCP3	TSS200	Island	0.0012	0.0003	0.0004393	0.56611	1	+-+++	0.2844
2	cg11074834	HPCAL1;HPCAL1	HPCAL1	Body;Body	Island	-0.0024	0.0007	0.00044	0.56611	1	--?--	0.0648	Yes
13	cg18227944	ZMYM5;ZMYM5;ZMYM5	ZMYM5	TSS1500;TSS1500;TSS1500	S_Shore	-0.0028	0.0008	0.0004424	0.56611	1	-----	0.3432
13	cg07974719	EDNRB;EDNRB;EDNRB	EDNRB	TSS1500;5'UTR;TSS1500	S_Shore	-0.0061	0.0017	0.0004453	0.56611	1	-----	0.8609
10	cg09579808		ZNF438		Island	0.0005	0.0002	0.0004507	0.56611	1	++-++	0.4902
1	cg13228105	PLXNA2;PLXNA2	PLXNA2	5'UTR;1stExon	Island	0.0008	0.0002	0.0004521	0.56611	1	+++++	0.5457
8	cg02086839	TOP1MT	TOP1MT	Body	Island	0.0049	0.0014	0.0004525	0.56611	1	-++++	0.5818
6	cg22690339	BTBD9;BTBD9;BTBD9	Mir_584	Body;Body;Body	OpenSea	0.0076	0.0022	0.0004542	0.56611	1	+++++	0.4988	Yes
1	cg20871445	SDF4;SDF4;B3GALT6	SDF4	5'UTR;5'UTR;TSS1500	N_Shore	0.0007	0.0002	0.0004546	0.56611	1	+--++	0.06345	Yes
20	cg25760395		EPB41L1		S_Shelf	-0.0048	0.0014	0.0004576	0.56611	1	--?--	0.2852	Yes
3	cg21404108		ABHD5		OpenSea	0.0026	0.0007	0.0004583	0.56611	1	+++-+	0.1954	Yes
6	cg00783730	TUBB	TUBB	Body	Island	0.003	0.0009	0.0004604	0.56611	1	+-+++	0.06261	Yes
11	cg01481116	PANX1	AF086184	Body	OpenSea	-0.0065	0.0019	0.0004613	0.56611	1	--?--	0.003423	Yes
8	cg15754109	COPS5;COPS5	COPS5	5'UTR;1stExon	N_Shelf	-0.001	0.0003	0.0004615	0.56611	1	-+---	0.3837
5	cg00931577	AFF4	AFF4	TSS1500	Island	0.0012	0.0003	0.0004628	0.56611	1	+-+++	0.7463
2	cg19089337	INHBB	INHBB	TSS1500	Island	0.0008	0.0002	0.000466	0.56611	1	++?+-	0.6217	Yes
12	cg21479131		TULP3		OpenSea	-0.0038	0.0011	0.000466	0.56611	1	-----	0.7613
12	cg05229723	NFYB	NFYB	Body	OpenSea	0.0034	0.001	0.0004675	0.56611	1	+++++	0.9595	Yes
16	cg07013955	IFT140;TMEM204	BC114455	Body;Body	N_Shelf	0.002	0.0006	0.0004737	0.56611	1	+++-+	0.5226	Yes
16	cg09255514	ABCC1;ABCC1;ABCC1;ABCC1;ABCC1	ABCC1	Body;Body;Body;Body;Body	OpenSea	-0.0074	0.0021	0.0004768	0.56611	1	-+---	0.1726	Yes
19	cg01282906		ZNF420		N_Shelf	-0.0062	0.0018	0.0004777	0.56611	1	-----	0.295
5	cg04507958	WDR70	WDR70	TSS200	Island	0.0011	0.0003	0.0004779	0.56611	1	+++++	0.9936	Yes
13	cg18095732	ZDHHC20	ZDHHC20	TSS1500	Island	0.0012	0.0004	0.0004779	0.56611	1	+-+++	0.2798	Yes
16	cg01016699		ZNF500		Island	0.0009	0.0003	0.0004833	0.56611	1	+-+++	0.2194
17	cg15265853		MIR4733		OpenSea	-0.0028	0.0008	0.0004858	0.56611	1	-----	0.2256
4	cg16319085		BC005018		OpenSea	-0.0078	0.0022	0.0004864	0.56611	1	-----	0.9451
2	cg23496400	VSNL1	VSNL1	TSS200	Island	0.0036	0.001	0.0004867	0.56611	1	+++++	0.3852
18	cg12092346	KCNG2	KCNG2	Body	Island	0.0096	0.0027	0.0004875	0.56611	1	+++++	0.3426
19	cg16008616		ZNF682		S_Shore	0.0007	0.0002	0.0004875	0.56611	1	++?++	0.3256
10	cg10820186	DMBT1;DMBT1;DMBT1	DMBT1	Body;Body;Body	N_Shore	-0.0066	0.0019	0.0004885	0.56611	1	-----	0.2889	Yes
8	cg07556218	ZC3H3	ZC3H3	Body	Island	0.0006	0.0002	0.0004886	0.56611	1	+++++	0.9158
17	cg08817867		ALDH3A1		OpenSea	-0.0065	0.0019	0.0004898	0.56611	1	-+---	0.3212
19	cg21491365	TPRX1	TPRX1	Body	Island	0.0023	0.0007	0.0004911	0.56611	1	+-?+-	0.2583
11	cg14695240	FLJ32810	ARHGAP42	TSS200	Island	0.0011	0.0003	0.0004913	0.56611	1	-++++	0.01616
22	cg19213744	MOV10L1;MOV10L1;MOV10L1;MOV10L1	MOV10L1	Body;TSS1500;Body;Body	OpenSea	-0.0023	0.0007	0.000492	0.56611	1	-----	0.1609	Yes
11	cg16006969	PTPMT1;PTPMT1;PTPMT1;PTPMT1	PTPMT1	5'UTR;1stExon;1stExon;5'UTR	Island	0.0009	0.0003	0.0004925	0.56611	1	+++++	0.2206
4	cg11617585	CEP135	CEP135	TSS200	Island	0.0008	0.0002	0.0004932	0.56611	1	+-+++	0.3735
16	cg27420156	BCL7C;BCL7C	BCL7C	1stExon;5'UTR	N_Shore	0.0013	0.0004	0.0004951	0.56611	1	+++++	0.5184	Yes
20	cg05136169	AVP	AVP	TSS200	S_Shore	-0.0045	0.0013	0.0004954	0.56611	1	-----	0.7792
6	cg15210999	DTNBP1;DTNBP1;DTNBP1	DTNBP1	TSS1500;TSS1500;TSS1500	S_Shore	-0.0061	0.0017	0.0004969	0.56611	1	-----	0.1002
6	cg07750813	RNGTT	RNGTT	Body	OpenSea	-0.0064	0.0018	0.0004981	0.56611	1	--?--	0.3643	Yes
19	cg23504701	ZNF607	ZNF607	5'UTR	Island	-0.0017	0.0005	0.0004981	0.56611	1	---+-	0.3574	Yes
6	cg25796098	FLOT1;FLOT1	FLOT1	1stExon;5'UTR	Island	0.0009	0.0003	0.0005015	0.56611	1	+++++	0.6403	Yes
17	cg00739778	RAP1GAP2;RAP1GAP2	RAP1GAP2	Body;Body	OpenSea	-0.0069	0.002	0.0005018	0.56611	1	-+---	0.131	Yes
6	cg17422460	BAT4;CSNK2B	GPANK1	Body;TSS1500	N_Shore	-0.0047	0.0013	0.0005028	0.56611	1	-----	0.4405	Yes
10	cg18301538	GBF1	Mir_584	Body	OpenSea	0.0047	0.0014	0.0005035	0.56611	1	+-+++	0.5478	Yes
17	cg16046954	MIR636;MFSD11;SFRS2;SFRS2	SRSF2	TSS1500;TSS1500;1stExon;5'UTR	Island	0.0008	0.0002	0.0005043	0.56611	1	+-+++	0.2517	Yes
1	cg23036555	PGD	PGD	TSS1500	Island	0.001	0.0003	0.0005044	0.56611	1	+--++	0.4187
8	cg01417339	MIR30B	MIR30B	TSS1500	OpenSea	0.0036	0.001	0.0005046	0.56611	1	+++-+	0.6925
3	cg11283995	NDUFB4;NDUFB4	NDUFB4	TSS200;TSS200	Island	0.0008	0.0002	0.0005051	0.56611	1	+-++-	0.3053
5	cg08793658		ODZ2		OpenSea	-0.0032	0.0009	0.0005076	0.56611	1	---+-	0.1554	Yes
1	cg21173524		TRNA_His		N_Shore	-0.0052	0.0015	0.0005077	0.56611	1	--?--	0.2116
6	cg27572301	TRMT11	TRMT11	TSS200	Island	0.0007	0.0002	0.0005112	0.56611	1	+++++	0.3048	Yes
18	cg14534277	DSC3;DSC3	DSC3	TSS1500;TSS1500	S_Shore	-0.0088	0.0025	0.0005122	0.56611	1	-----	0.5434
1	cg10775792	PCP4L1	PCP4L1	TSS200	N_Shore	0.0011	0.0003	0.0005143	0.56611	1	+-+++	0.7252
11	cg25749432	ANKRD13D;ANKRD13D;ANKRD13D	ANKRD13D	1stExon;5'UTR;Body	Island	0.0011	0.0003	0.0005153	0.56611	1	+-+++	0.2219
1	cg11650584		SKINTL		OpenSea	-0.0021	0.0006	0.0005165	0.56611	1	--?--	0.662
2	cg02683577		FOXI3		OpenSea	-0.0046	0.0013	0.0005196	0.56611	1	-----	0.6467
11	cg21972318	ESAM	ESAM	TSS200	Island	0.0006	0.0002	0.0005196	0.56611	1	+++-+	0.09556
6	cg09842479	MICB	MICB	Body	Island	0.0007	0.0002	0.0005205	0.56611	1	+++++	0.6341	Yes
11	cg11550547	KCTD14	KCTD14	TSS200	OpenSea	-0.0079	0.0023	0.0005213	0.56611	1	-----	0.8629
12	cg21761356	RMST	RMST	Body	OpenSea	-0.0029	0.0008	0.0005214	0.56611	1	-+---	0.5338	Yes
10	cg25907916	ZCCHC24	ZCCHC24	1stExon	Island	0.0008	0.0002	0.0005218	0.56611	1	+--++	0.08481
7	cg05486810	C7orf50;C7orf50;C7orf50	MIR339	Body;Body;Body	N_Shelf	-0.0031	0.0009	0.0005222	0.56611	1	+----	0.1489
11	cg19951269		SRSF8		OpenSea	-0.0021	0.0006	0.0005229	0.56611	1	-----	0.9887	Yes
6	cg04805612		FLJ46906		Island	0.0012	0.0004	0.0005236	0.56611	1	+++++	0.2827
5	cg18838158		HAND1		Island	0.0006	0.0002	0.0005241	0.56611	1	+--++	0.2573
15	cg08022502	UNC45A;UNC45A	UNC45A	Body;Body	S_Shore	-0.0053	0.0015	0.0005248	0.56611	1	-----	0.635
11	cg04453624	DSCAML1	DSCAML1	Body	OpenSea	-0.0023	0.0007	0.0005256	0.56611	1	-----	0.3133	Yes
17	cg22672496	RNF213;LOC100294362	LOC100294362	Body;Body	OpenSea	-0.0032	0.0009	0.000526	0.56611	1	-----	0.7404	Yes
3	cg01690792		VGLL3		S_Shelf	-0.0076	0.0022	0.0005276	0.56611	1	-----	0.4429	Yes
10	cg15252215	LOC399815;FAM24B;FAM24B	LOC399815	TSS200;5'UTR;1stExon	Island	-0.0065	0.0019	0.0005281	0.56611	1	+----	0.2146
4	cg02617981	HGFAC	HGFAC	Body	Island	-0.0012	0.0004	0.0005286	0.56611	1	-----	0.6392	Yes
20	cg25551168	AVP;AVP	AVP	5'UTR;1stExon	S_Shore	-0.0059	0.0017	0.0005287	0.56611	1	-----	0.8845
14	cg26182418	FOXN3;FOXN3	FOXN3	Body;Body	OpenSea	0.0031	0.0009	0.0005298	0.56611	1	+++++	0.4163	Yes
15	cg23779992	TTBK2	TTBK2	TSS1500	Island	0.0007	0.0002	0.0005306	0.56611	1	++-++	0.09787
3	cg04413089	ZNF717;ZNF717	ZNF717	1stExon;5'UTR	N_Shore	-0.0064	0.0018	0.0005317	0.56611	1	--?--	0.6627	Yes
7	cg20456055	ABCB8	ABCB8	TSS1500	Island	0.0007	0.0002	0.0005325	0.56611	1	+--++	0.05583
18	cg15536830	SLC14A2	SLC14A2	Body	OpenSea	0.0014	0.0004	0.0005337	0.56611	1	+-++-	0.5926	Yes
16	cg05344692		ZFP90		S_Shore	0.0028	0.0008	0.0005344	0.56611	1	+++++	0.3623	Yes
16	cg07888205		UBE2MP1		Island	-0.0071	0.0021	0.0005359	0.56611	1	-----	0.3109	Yes
6	cg05512869	LAMA4;LAMA4;LAMA4	LAMA4	Body;Body;Body	OpenSea	0.0058	0.0017	0.0005362	0.56611	1	+-+++	0.8185
1	cg18159230	ATP1B1;ATP1B1;ATP1B1;ATP1B1	ATP1B1	1stExon;1stExon;5'UTR;5'UTR	Island	0.0012	0.0004	0.0005387	0.56611	1	+-+++	0.9069
7	cg00330857	PILRA;PILRA;PILRA	PILRA	Body;Body;Body	OpenSea	-0.0052	0.0015	0.0005403	0.56611	1	--?--	0.5399	Yes
7	cg09042411	SAP25;LRCH4	LRCH4	TSS1500;3'UTR	Island	0.0034	0.001	0.0005429	0.56611	1	+++-+	0.2048
18	cg05109245	GREB1L	GREB1L	5'UTR	Island	0.001	0.0003	0.0005441	0.56611	1	+++++	0.2108
15	cg07488073	ARIH1	ARIH1	TSS1500	N_Shore	-0.0011	0.0003	0.0005452	0.56611	1	---+-	0.4992
1	cg10098670		C1orf98		OpenSea	-0.0024	0.0007	0.0005459	0.56611	1	-----	0.1085	Yes
10	cg03259469	SVIL	SVIL	TSS1500	Island	0.0011	0.0003	0.0005467	0.56611	1	+-+++	0.6161
7	cg23859078	C7orf30	C7orf30	1stExon	Island	0.001	0.0003	0.0005479	0.56611	1	+++++	0.7289
19	cg02395441	CIC	CIC	TSS1500	S_Shelf	-0.0008	0.0002	0.0005481	0.56611	1	-----	0.5086	Yes
2	cg24738909	ASXL2	ASXL2	TSS200	Island	0.0006	0.0002	0.0005504	0.56611	1	+++++	0.9454	Yes
12	cg13955347		M6PR		S_Shelf	0.0073	0.0021	0.0005519	0.56611	1	+-+++	0.3954
7	cg09453760	C7orf65	C7orf65	TSS1500	OpenSea	-0.0067	0.0019	0.0005531	0.56611	1	-----	0.7139
2	cg24516399	SCARNA6;ATG16L1;ATG16L1	SCARNA6	TSS1500;Body;Body	OpenSea	-0.0078	0.0023	0.0005541	0.56611	1	--?--	0.3993	Yes
2	cg16820739	STEAP3;STEAP3;STEAP3	STEAP3	TSS200;TSS200;TSS200	Island	0.0009	0.0002	0.0005549	0.56611	1	+-+++	0.8479
2	cg19743545		GBX2		N_Shore	-0.0053	0.0015	0.0005583	0.56611	1	---+-	0.04572
8	cg01150044		MIR124-1		S_Shelf	-0.0051	0.0015	0.0005593	0.56611	1	-----	0.9186	Yes
7	cg19836549		DQ599872		OpenSea	-0.0053	0.0015	0.0005606	0.56611	1	-----	0.7633
14	cg15332261	PCNX	PCNX	Body	Island	0.0013	0.0004	0.000561	0.56611	1	+++++	0.003667
5	cg01528425	APC	APC	TSS200	Island	0.0008	0.0002	0.0005618	0.56611	1	++-++	0.8543
9	cg09800519	RXRA	RXRA	TSS200	N_Shore	0.0009	0.0003	0.0005625	0.56611	1	++-++	0.1008
15	cg01143068	STARD9	STARD9	Body	OpenSea	-0.0058	0.0017	0.000564	0.56611	1	-----	0.718	Yes
14	cg22872033	HNRNPC;HNRNPC;HNRNPC;HNRNPC	HNRNPC	5'UTR;5'UTR;5'UTR;5'UTR	OpenSea	-0.0103	0.003	0.0005653	0.56611	1	-+---	0.004602
19	cg10857774	DMPK;DMPK;DMPK;DMWD	DMWD	TSS1500;TSS1500;TSS1500;3'UTR	N_Shelf	0.0062	0.0018	0.0005675	0.56611	1	+-+++	0.3039
4	cg21739530	GALNT7	GALNT7	Body	OpenSea	-0.0014	0.0004	0.0005675	0.56611	1	-+---	0.1418
11	cg07416580	FTH1	FTH1	Body	N_Shore	0.0007	0.0002	0.0005717	0.56611	1	+++++	0.8436
16	cg03853794		TRNA_Gln		Island	-0.0028	0.0008	0.0005724	0.56611	1	-----	0.1913
6	cg11123751		MAP3K7		OpenSea	-0.0023	0.0007	0.0005732	0.56611	1	-----	0.7077
3	cg18662365		EOMES		S_Shelf	0.0071	0.0021	0.0005738	0.56611	1	+++++	0.6593
1	cg02357336	LOC339524	LOC339524	Body	N_Shore	-0.0022	0.0006	0.0005741	0.56611	1	--?--	0.7685	Yes
5	cg11323506	RNU5E;RNU5D;CKMT2;CKMT2;CKMT2	CKMT2	Body;Body;TSS200;TSS200;TSS200	OpenSea	-0.0069	0.002	0.0005741	0.56611	1	-+---	0.8894	Yes
5	cg01813841	RAD50;RAD50;RAD50;RAD50	RAD50	5'UTR;5'UTR;1stExon;1stExon	Island	0.0006	0.0002	0.000576	0.56611	1	++-++	0.6542
19	cg26238604	C19orf51	C19orf51	TSS200	Island	0.0008	0.0002	0.0005779	0.56611	1	+++++	0.221
6	cg17349025	UBE2CBP	UBE2CBP	Body	N_Shelf	-0.0029	0.0008	0.0005785	0.56611	1	--?--	0.8202	Yes
11	cg08360771	KCNJ5	KCNJ5	5'UTR	OpenSea	-0.0065	0.0019	0.0005792	0.56611	1	-----	0.4652
19	cg00522316	KHSRP	KHSRP	TSS1500	Island	0.001	0.0003	0.0005793	0.56611	1	+-+++	0.6998
15	cg13782322	SEMA4B;SEMA4B	SEMA4B	Body;Body	OpenSea	-0.0025	0.0007	0.0005799	0.56611	1	--?--	0.626	Yes
14	cg19555988	ASPG	ASPG	Body	S_Shelf	-0.0044	0.0013	0.0005806	0.56611	1	-----	0.9869
5	cg27080348	PCDHA2;PCDHA1;PCDHA3;PCDHA3;PCDHA1	PCDHA3	Body;Body;1stExon;1stExon;Body	Island	-0.0123	0.0036	0.0005808	0.56611	1	--?--	0.5232	Yes
14	cg15895213	C14orf79;C14orf79	C14orf79	1stExon;5'UTR	S_Shore	-0.0054	0.0016	0.0005814	0.56611	1	-----	0.9845	Yes
17	cg08940787	LOC146880;LOC146880	LOC146880	Body;TSS200	Island	0.001	0.0003	0.0005815	0.56611	1	++-++	0.7764
10	cg14506260	GPR158	GPR158	Body	OpenSea	-0.0063	0.0018	0.0005822	0.56611	1	-----	0.5793	Yes
4	cg09013032	HSD17B13;HSD17B13	HSD17B13	3'UTR;3'UTR	OpenSea	-0.0066	0.0019	0.000583	0.56611	1	-----	0.4271
14	cg06826120		DYNC1H1		Island	-0.0014	0.0004	0.000591	0.571925	1	-----	0.1334
5	cg02505827	MARVELD2;MARVELD2	MARVELD2	5'UTR;5'UTR	Island	-0.0039	0.0011	0.0005942	0.571925	1	-----	0.06708
8	cg10191240	WISP1;WISP1	WISP1	Body;Body	OpenSea	0.0059	0.0017	0.0005953	0.571925	1	+++++	0.1854
7	cg10551759	FAM3C;FAM3C	FAM3C	TSS200;TSS200	Island	-0.0009	0.0003	0.0005975	0.571925	1	-----	0.1445	Yes
4	cg27321949	LRPAP1	LRPAP1	Body	Island	0.0097	0.0028	0.0005981	0.571925	1	+-+++	0.5119
19	cg26587014		BCL3		S_Shelf	-0.0053	0.0015	0.0006012	0.571925	1	-----	0.1289
1	cg26320663		HRNR		Island	-0.0061	0.0018	0.0006013	0.571925	1	---+-	0.07378
1	cg18943693		EFNA4		Island	0.0007	0.0002	0.000602	0.571925	1	+-+++	0.8367
6	cg15407528		HLA-E		Island	0.0012	0.0003	0.0006033	0.571925	1	++?++	0.09076	Yes
6	cg22244192		MIR1275		Island	0.0013	0.0004	0.0006041	0.571925	1	++-++	0.3971
12	cg19186380	HOXC4;HOXC5;HOXC5	HOXC5	5'UTR;Body;1stExon	Island	0.0019	0.0006	0.0006052	0.571925	1	+-+-+	0.388
9	cg13920460	TJP2	TJP2	TSS1500	N_Shore	0.0018	0.0005	0.0006065	0.571925	1	+-++-	0.8522
1	cg21280320		HRNR		S_Shore	-0.0071	0.0021	0.0006065	0.571925	1	---+-	0.2267
9	cg13902067	RNF183	RNF183	TSS1500	OpenSea	-0.003	0.0009	0.0006072	0.571925	1	-----	0.9519
12	cg23588509	MCRS1	MCRS1	TSS200	Island	0.0009	0.0002	0.0006082	0.571925	1	+++++	0.5522	Yes
2	cg17263013		KLHL30		N_Shelf	0.0061	0.0018	0.0006083	0.571925	1	+++++	0.8436
17	cg26854588		WIPF2		N_Shelf	0.005	0.0015	0.0006112	0.573317	1	+-+++	0.4662
4	cg02613827		PHOX2B		S_Shore	-0.0031	0.0009	0.0006122	0.573317	1	-----	0.7152
1	cg25133951		5S_rRNA		OpenSea	-0.0061	0.0018	0.0006141	0.573808	1	-----	0.7646
5	cg03225580		EGFLAM		N_Shore	-0.008	0.0023	0.0006207	0.573808	1	-----	0.3728	Yes
19	cg15985184	IGLON5	IGLON5	Body	Island	0.0016	0.0005	0.0006263	0.573808	1	+++++	0.8681	Yes
16	cg27364780	ZFHX3;ZFHX3	ZFHX3	5'UTR;5'UTR	OpenSea	-0.0021	0.0006	0.0006282	0.573808	1	-+---	0.5506
19	cg03883348	KLC3	KLC3	TSS200	N_Shore	0.0031	0.0009	0.0006291	0.573808	1	+-+++	0.2296
4	cg23589521		GAK		Island	-0.0015	0.0004	0.0006306	0.573808	1	-----	0.3804	Yes
1	cg17852594	ZSWIM5	ZSWIM5	1stExon	N_Shore	0.0016	0.0005	0.0006333	0.573808	1	+++++	0.9459
6	cg20710888	ZNF292	ZNF292	TSS200	Island	0.0009	0.0003	0.0006337	0.573808	1	+-+++	0.09177
6	cg01539510	FNDC1	FNDC1	Body	N_Shelf	-0.005	0.0015	0.0006341	0.573808	1	-+---	0.1418
2	cg27641317	FIGLA	FIGLA	TSS1500	S_Shore	-0.0041	0.0012	0.0006343	0.573808	1	-----	0.3503	Yes
1	cg25369168	FAM163A	FAM163A	3'UTR	OpenSea	0.0006	0.0002	0.0006344	0.573808	1	+---+	0.4519
14	cg16321048	KIF26A	KIF26A	Body	Island	0.0012	0.0003	0.0006347	0.573808	1	+++++	0.05864
6	cg09056876		TRNA_Pseudo		Island	-0.0052	0.0015	0.0006362	0.573808	1	-----	0.2887	Yes
17	cg11097842	RPAIN;RPAIN;RPAIN;RPAIN;RPAIN;RPAIN;RPAIN;RPAIN;RPAIN;RPAIN;RPAIN;RPAIN;RPAIN;NUP88;RPAIN;RPAIN;RPAIN;RPAIN;RPAIN;RPAIN;RPAIN	NUP88	Body;1stExon;5'UTR;Body;5'UTR;1stExon;Body;5'UTR;1stExon;5'UTR;1stExon;5'UTR;Body;TSS200;Body;5'UTR;Body;1stExon;Body;Body;1stExon	Island	-0.0016	0.0005	0.0006386	0.573808	1	---+-	0.5184
12	cg05697394	MSRB3;MSRB3	MSRB3	5'UTR;Body	OpenSea	0.0088	0.0026	0.0006387	0.573808	1	+?+++	0.3415
7	cg27159237	ANKIB1	ANKIB1	Body	OpenSea	0.0037	0.0011	0.0006388	0.573808	1	+++++	0.8228
6	cg19068071		MARCKS		N_Shelf	0.0006	0.0002	0.0006399	0.573808	1	+-+++	0.4612
15	cg00469015	RPLP1;RPLP1	RPLP1	TSS1500;TSS1500	N_Shore	-0.0031	0.0009	0.0006429	0.573808	1	---+-	0.1772	Yes
19	cg10693058	SPTBN4	SPTBN4	Body	Island	0.001	0.0003	0.000643	0.573808	1	+-+++	0.1152
2	cg05295388		DDX18		S_Shore	-0.0074	0.0022	0.0006436	0.573808	1	-----	0.7415
3	cg19761337	GMPS	GMPS	TSS200	Island	0.0008	0.0002	0.0006437	0.573808	1	+++++	0.7952
10	cg22906389	CASP7;CASP7;CASP7;CASP7	CASP7	TSS1500;TSS1500;TSS200;TSS1500	N_Shore	0.0009	0.0003	0.0006437	0.573808	1	+--++	0.6617
6	cg24659037		AK127120		S_Shore	0.0016	0.0005	0.0006451	0.573808	1	+-+++	0.3145	Yes
2	cg10157359	PDIA6	PDIA6	TSS200	Island	0.0008	0.0002	0.000647	0.573808	1	+++++	0.9468
2	cg12942038	CNNM4	CNNM4	1stExon	S_Shore	-0.0017	0.0005	0.0006471	0.573808	1	-++--	0.1801
13	cg24200165		ANKRD10		OpenSea	-0.003	0.0009	0.0006489	0.573808	1	-----	0.007329	Yes
1	cg24298421	CASZ1;CASZ1	CASZ1	TSS1500;TSS1500	Island	0.0018	0.0005	0.0006513	0.573808	1	+++++	0.8627
2	cg13889422	SLC4A3;SLC4A3	SLC4A3	5'UTR;5'UTR	Island	0.0007	0.0002	0.0006535	0.573808	1	+++++	0.3288
22	cg22982767	LOC150381	LOC554174	Body	N_Shelf	-0.0041	0.0012	0.0006542	0.573808	1	-----	0.9794
4	cg09190824	SHROOM3	SHROOM3	Body	Island	-0.0014	0.0004	0.0006548	0.573808	1	---+-	0.4165	Yes
8	cg12850379	TCEA1;TCEA1	TCEA1	TSS1500;TSS1500	S_Shore	-0.0094	0.0028	0.0006555	0.573808	1	-----	0.7178	Yes
18	cg04900928	IER3IP1	IER3IP1	1stExon	Island	0.0007	0.0002	0.0006579	0.573808	1	+--++	0.4464
2	cg26480069	CYBRD1;CYBRD1	CYBRD1	TSS200;TSS200	N_Shore	0.0007	0.0002	0.0006581	0.573808	1	+-+++	0.439
8	cg18447121	TATDN1;TATDN1;TATDN1	TATDN1	Body;5'UTR;Body	N_Shelf	0.0127	0.0037	0.0006591	0.573808	1	??+++	0.5098	Yes
19	cg11845033	ZNF426	ZNF426	5'UTR	Island	0.0004	0.0001	0.0006595	0.573808	1	+++++	0.3261	Yes
1	cg16724196	SEPN1;SEPN1	SEPN1	TSS1500;TSS1500	OpenSea	0.0006	0.0002	0.0006595	0.573808	1	+--++	0.4474
1	cg08547694	SDCCAG8;CEP170;CEP170;CEP170	CEP170	TSS1500;TSS200;TSS200;TSS200	S_Shore	0.0011	0.0003	0.0006618	0.573808	1	+++++	0.7733
2	cg18338495	STK16;GLB1L;GLB1L;STK16	GLB1L	TSS200;5'UTR;1stExon;TSS200	Island	0.0012	0.0004	0.0006628	0.573808	1	+++++	0.7645
9	cg14279528	MELK	MELK	TSS1500	N_Shore	0.0038	0.0011	0.0006634	0.573808	1	-++++	0.399	Yes
1	cg16815379	UCK2	TMCO1	Body	Island	0.0008	0.0002	0.0006678	0.573808	1	+++++	0.7025
5	cg03315935	RGMB	FLJ35946	Body	Island	0.0007	0.0002	0.0006679	0.573808	1	+++++	0.5861	Yes
8	cg22384183	ARHGEF10	ARHGEF10	Body	N_Shelf	-0.0019	0.0006	0.0006686	0.573808	1	--?--	0.5016	Yes
19	cg12713583	ARID3A	ARID3A	Body	Island	-0.0089	0.0026	0.0006705	0.573808	1	-+---	0.6148	Yes
9	cg03916787	RPL35	RPL35	TSS1500	S_Shore	0.0016	0.0005	0.0006711	0.573808	1	++-++	0.5643
1	cg01864564	CRCT1	CRCT1	3'UTR	Island	-0.0035	0.001	0.0006768	0.573808	1	--+--	0.2953
10	cg26667395	PPP1R3C	PPP1R3C	Body	N_Shore	-0.0042	0.0012	0.000679	0.573808	1	-+---	0.1621
18	cg23270523		DLGAP1		N_Shelf	-0.0053	0.0016	0.00068	0.573808	1	+----	0.09867
13	cg01477985		SOX1		Island	0.0033	0.001	0.0006802	0.573808	1	+++++	0.6532	Yes
16	cg10424751		LOC390705		Island	-0.012	0.0035	0.0006815	0.573808	1	--?--	0.03844	Yes
11	cg22380161		SLC22A11		OpenSea	0.0052	0.0015	0.0006824	0.573808	1	-++++	0.612	Yes
13	cg17685579		RASA3		Island	0.0037	0.0011	0.0006828	0.573808	1	+-+++	0.03768
20	cg22304612	CPXM1;CPXM1	CPXM1	5'UTR;1stExon	Island	0.0007	0.0002	0.0006831	0.573808	1	++-++	0.5601
12	ch.12.2537364F	KDM2B;KDM2B	KDM2B	Body;Body	OpenSea	-0.0013	0.0004	0.0006846	0.573808	1	-+---	0.6169
18	cg05655972	MPPE1;MPPE1	MPPE1	1stExon;5'UTR	Island	0.0008	0.0002	0.0006859	0.573808	1	+-+++	0.4873
8	cg18896184		LOC100192378		OpenSea	-0.0068	0.002	0.0006874	0.573808	1	-----	0.9471
17	cg13001868	C17orf46;LOC100133991;LOC100133991	C17orf46	Body;Body;TSS1500	Island	0.0007	0.0002	0.0006878	0.573808	1	+++++	0.7067
17	cg06514855		MAP2K3		Island	-0.0123	0.0036	0.000688	0.573808	1	-+---	0.2661	Yes
3	cg24790788	PLOD2;PLOD2	PLOD2	TSS1500;TSS1500	S_Shore	-0.0103	0.003	0.0006881	0.573808	1	-----	0.4383	Yes
10	cg13834460	ZCCHC24	ZCCHC24	3'UTR	N_Shelf	-0.0017	0.0005	0.0006888	0.573808	1	-+---	0.5119
17	cg20163288	GJC1;GJC1;GJC1	GJC1	1stExon;5'UTR;TSS1500	Island	0.0011	0.0003	0.0006895	0.573808	1	+--++	0.09545
19	cg02267698	CTXN1	CTXN1	TSS200	Island	0.0049	0.0014	0.0006904	0.573808	1	+++++	0.8614
5	cg01259029	ANKRD33B	ANKRD33B	1stExon	Island	0.0005	0.0001	0.0006916	0.573808	1	+-+++	0.8349
19	cg13424022	DNASE2	DNASE2	TSS200	Island	0.0008	0.0002	0.0006921	0.573808	1	+-+++	0.7472
2	cg09360931		TRNA_Pseudo		OpenSea	-0.0052	0.0015	0.0006927	0.573808	1	-+---	0.6608	Yes
19	cg04359527		LOC100507588		N_Shore	-0.0059	0.0017	0.0006964	0.573808	1	-----	0.8052	Yes
1	cg21919599	NLRP3;NLRP3	NLRP3	TSS200;TSS200	OpenSea	-0.001	0.0003	0.0006974	0.573808	1	---+-	0.3758
1	cg23913123		TRNA_Asn		N_Shelf	-0.0081	0.0024	0.0007027	0.573808	1	--?--	0.07648	Yes
2	cg19754387	CCNYL1;CCNYL1	CCNYL1	TSS1500;TSS1500	Island	0.0007	0.0002	0.0007032	0.573808	1	++?-+	0.2942
15	cg27203917		FAM174B		N_Shore	0.0018	0.0005	0.0007033	0.573808	1	++-++	0.2611	Yes
10	cg14222797	RSU1;RSU1	RSU1	TSS1500;TSS1500	Island	0.0033	0.001	0.0007034	0.573808	1	+-?-+	0.2996	Yes
6	cg20690420	NR2E1	NR2E1	Body	Island	0.0014	0.0004	0.0007036	0.573808	1	++-++	0.3901
19	cg23525514	C19orf61	SMG9	TSS200	Island	0.001	0.0003	0.0007061	0.573808	1	+++++	0.9347
20	cg20049415	NKX2-4	NKX2-4	1stExon	Island	0.0014	0.0004	0.0007068	0.573808	1	+-?++	0.62
1	ch.1.213050838F		CENPF		OpenSea	-0.0008	0.0002	0.0007118	0.573808	1	--+++	0.03608
13	cg03917613		SOX1		OpenSea	0.0035	0.001	0.0007136	0.573808	1	+++++	0.8614
1	cg16578267	HES4;HES4	HES4	TSS1500;TSS1500	Island	0.0019	0.0006	0.0007147	0.573808	1	+++++	0.2963
7	cg12658982	PRR15;PRR15	PRR15	1stExon;5'UTR	Island	0.0005	0.0001	0.0007157	0.573808	1	+-+++	0.3886
7	cg17034088	PPP1R9A;PPP1R9A;PPP1R9A;PPP1R9A;PPP1R9A	PPP1R9A	TSS1500;5'UTR;TSS1500;TSS1500;5'UTR	S_Shore	-0.0058	0.0017	0.0007188	0.573808	1	-----	0.9368
10	cg17741809	LIPA;LIPA	LIPA	Body;Body	OpenSea	-0.0144	0.0043	0.0007207	0.573808	1	-----	0.5214
3	cg00135056	C3orf37;C3orf37	C3orf37	TSS1500;TSS1500	N_Shore	0.0015	0.0005	0.0007214	0.573808	1	+-+++	0.02619
19	cg09456329	TMEM146;LONP1	LONP1	TSS1500;TSS1500	Island	0.0009	0.0003	0.0007265	0.573808	1	++-++	0.4153
8	cg08090772	ADHFE1	ADHFE1	TSS200	Island	0.0016	0.0005	0.0007266	0.573808	1	+++++	0.7306
6	cg03818715	SNRNP48	SNRNP48	Body	S_Shore	-0.0085	0.0025	0.000727	0.573808	1	-----	0.0578	Yes
6	cg24520800	CAGE1;CAGE1;CAGE1;CAGE1;CAGE1;CAGE1;RIOK1	CAGE1	1stExon;5'UTR;5'UTR;1stExon;1stExon;5'UTR;TSS1500	Island	0.0007	0.0002	0.0007286	0.573808	1	+--++	0.3747
17	cg26112797	MIR142	MIR142	TSS1500	OpenSea	-0.0012	0.0004	0.0007287	0.573808	1	-+--+	0.4023
6	cg09314434	BAT4;CSNK2B	GPANK1	Body;TSS1500	N_Shore	-0.0044	0.0013	0.0007289	0.573808	1	-----	0.6162	Yes
1	cg00988350	GALE;GALE;GALE;GALE	GALE	5'UTR;1stExon;5'UTR;5'UTR	N_Shore	-0.0031	0.0009	0.0007315	0.573808	1	-+---	0.5387	Yes
1	cg19758758	RPS27	RPS27	Body	Island	0.0006	0.0002	0.0007316	0.573808	1	+-+-+	0.472
10	cg19258348		ENO4		OpenSea	0.007	0.0021	0.0007318	0.573808	1	+-+++	0.04345
20	cg05297437	GNAS;GNAS;GNAS;GNAS;GNAS;GNAS;GNAS;GNAS	GNAS	Body;Body;3'UTR;Body;Body;3'UTR;Body;Body	S_Shelf	0.0036	0.0011	0.0007322	0.573808	1	+-+++	0.1393	Yes
20	cg11879776	CST8	CST8	TSS1500	OpenSea	0.0051	0.0015	0.0007328	0.573808	1	+++++	0.6017
6	cg10643236	OR14J1	OR14J1	1stExon	OpenSea	-0.0033	0.001	0.0007329	0.573808	1	-----	0.7731	Yes
15	cg10328877	MEIS2;MEIS2;MEIS2;MEIS2;MEIS2;MEIS2;MEIS2;MEIS2	MEIS2	1stExon;Body;5'UTR;Body;5'UTR;Body;TSS1500;Body	N_Shore	0.0008	0.0002	0.000734	0.573808	1	+--++	0.4154
1	cg03982820	ZMPSTE24	ZMPSTE24	1stExon	Island	-0.002	0.0006	0.0007342	0.573808	1	--?--	0.6476	Yes
3	cg00984696	KALRN;KALRN	KALRN	Body;Body	OpenSea	-0.0055	0.0016	0.0007349	0.573808	1	-----	0.3918
5	cg00594128	ZNF879;ZNF879	ZNF879	1stExon;5'UTR	Island	0.0006	0.0002	0.0007365	0.573808	1	+-+++	0.5032
14	cg16014422	ABHD4	ABHD4	TSS200	N_Shore	-0.0014	0.0004	0.0007373	0.573808	1	-+---	0.8768
1	cg26604625		ZSWIM5		OpenSea	-0.0058	0.0017	0.0007395	0.573808	1	--?--	0.3359	Yes
5	cg13906571	PPIC;PPIC	PPIC	1stExon;5'UTR	Island	0.0007	0.0002	0.0007401	0.573808	1	+++++	0.2007	Yes
1	cg12473570	IGSF3;IGSF3	Mir_544	Body;Body	OpenSea	-0.0046	0.0014	0.000742	0.573808	1	--?--	0.5534	Yes
5	cg17504997	DEPDC1B;DEPDC1B	DEPDC1B	Body;Body	Island	-0.0005	0.0002	0.000742	0.573808	1	----+	0.281
14	cg01270466	C14orf132	C14orf132	Body	Island	0.0011	0.0003	0.0007433	0.573808	1	+++++	0.0911
13	cg16163847	WDFY2	WDFY2	Body	OpenSea	-0.006	0.0018	0.0007433	0.573808	1	+----	0.3479
15	cg16475255		C15orf34		S_Shelf	-0.0058	0.0017	0.000744	0.573808	1	--?--	0.7018
12	cg02084811	TUBA1B	TUBA1B	Body	Island	0.0016	0.0005	0.0007485	0.573808	1	+-+++	0.559
15	cg25217625		SNAP23		Island	0.0008	0.0002	0.0007498	0.573808	1	+++++	0.9262
12	cg02394098	ERGIC2;ERGIC2	ERGIC2	5'UTR;1stExon	Island	0.0006	0.0002	0.00075	0.573808	1	+++++	0.2912
15	cg21245492	IGF1R	IGF1R	Body	N_Shore	0.0038	0.0011	0.0007501	0.573808	1	+-+++	0.4355	Yes
2	cg03585122	HDAC4	MIR2467	Body	OpenSea	-0.0027	0.0008	0.0007514	0.573808	1	-----	0.3004	Yes
6	cg08458400	CNR1;CNR1;CNR1;CNR1;CNR1;CNR1	CNR1	Body;Body;Body;Body;Body;Body	OpenSea	-0.0043	0.0013	0.0007514	0.573808	1	-+---	0.3661
6	cg11274428		TRNA_Ala		S_Shore	-0.0042	0.0012	0.0007522	0.573808	1	--+--	0.1708	Yes
1	cg20308540	PLD5	PLD5	5'UTR	OpenSea	-0.0058	0.0017	0.0007524	0.573808	1	-----	0.9109	Yes
8	cg02835343	DPYSL2	DPYSL2	Body	Island	0.0012	0.0004	0.0007533	0.573808	1	+--++	0.4287
3	cg11148130	PDZRN3;PDZRN3	PDZRN3	5'UTR;1stExon	Island	0.0013	0.0004	0.0007535	0.573808	1	+-+++	0.1285
19	cg07624705	NDUFA13;TSSK6	TSSK6	TSS1500;TSS200	Island	-0.005	0.0015	0.0007569	0.573808	1	-----	0.9721
12	cg27658030		CACNA1C		OpenSea	0.0018	0.0005	0.0007574	0.573808	1	+-+++	0.8401
6	cg10558616	MAP7	MAP7	TSS1500	Island	0.0013	0.0004	0.0007582	0.573808	1	+++++	0.7438
9	cg14310198	RAPGEF1;RAPGEF1	RAPGEF1	Body;Body	OpenSea	-0.0062	0.0018	0.0007608	0.573808	1	-----	0.8608	Yes
6	cg05655837	T	T	TSS200	Island	0.0008	0.0002	0.0007616	0.573808	1	+-+++	0.3824
1	cg15025200		HRNR		N_Shore	-0.0103	0.0031	0.0007625	0.573808	1	-----	0.1853
6	cg03928874	LY86	LY86	3'UTR	OpenSea	-0.0018	0.0005	0.0007636	0.573808	1	-----	0.3424	Yes
6	cg07119389	PGBD1	PGBD1	TSS200	Island	-0.0049	0.0015	0.0007642	0.573808	1	---+-	0.231
6	cg04092581		COL19A1		N_Shelf	0.0072	0.0021	0.0007643	0.573808	1	+-+++	0.3566
20	cg15615350	C20orf46	TMEM74B	TSS1500	Island	0.0008	0.0002	0.0007645	0.573808	1	++-++	0.2049
21	cg25046584	TIAM1	TIAM1	TSS1500	Island	0.002	0.0006	0.0007645	0.573808	1	++-++	0.8059
2	cg20113947	GIGYF2;GIGYF2;GIGYF2;GIGYF2	GIGYF2	5'UTR;5'UTR;5'UTR;5'UTR	Island	0.001	0.0003	0.0007653	0.573808	1	+++++	0.7635
5	cg25542319	MCC;MCC	MCC	Body;Body	OpenSea	0.0066	0.002	0.000767	0.574165	1	+++-+	0.03174
11	cg20195272	MTMR2;MTMR2;MTMR2;MTMR2	MTMR2	TSS1500;TSS1500;TSS1500;TSS1500	S_Shore	0.0062	0.0019	0.0007682	0.574165	1	+++++	0.901
17	cg24357161	RCVRN	RCVRN	TSS1500	S_Shore	-0.0041	0.0012	0.0007702	0.574754	1	-----	0.2065
1	cg17286491	CEP350	CEP350	TSS1500	N_Shore	-0.0012	0.0004	0.0007738	0.575925	1	--+--	0.2194
9	cg13915676	SDCCAG3;SDCCAG3;PMPCA;SDCCAG3	PMPCA	TSS1500;TSS1500;Body;TSS1500	Island	0.0008	0.0002	0.0007742	0.575925	1	++-++	0.3011
14	cg13496119		C14orf64		OpenSea	0.0082	0.0024	0.0007769	0.577027	1	?++++	0.7335	Yes
3	cg08004073	MECOM	MECOM	Body	N_Shore	-0.0019	0.0006	0.0007803	0.578646	1	-----	0.8818
2	cg13360395		7SK		OpenSea	-0.0082	0.0024	0.0007823	0.57871	1	-----	0.5987
5	cg19612004		DNAH5		OpenSea	0.0099	0.0029	0.0007842	0.57871	1	+-?++	0.7122	Yes
17	cg10047762	TBCD	TBCD	Body	OpenSea	0.0059	0.0018	0.0007857	0.57871	1	+++++	0.1563	Yes
16	cg06012574	ANKRD11	ANKRD11	TSS1500	Island	0.0006	0.0002	0.0007878	0.57871	1	+++++	0.9321
19	cg08315613	SMARCA4;SMARCA4;SMARCA4	SMARCA4	5'UTR;5'UTR;5'UTR	S_Shore	0.0039	0.0012	0.0007882	0.57871	1	+-++-	0.01429	Yes
21	cg17675333		LIPI		Island	0.0041	0.0012	0.0007902	0.57871	1	+++++	0.6182
20	cg08994982	EYA2;EYA2	EYA2	TSS1500;TSS1500	N_Shore	-0.0054	0.0016	0.000791	0.57871	1	--?--	0.8178	Yes
11	cg22372285		CDON		OpenSea	-0.0035	0.001	0.0007917	0.57871	1	-----	0.7107
17	cg00591342	ALKBH5	ALKBH5	TSS1500	Island	0.0005	0.0002	0.0007923	0.57871	1	+-+++	0.8977
3	cg10641721	FOXL2;C3orf72	FOXL2	1stExon;TSS1500	Island	0.0009	0.0003	0.0007926	0.57871	1	+-?++	0.2391
10	cg03217173		PAX2		Island	0.0019	0.0006	0.0007945	0.578747	1	+++-+	0.1193	Yes
20	cg19310375	ACSS2;ACSS2;ACSS2	ACSS2	Body;1stExon;1stExon	Island	0.0012	0.0003	0.0007959	0.578747	1	+-+++	0.3846
11	cg02345399		NEAT1		S_Shelf	-0.0047	0.0014	0.0007999	0.578747	1	-----	0.4502
1	cg18131141	TFAP2E	TFAP2E	Body	Island	0.001	0.0003	0.0007999	0.578747	1	+++++	0.9878	Yes
2	cg20558299	HDAC4	HDAC4	TSS200	Island	0.0006	0.0002	0.0007999	0.578747	1	+++++	0.825
17	cg09416521	FOXK2	FOXK2	3'UTR	S_Shore	0.0035	0.0011	0.0008005	0.578747	1	+++-+	0.1803	Yes
12	cg22624278		STX2		OpenSea	0.0061	0.0018	0.0008012	0.578747	1	+++++	0.9119	Yes
17	cg15864779	ATP5H;KCTD2;ATP5H	KCTD2	TSS200;TSS200;TSS200	Island	0.0007	0.0002	0.0008032	0.579062	1	+++-+	0.5264
11	cg13015284	NRXN2;NRXN2;NRXN2;NRXN2	NRXN2	1stExon;Body;Body;5'UTR	Island	0.0016	0.0005	0.0008047	0.579062	1	++-++	0.5499
3	cg26523005	ZNF662;ZNF662	ZNF662	TSS1500;TSS200	N_Shore	-0.0049	0.0015	0.0008075	0.579062	1	-----	0.5981
20	cg22071194	MOCS3;DPM1	MOCS3	1stExon;TSS1500	Island	-0.0018	0.0005	0.0008089	0.579062	1	--?--	0.01533	Yes
17	cg07551230		NT5M		OpenSea	-0.0043	0.0013	0.0008109	0.579062	1	-----	0.9213	Yes
7	cg01115668	BUD31;PDAP1	PDAP1	TSS1500;TSS200	Island	0.0008	0.0002	0.0008118	0.579062	1	+---+	0.1119
14	cg12961236	C14orf28	C14orf28	5'UTR	S_Shelf	0.0075	0.0022	0.0008137	0.579062	1	+++++	0.2321
14	cg19860245		BC038204		OpenSea	0.006	0.0018	0.0008143	0.579062	1	+-+++	0.212	Yes
1	cg15500929	SYDE2;SYDE2	SYDE2	1stExon;5'UTR	Island	0.001	0.0003	0.0008147	0.579062	1	+++++	0.8932
6	cg02251315	PACRG;PACRG;PACRG	TRNA_Pseudo	Body;Body;Body	OpenSea	-0.0022	0.0007	0.0008154	0.579062	1	-----	0.934
2	cg13264399	EVX2	EVX2	Body	Island	0.0069	0.0021	0.0008156	0.579062	1	++?++	0.9228	Yes
7	cg26074723	RPS2P32	RPS2P32	Body	Island	0.0026	0.0008	0.0008163	0.579062	1	++?+-	0.5995
8	cg25760227		GSDMC		OpenSea	-0.0075	0.0022	0.0008201	0.580094	1	-----	0.9304
5	cg26647197	PCDHGA4;PCDHGA9;PCDHGA1;PCDHGA11;PCDHGB1;PCDHGB6;PCDHGA11;PCDHGB3;PCDHGB7;PCDHGA6;PCDHGA8;PCDHGA11;PCDHGA10;PCDHGA5;PCDHGB4;PCDHGA3;PCDHGA2;PCDHGA7;PCDHGB2;PCDHGB5	PCDHGA11	Body;Body;Body;TSS200;Body;Body;TSS200;Body;Body;Body;Body;TSS200;Body;Body;Body;Body;Body;Body;Body;Body	N_Shore	0.0024	0.0007	0.0008222	0.580094	1	+-++-	0.4412
16	cg10056854	C16orf52	C16orf52	TSS200	Island	0.0028	0.0008	0.0008232	0.580094	1	+++++	0.2841
4	cg11197905	ZNF518B	ZNF518B	TSS1500	S_Shore	-0.0048	0.0014	0.0008238	0.580094	1	-----	0.5043
15	cg09732282	AQP9	AQP9	Body	OpenSea	-0.0008	0.0003	0.0008243	0.580094	1	-----	0.7677
3	cg21008828	TNK2	AK127609	5'UTR	N_Shore	0.0007	0.0002	0.0008251	0.580094	1	+++++	0.9544	Yes
17	cg22927215		AX746631		Island	-0.0006	0.0002	0.0008274	0.580201	1	----+	0.3546
5	cg02545192	TERT;TERT	TERT	Body;Body	Island	0.0017	0.0005	0.0008277	0.580201	1	+--++	0.05267
12	cg09163005	H2AFJ;H2AFJ	H2AFJ	TSS1500;TSS1500	N_Shore	0.0053	0.0016	0.0008325	0.581984	1	+-+++	0.4156
19	cg09241324	ZNF823	ZNF823	Body	N_Shore	-0.0018	0.0005	0.0008327	0.581984	1	--+--	0.8295
5	cg22227058	SLU7;SLU7	SLU7	1stExon;5'UTR	Island	-0.0007	0.0002	0.0008392	0.583023	1	----+	0.6236
8	cg03555233	ZHX2	ZHX2	5'UTR	Island	0.0007	0.0002	0.0008446	0.583023	1	+-+++	0.1987
8	cg27000687	LRRC69	LRRC69	Body	OpenSea	0.0076	0.0023	0.0008466	0.583023	1	+?+++	0.7093
14	cg02953562	SNORD113-1	SNORD113-1	TSS1500	OpenSea	-0.0025	0.0008	0.0008491	0.583023	1	-----	0.3643
11	cg23725567	C11orf71;RBM7	C11orf71	TSS200;TSS200	Island	0.0006	0.0002	0.0008496	0.583023	1	+-+++	0.2147	Yes
11	cg17296447	MRGPRF;MRGPRF	MRGPRF	Body;Body	S_Shore	-0.0024	0.0007	0.0008497	0.583023	1	-+---	0.1606	Yes
19	cg15664905	PHLDB3	PHLDB3	TSS1500	S_Shore	-0.0047	0.0014	0.0008517	0.583023	1	-+---	0.02555
2	ch.2.66207210F		AK131224		OpenSea	0.0006	0.0002	0.0008519	0.583023	1	+++++	0.8539
11	cg05982345	PTPRJ	PTPRJ	3'UTR	OpenSea	-0.0018	0.0005	0.0008525	0.583023	1	-----	0.3303
3	cg21113478	DCLK3	DCLK3	TSS1500	OpenSea	-0.0063	0.0019	0.0008527	0.583023	1	-+---	0.1111	Yes
11	cg12511579	ACER3	ACER3	Body	OpenSea	-0.0038	0.0011	0.0008555	0.583023	1	--?+-	0.006094	Yes
4	cg23140554	DCLK2;DCLK2	DCLK2	TSS200;TSS200	Island	0.0006	0.0002	0.000857	0.583023	1	+++-+	0.1922	Yes
14	cg02034974	KLHL28;FAM179B	FAM179B	TSS200;TSS200	N_Shore	0.0005	0.0001	0.0008593	0.583023	1	+--++	0.3146
19	cg23241201	ZNF296	ZNF296	TSS1500	Island	-0.0025	0.0008	0.0008594	0.583023	1	---+-	0.1319
21	cg12299303		DQ591735		Island	-0.0095	0.0029	0.0008605	0.583023	1	--?--	0.2318	Yes
6	cg24836242	DPCR1	DPCR1	TSS200	OpenSea	-0.0036	0.0011	0.0008623	0.583023	1	-+---	0.7544	Yes
5	cg23256683	IQGAP2	IQGAP2	Body	OpenSea	-0.0018	0.0005	0.0008627	0.583023	1	-----	0.4685	Yes
6	cg10312186		LOC154449		S_Shore	0.0054	0.0016	0.0008637	0.583023	1	++-++	0.03693
20	cg08346127	C20orf114;C20orf114	BPIFB1	1stExon;5'UTR	OpenSea	-0.0039	0.0012	0.0008653	0.583023	1	-----	0.6511	Yes
12	cg15166296	MYF6	MYF6	TSS1500	N_Shore	-0.0088	0.0027	0.0008696	0.583023	1	+----	0.6925
11	cg00563793	PACS1	PACS1	TSS1500	Island	0.0007	0.0002	0.0008703	0.583023	1	+++++	0.2236
13	cg25215594		LINC00426		N_Shore	0.0034	0.001	0.0008714	0.583023	1	+++++	0.8798
11	cg15269516	PKNOX2	PKNOX2	5'UTR	S_Shore	0.0019	0.0006	0.0008717	0.583023	1	++--+	0.2888
2	cg12573674		TPO		N_Shelf	-0.004	0.0012	0.0008738	0.583023	1	-----	0.07629	Yes
18	cg23954489	FAM59A;FAM59A	FAM59A	1stExon;5'UTR	Island	0.0007	0.0002	0.0008756	0.583023	1	+++++	0.07578
6	cg00318608	DST;DST;DST;DST;DST	DST	Body;1stExon;Body;5'UTR;Body	Island	0.0009	0.0003	0.0008769	0.583023	1	+++++	0.3177	Yes
2	cg20050113	SLC9A2	SLC9A2	Body	S_Shore	-0.007	0.0021	0.0008773	0.583023	1	-----	0.6138
19	cg06619059	DAZAP1;DAZAP1	DAZAP1	Body;Body	Island	0.0006	0.0002	0.0008786	0.583023	1	+++++	0.9757
10	cg06629024	FANK1	FANK1	Body	OpenSea	-0.0039	0.0012	0.0008807	0.583023	1	-----	0.1968	Yes
15	cg06844939	FEM1B	FEM1B	TSS1500	N_Shore	0.0008	0.0002	0.0008829	0.583023	1	++-++	0.1584
10	cg25337150	HPS6;HPS6	HPS6	5'UTR;1stExon	Island	0.0009	0.0003	0.0008852	0.583023	1	+--++	0.019
2	cg22370326	ANKRD57	SOWAHC	1stExon	S_Shore	-0.0038	0.0011	0.0008853	0.583023	1	-----	0.5685
3	cg15034393		RAP2B		OpenSea	-0.0064	0.0019	0.000886	0.583023	1	-----	0.3353
11	cg04008888		CPT1A		Island	0.0016	0.0005	0.0008873	0.583023	1	+++++	0.6216
7	cg01835944		ZNF716		OpenSea	-0.0035	0.0011	0.0008874	0.583023	1	--?--	0.1041	Yes
8	cg09646558		LOC100499183		OpenSea	0.0049	0.0015	0.0008881	0.583023	1	+++++	0.7374	Yes
17	cg23946400	RUNDC1;AARSD1;AARSD1;AARSD1;AARSD1	AARSD1	TSS1500;1stExon;TSS200;1stExon;1stExon	N_Shore	-0.003	0.0009	0.0008882	0.583023	1	-+---	0.2131	Yes
9	cg05715828	LRRC8A;CCBL1;CCBL1;CCBL1;LRRC8A	BC022468	TSS1500;5'UTR;5'UTR;5'UTR;TSS1500	N_Shore	-0.006	0.0018	0.0008901	0.583023	1	-----	0.4178
1	cg24601327		BC067883		OpenSea	-0.0048	0.0015	0.0008927	0.583023	1	-+---	0.3114
8	cg25336000	GGH	GGH	Body	N_Shore	0.0006	0.0002	0.0008931	0.583023	1	+++++	0.7776
19	cg18467978		GNG8		N_Shelf	0.0051	0.0015	0.0008936	0.583023	1	+++++	0.9272	Yes
14	cg19427686		SNHG10		Island	0.0013	0.0004	0.0008943	0.583023	1	+++++	0.9714
2	cg13448828	ACOXL;ACOXL;ACOXL	ACOXL	Body;Body;Body	OpenSea	-0.0024	0.0007	0.0008948	0.583023	1	-+---	0.04667	Yes
19	cg10330839	LTBP4;LTBP4;LTBP4	LTBP4	Body;Body;Body	Island	0.0008	0.0002	0.0008956	0.583023	1	++-++	0.5013
10	cg08754967	DIP2C	DIP2C	TSS1500	S_Shore	0.0015	0.0005	0.0008964	0.583023	1	+-+++	0.349
2	cg00454290		LOC389033		OpenSea	-0.0022	0.0007	0.0008974	0.583023	1	-----	0.9612	Yes
6	cg25529393	HIST1H3J	HIST1H3J	1stExon	Island	0.0012	0.0004	0.000899	0.583023	1	+++++	0.5592	Yes
5	cg05490374		AK056817		S_Shore	-0.015	0.0045	0.0008993	0.583023	1	--?--	0.9377	Yes
9	cg14006318	UAP1L1	UAP1L1	TSS1500	N_Shore	0.0019	0.0006	0.0008997	0.583023	1	+-+-+	0.1646
2	cg07052015	STAT1;STAT1	STAT1	TSS200;TSS200	Island	0.0006	0.0002	0.0009016	0.583023	1	+-+-+	0.3082
4	cg23210109	C4orf44;C4orf44	C4orf44	TSS200;TSS200	Island	-0.0009	0.0003	0.0009033	0.583023	1	-+---	0.5438	Yes
6	cg26943332	PXT1	KCTD20	Body	Island	0.0006	0.0002	0.0009047	0.583023	1	+++++	0.4769
5	cg01916333	SNCAIP	SNCAIP	TSS200	Island	0.0011	0.0003	0.0009057	0.583023	1	+-+++	0.01819
6	cg20288341	LY6G6E;LY6G6E;LY6G6D	LY6G6D	TSS1500;TSS1500;TSS200	OpenSea	-0.0024	0.0007	0.0009068	0.583023	1	-----	0.3127	Yes
15	cg10105259	NIPA1;NIPA1	NIPA1	Body;Body	OpenSea	-0.0009	0.0003	0.0009069	0.583023	1	-+-+-	0.5473
19	cg12307722		SULT2A1		Island	0.0022	0.0007	0.000907	0.583023	1	+-?++	0.7512
1	cg24589017	SMYD3	SMYD3	TSS200	S_Shore	-0.0018	0.0006	0.000907	0.583023	1	---+-	0.2112	Yes
19	cg09564741	SEC1;NTN5	NTN5	Body;3'UTR	Island	-0.0034	0.001	0.0009079	0.583023	1	-----	0.1633
11	cg00377591	TRAF6;TRAF6	TRAF6	5'UTR;5'UTR	N_Shelf	0.008	0.0024	0.000909	0.583023	1	+?+-+	0.2985	Yes
8	cg11471802		TRNA_Pseudo		Island	-0.0122	0.0037	0.000909	0.583023	1	-----	0.1728
11	cg09062970	NDUFV1;NDUFV1	C11orf72	TSS1500;TSS1500	N_Shore	-0.0016	0.0005	0.000911	0.583023	1	-----	0.1327
14	cg12844277	MDGA2;MDGA2	Mir_548	Body;Body	OpenSea	-0.0033	0.001	0.0009114	0.583023	1	++---	0.1287
17	cg03109505	BCAS3;BCAS3	BCAS3	TSS1500;TSS1500	Island	-0.0013	0.0004	0.0009117	0.583023	1	-----	0.8864
6	cg04690482	FAM83B	FAM83B	TSS200	Island	0.0011	0.0003	0.0009152	0.584472	1	+-+++	0.5202
11	cg07350210	PAK1;PAK1	PAK1	5'UTR;5'UTR	N_Shelf	0.0046	0.0014	0.0009238	0.588034	1	+-+-+	0.1895	Yes
13	cg25201811	NALCN	NALCN	5'UTR	Island	0.001	0.0003	0.0009243	0.588034	1	+++-+	0.002848	Yes
9	cg14377982	NR6A1;NR6A1	NR6A1	TSS1500;TSS1500	S_Shore	0.0007	0.0002	0.0009245	0.588034	1	++-+-	0.1362
12	cg19969113	TAOK3	TAOK3	5'UTR	Island	0.0027	0.0008	0.0009276	0.58821	1	+++-+	0.1693	Yes
9	cg09000510	TESK1;TESK1	TESK1	1stExon;5'UTR	Island	0.0018	0.0006	0.0009284	0.58821	1	+-+++	0.1979
16	cg16754364	SPN;SPN	SPN	3'UTR;3'UTR	S_Shore	-0.0008	0.0002	0.0009285	0.58821	1	-----	0.3794	Yes
17	cg05676450	PITPNM3;PITPNM3	PITPNM3	Body;Body	Island	0.0006	0.0002	0.0009325	0.589955	1	+-+++	0.6517
3	cg21502476		RAP2B		OpenSea	-0.0038	0.0012	0.0009352	0.5905	1	-+---	0.3044
3	cg24296397	BSN	BSN	Body	S_Shelf	-0.0059	0.0018	0.0009368	0.5905	1	-----	0.6293
1	cg00341060		SLC45A1		Island	-0.0074	0.0022	0.0009371	0.5905	1	-----	0.6243	Yes
13	cg09175641	HNRNPA1L2;HNRNPA1L2	HNRNPA1L2	TSS200;TSS200	Island	0.0009	0.0003	0.0009396	0.591289	1	++?++	0.8325
4	cg12315011		RAPGEF2		OpenSea	-0.009	0.0027	0.0009409	0.591322	1	--?--	0.1548	Yes
1	cg17185401	AMIGO1;AMIGO1	AMIGO1	1stExon;5'UTR	Island	0.001	0.0003	0.0009456	0.592234	1	+--++	0.02148	Yes
1	cg20745419	C1orf230	RIIAD1	Body	S_Shelf	-0.0074	0.0022	0.0009468	0.592234	1	-----	0.825	Yes
7	cg09079818	SHH	SHH	Body	N_Shore	0.0019	0.0006	0.0009483	0.592234	1	++++-	0.5479
21	cg09436823	FTCD;FTCD	FTCD	TSS200;TSS200	OpenSea	-0.001	0.0003	0.0009492	0.592234	1	-----	0.4695	Yes
7	cg24258013	PARP12;PARP12	PARP12	5'UTR;1stExon	Island	0.0006	0.0002	0.0009494	0.592234	1	+++++	0.3177	Yes
12	cg26696855		CLEC6A		OpenSea	-0.0029	0.0009	0.0009502	0.592234	1	--?--	0.4759	Yes
16	cg03057173	CCDC102A	CCDC102A	Body	OpenSea	-0.0012	0.0004	0.0009519	0.592234	1	-----	0.9798	Yes
8	cg08492090	RSPO2	RSPO2	Body	Island	0.0005	0.0002	0.0009532	0.592234	1	+--++	0.5474
10	cg24118715	DNA2	DNA2	TSS200	S_Shore	-0.004	0.0012	0.0009536	0.592234	1	-----	0.6174	Yes
12	cg15928377		C12orf45		S_Shore	-0.0009	0.0003	0.000955	0.592328	1	-+-+-	0.1872	Yes
14	cg00157987		SPTB		Island	0.001	0.0003	0.0009582	0.593132	1	+--++	0.2004
7	cg27150552	SUNC1;SUNC1	SUN3	3'UTR;3'UTR	OpenSea	0.0046	0.0014	0.0009588	0.593132	1	+?+++	0.5968	Yes
1	cg15575375	NFIA;NFIA;NFIA;NFIA	NFIA	Body;Body;Body;Body	OpenSea	-0.001	0.0003	0.000962	0.593459	1	-+---	0.4942	Yes
11	cg14508904	ZNF143	ZNF143	TSS200	Island	0.0016	0.0005	0.0009622	0.593459	1	+-+++	0.1444	Yes
4	cg04304927	SLC39A8;SLC39A8;SLC39A8;SLC39A8	SLC39A8	TSS1500;TSS200;1stExon;5'UTR	Island	0.0005	0.0002	0.0009636	0.593459	1	+---+	0.1641
17	cg02757572		DLX3		Island	0.0011	0.0003	0.0009666	0.593459	1	+-+++	0.8327
13	cg13675958	C13orf27	C13orf27	TSS200	Island	0.0009	0.0003	0.0009671	0.593459	1	+++++	0.4171
1	cg01451162	DAB1	DAB1	5'UTR	N_Shore	-0.0031	0.0009	0.0009694	0.593459	1	---+-	0.1423
1	cg06703062	MATN1	LOC100129196	Body	Island	0.0006	0.0002	0.0009722	0.593459	1	++-++	0.0003123	Yes
8	cg20913106	FGFR1;FGFR1;FGFR1;FGFR1;FGFR1;FGFR1;FGFR1	FGFR1	5'UTR;5'UTR;5'UTR;5'UTR;5'UTR;5'UTR;5'UTR	N_Shore	-0.0013	0.0004	0.0009753	0.593459	1	--+--	0.7208
16	cg06323624		PRR14		N_Shelf	0.0076	0.0023	0.000977	0.593459	1	+++++	0.717
7	cg07702750	TRIL	TRIL	TSS200	Island	0.0006	0.0002	0.0009777	0.593459	1	+-+-+	0.1472
5	cg18816534	EBF1	EBF1	Body	OpenSea	0.0044	0.0013	0.0009784	0.593459	1	+++++	0.6454
3	cg13897134	ZIC4;ZIC4;ZIC4	ZIC4	Body;Body;Body	S_Shelf	-0.01	0.003	0.0009808	0.593459	1	----+	0.2495
15	cg02964163	TUBGCP5	TUBGCP5	3'UTR	OpenSea	0.0041	0.0012	0.0009814	0.593459	1	+-+++	0.2385
6	cg03257674	C6orf201	C6orf201	Body	OpenSea	-0.0032	0.001	0.0009822	0.593459	1	--?--	0.318	Yes
6	cg15381433	EGFL8	PPT2-EGFL8	5'UTR	N_Shore	-0.0039	0.0012	0.0009825	0.593459	1	--?--	0.01244	Yes
22	cg19609502	FAM83F;FAM83F	FAM83F	5'UTR;1stExon	Island	0.0011	0.0003	0.0009866	0.593459	1	+-+-+	0.003864
7	cg24808966	PMS2L3	PMS2P3	TSS1500	S_Shore	0.0009	0.0003	0.0009867	0.593459	1	++?++	0.5354
16	cg04211829	ZFHX3;ZFHX3	ZFHX3	Body;Body	OpenSea	-0.0029	0.0009	0.0009869	0.593459	1	-----	0.3527
12	cg16792144		LRIG3		OpenSea	-0.004	0.0012	0.0009876	0.593459	1	-+---	0.1608	Yes
5	cg15959319	GOLPH3	GOLPH3	TSS200	Island	0.0016	0.0005	0.0009896	0.593459	1	+++++	0.5049	Yes
12	cg02647103	TAS2R31;PRR4;PRH1	TAS2R31	TSS200;Body;5'UTR	OpenSea	-0.0019	0.0006	0.0009911	0.593459	1	--?--	0.8658	Yes
1	cg04292104	AJAP1;AJAP1	AJAP1	Body;Body	OpenSea	-0.0048	0.0015	0.0009911	0.593459	1	-----	0.732	Yes
12	cg17131580		BC053951		OpenSea	-0.0046	0.0014	0.0009925	0.593459	1	--?--	0.1895	Yes
7	cg23280290	HERPUD2	DQ594967	TSS200	Island	0.0011	0.0003	0.0009926	0.593459	1	+++++	0.5393
4	cg17718401	SNORA24;SNHG8	SNHG8	TSS1500;TSS1500	N_Shore	-0.0071	0.0022	0.0009935	0.593459	1	-+---	0.8783	Yes
7	cg02586507	PTPRN2;PTPRN2;PTPRN2	DQ583756	Body;Body;Body	N_Shelf	-0.0025	0.0008	0.0009937	0.593459	1	-----	0.7925	Yes
11	cg00488260	ELMOD1;ELMOD1;ELMOD1;LOC643923;ELMOD1	ELMOD1	1stExon;5'UTR;1stExon;TSS1500;5'UTR	Island	0.0007	0.0002	0.000994	0.593459	1	+++++	0.1767	Yes
1	cg23606775	CLSTN1;CLSTN1	PIK3CD	Body;Body	Island	0.0037	0.0011	0.0009956	0.593459	1	+++++	0.9091	Yes
20	cg25789511	GTPBP5	GTPBP5	TSS200	Island	0.0017	0.0005	0.0009965	0.593459	1	+-?++	0.01329	Yes
6	cg25567021		CGA		N_Shore	-0.0019	0.0006	0.0009969	0.593459	1	--?--	0.8655	Yes

## Sheet: Table S3
Table S3: Binge drinking in pregnancy, unadjusted for cell counts - All probes with P<1e-3
Chromosome	CpG	Gene[Illumina]	Gene[Closest]	Gene region	Relation to CpG island	Effect (change in percent methylation)	SE	P-value	FDR-corrected P-value	Bonferroni-corrected P-value	Direction in all cohorts	Heterogeneity P-value	Probe appears on Naeem list of problematic probes
17	cg12509712	ARSG;SLC16A6	SLC16A6	5'UTR;Body	OpenSea	-0.0186	0.0036	2.115e-07	0.100222	0.100222	-----	0.6178
4	cg09120722	SORBS2;SORBS2;SORBS2;SORBS2;SORBS2;SORBS2;SORBS2;SORBS2	SORBS2	Body;Body;Body;Body;Body;Body;Body;Body	S_Shelf	0.0696	0.0139	5.467e-07	0.12953	0.25906	-+-++	4.816e-21	Yes
20	cg00682367		TRNA_Leu		S_Shelf	-0.003	0.0006	9.452e-07	0.149298	0.447894	---+-	0.6756
21	cg14723284	C21orf70	FAM207A	Body	S_Shelf	-0.0042	0.0009	2.844e-06	0.24018	1	--?--	0.539	Yes
1	cg25135333	SEC16B	SEC16B	TSS1500	OpenSea	-0.0048	0.001	2.889e-06	0.24018	1	-----	0.2053	Yes
10	cg25247887		CXCL12		S_Shore	-0.0098	0.0021	3.346e-06	0.24018	1	--?--	0.1262	Yes
1	cg23265656	PRDM16;PRDM16	MIR4251	Body;Body	OpenSea	-0.0036	0.0008	3.548e-06	0.24018	1	-----	0.2851
2	cg00706282	BAZ2B	BAZ2B	5'UTR	N_Shore	-0.0019	0.0004	4.798e-06	0.263325	1	---+-	0.6287
17	cg23966214	SAMD14	SAMD14	5'UTR	N_Shelf	-0.0083	0.0018	5.099e-06	0.263325	1	-----	0.01847	Yes
6	cg02546883	C6orf35	TMEM242	Body	OpenSea	-0.003	0.0007	5.557e-06	0.263325	1	--?--	0.1392
9	cg21211418	KIAA1045	KIAA1045	TSS1500	Island	0.0043	0.0009	6.51e-06	0.270891	1	+++++	0.5625	Yes
7	cg15508462		BC038729		OpenSea	-0.0074	0.0016	6.86e-06	0.270891	1	-----	0.3396	Yes
1	cg11524300		ENAH		OpenSea	-0.0039	0.0009	8.603e-06	0.313587	1	--+--	0.2853
6	cg22709144	GPX6	GPX6	Body	OpenSea	-0.006	0.0014	1.132e-05	0.383151	1	-----	0.2349	Yes
12	cg26271001		BC031884		OpenSea	0.0121	0.0028	1.236e-05	0.390462	1	+++++	0.9039	Yes
5	cg02339078	LOC100129716;ARRDC3	ARRDC3	Body;TSS1500	S_Shelf	-0.002	0.0005	1.449e-05	0.429141	1	-----	0.4413	Yes
14	cg10201735		VRK1		S_Shelf	-0.0089	0.0021	1.598e-05	0.44543	1	-----	0.02626	Yes
2	cg18174402	CAD	CAD	Body	S_Shore	-0.0069	0.0016	1.945e-05	0.502509	1	-----	0.1924
8	cg26432128		POTEA		S_Shelf	-0.0065	0.0015	2.036e-05	0.502509	1	-+?--	0.2374	Yes
13	cg14373760	GPR183;UBAC2;UBAC2;UBAC2	UBAC2	TSS1500;Body;Body;Body	OpenSea	0.0103	0.0024	2.133e-05	0.502509	1	+++++	0.04532
15	cg11412248	CHRNB4	CHRNB4	Body	N_Shelf	-0.0112	0.0026	2.242e-05	0.502509	1	--?--	0.4878	Yes
2	cg01007821	FHL2	FHL2	5'UTR	S_Shelf	0.019	0.0045	2.333e-05	0.502509	1	++++-	0.3595	Yes
9	cg13593284		GDA		N_Shelf	-0.0059	0.0014	2.72e-05	0.50446	1	----+	0.004085
2	cg18019659	INO80D;INO80D	INO80D	1stExon;5'UTR	S_Shore	-0.0013	0.0003	2.882e-05	0.50446	1	---+-	0.02207
10	cg07355189	ALOX5	ALOX5	Body	Island	0.0088	0.0021	2.96e-05	0.50446	1	+++++	0.9398
10	cg02147231		LOC100505583		OpenSea	-0.0051	0.0012	3.023e-05	0.50446	1	-----	0.03054
6	cg24574793		OR10C1		OpenSea	-0.0093	0.0022	3.05e-05	0.50446	1	-----	0.04124	Yes
10	cg05860556	SMC3	SMC3	Body	S_Shelf	0.0074	0.0018	3.25e-05	0.50446	1	+++++	0.06295	Yes
12	cg10610428	ANO2	ANO2	Body	OpenSea	-0.0091	0.0022	3.506e-05	0.50446	1	----+	0.0381	Yes
13	cg27176138	HS6ST3	HS6ST3	TSS200	Island	0.0019	0.0005	3.511e-05	0.50446	1	++-++	0.3012
7	cg01597400	PTPRN2;PTPRN2;PTPRN2	LOC100506585	Body;Body;Body	OpenSea	-0.0061	0.0015	3.609e-05	0.50446	1	-----	0.5754	Yes
15	cg10040836	NR2F2;NR2F2;NR2F2;MIR1469;NR2F2	NR2F2	TSS200;1stExon;Body;TSS1500;TSS1500	Island	0.0038	0.0009	3.61e-05	0.50446	1	++?+-	0.3192
12	cg22958090	KRT7	KRT7	Body	Island	0.0039	0.0009	3.671e-05	0.50446	1	+++++	0.8716
8	cg01874183		ENPP2		OpenSea	-0.0089	0.0021	3.7e-05	0.50446	1	-----	0.2044
7	cg05488439	MTERF	MTERF	TSS1500	Island	-0.0023	0.0005	3.726e-05	0.50446	1	-----	0.02969
15	cg14492347	ZNF592	ZNF592	5'UTR	S_Shore	0.0012	0.0003	4.175e-05	0.544685	1	++-++	0.3339	Yes
5	cg11475323	EGFLAM	EGFLAM	Body	S_Shelf	-0.0051	0.0013	4.253e-05	0.544685	1	----+	0.008055	Yes
1	cg25610428	LCE1E	LCE1E	TSS1500	OpenSea	-0.0103	0.0025	4.652e-05	0.565981	1	-----	0.3098
4	cg21790461	KIAA1530	KIAA1530	Body	OpenSea	-0.0034	0.0008	4.787e-05	0.565981	1	-----	0.1551
14	cg04307553	WDR20	WDR20	Body	S_Shore	-0.0043	0.0011	5.166e-05	0.565981	1	--?--	0.7604	Yes
19	cg24943002	MIR637;DAPK3	DAPK3	TSS1500;Body	S_Shore	-0.0056	0.0014	5.265e-05	0.565981	1	-----	0.2541	Yes
9	cg13530448	KIF27	KIF27	5'UTR	N_Shore	0.0035	0.0009	5.312e-05	0.565981	1	+++++	0.004992	Yes
17	cg02801388		DNAH17		OpenSea	-0.0044	0.0011	5.592e-05	0.565981	1	-----	0.1854	Yes
6	cg25569234	PFDN6;WDR46;WDR46	PFDN6	Body;TSS1500;TSS1500	S_Shore	0.0013	0.0003	5.598e-05	0.565981	1	+++++	0.3754	Yes
2	cg23964682	ANKMY1;ANKMY1	ANKMY1	TSS200;TSS200	Island	0.0013	0.0003	5.782e-05	0.565981	1	+-+++	0.5845
3	cg16241473	OPA1;OPA1;OPA1;OPA1;OPA1;OPA1;OPA1;OPA1	OPA1	Body;Body;Body;Body;Body;Body;Body;Body	OpenSea	0.0069	0.0017	5.808e-05	0.565981	1	+++++	0.674
6	cg23001918		IRF4		OpenSea	0.0066	0.0016	5.855e-05	0.565981	1	+++++	0.3518
5	cg22609474		AK123816		OpenSea	-0.0078	0.002	5.863e-05	0.565981	1	--?--	0.4085	Yes
1	cg10119933	CACYBP;CACYBP	CACYBP	TSS1500;TSS200	N_Shore	-0.0024	0.0006	5.97e-05	0.565981	1	-----	0.04763	Yes
11	cg22372285		CDON		OpenSea	-0.006	0.0015	5.972e-05	0.565981	1	-----	0.1691
16	cg06401532	PRKCB;PRKCB	PRKCB	Body;Body	OpenSea	-0.0041	0.001	6.519e-05	0.599041	1	-----	0.2276	Yes
10	cg01178710		PYROXD2		OpenSea	-0.0072	0.0018	6.66e-05	0.599041	1	-----	0.2147	Yes
7	cg03345391	GCK;GCK;GCK	GCK	Body;TSS1500;TSS1500	OpenSea	-0.007	0.0018	6.701e-05	0.599041	1	-----	0.03017	Yes
17	cg01682663		TRNA		N_Shelf	0.0097	0.0024	7.181e-05	0.599041	1	+++++	0.015
20	cg07160746	KCNS1	KCNS1	Body	Island	-0.0075	0.0019	7.221e-05	0.599041	1	-+---	0.01301
5	cg11670122	RNASEN;RNASEN	DROSHA	Body;Body	OpenSea	0.0035	0.0009	7.556e-05	0.599041	1	+-+++	0.07267	Yes
5	cg13636908	JMY	JMY	1stExon	Island	0.0018	0.0005	7.579e-05	0.599041	1	+++++	0.2345	Yes
2	cg17583946	LOC100132215	LOC100132215	TSS200	Island	0.0019	0.0005	7.705e-05	0.599041	1	+++++	1.332e-05
15	cg09606807		JA429839		OpenSea	-0.0058	0.0015	8.103e-05	0.599041	1	-+---	0.9689
13	cg17878506	TBC1D4	TBC1D4	TSS1500	Island	-0.0095	0.0024	8.171e-05	0.599041	1	-----	0.8829	Yes
3	cg02519208	CLDN16	CLDN16	TSS200	OpenSea	-0.0083	0.0021	8.209e-05	0.599041	1	----+	0.07664
9	cg13776542		FAM22G		S_Shore	-0.0035	0.0009	8.291e-05	0.599041	1	--?-+	0.09935	Yes
8	cg21058822	MBOAT4	MBOAT4	TSS200	OpenSea	-0.0136	0.0035	8.537e-05	0.599041	1	-+---	0.2636
6	cg27621576		PRR18		Island	-0.002	0.0005	8.55e-05	0.599041	1	-+-+-	0.04061	Yes
11	cg13531268	FAM76B;CEP57	CEP57	TSS1500;TSS200	Island	-0.0006	0.0002	8.638e-05	0.599041	1	---+-	0.2417
1	cg25977900		TRIM33		OpenSea	-0.0043	0.0011	8.689e-05	0.599041	1	-----	0.1143
1	cg09066963	ZBTB8A	ZBTB8B	3'UTR	OpenSea	-0.0117	0.003	8.927e-05	0.599041	1	-----	0.139
1	cg24606240	NUCKS1	NUCKS1	TSS1500	S_Shore	0.0123	0.0031	8.959e-05	0.599041	1	++++-	0.1563	Yes
5	cg16620526	LVRN	AQPEP	TSS200	Island	-0.0035	0.0009	9.013e-05	0.599041	1	-----	0.5669
19	cg03161606		BC068609		S_Shore	-0.0226	0.0058	9.041e-05	0.599041	1	-+---	0.3417
3	cg03627881	EPHB1	JA682634	Body	OpenSea	-0.0062	0.0016	9.076e-05	0.599041	1	-----	0.2757
16	cg08863775	ABCC1;ABCC1;ABCC1;ABCC1;ABCC1	ABCC1	Body;Body;Body;Body;Body	OpenSea	-0.0024	0.0006	9.102e-05	0.599041	1	-----	0.5999	Yes
1	cg20687610	CDC14A;CDC14A;CDC14A	CDC14A	Body;Body;Body	OpenSea	0.0036	0.0009	9.302e-05	0.603817	1	+-+++	0.5206	Yes
6	cg13137465	ANKS1A	ANKS1A	Body	Island	0.0022	0.0006	9.55e-05	0.611344	1	++-++	0.005359
8	cg05740045		BHLHE22		Island	0.0023	0.0006	9.703e-05	0.611344	1	+-++-	0.05791
10	cg03180187	FAM23A	TMEM236	Body	OpenSea	-0.0031	0.0008	9.805e-05	0.611344	1	--?--	0.08194	Yes
13	cg06094043	MTMR6	MTMR6	3'UTR	OpenSea	0.0078	0.002	0.0001004	0.617867	1	+++++	0.4716
11	cg24378250	TAF10	ILK	Body	N_Shore	-0.0033	0.0008	0.0001032	0.621541	1	-----	0.05703
16	cg04106647	SHISA9;SHISA9;SHISA9;SHISA9	SHISA9	5'UTR;1stExon;1stExon;5'UTR	Island	0.0011	0.0003	0.0001076	0.621541	1	+++++	0.1048
6	cg10369319	LOC442245	GSTM2P1	TSS1500	OpenSea	-0.0058	0.0015	0.0001077	0.621541	1	-----	0.2709	Yes
1	cg00543840	HSPG2	HSPG2	Body	N_Shore	-0.0104	0.0027	0.0001091	0.621541	1	-----	0.15	Yes
14	cg12112434	C14orf106	MIS18BP1	TSS1500	S_Shore	-0.0138	0.0036	0.0001107	0.621541	1	-+---	0.3114
5	cg17575906	C5orf13;C5orf13;C5orf13;C5orf13;C5orf13;C5orf13;C5orf13;C5orf13;C5orf13;C5orf13;C5orf13	NREP	Body;Body;Body;Body;Body;Body;Body;Body;Body;Body;Body	N_Shelf	0.0105	0.0027	0.0001117	0.621541	1	+++++	0.9447
16	cg09382328	SLC6A2	SLC6A2	Body	S_Shelf	-0.0082	0.0021	0.0001131	0.621541	1	-----	0.9847
6	cg20443028	MTRF1L;MTRF1L	MTRF1L	TSS200;TSS200	Island	-0.0037	0.001	0.0001158	0.621541	1	-----	0.9518	Yes
10	cg19335412	ACTA2;ACTA2	ACTA2	3'UTR;3'UTR	OpenSea	-0.0103	0.0027	0.0001167	0.621541	1	-----	0.5271	Yes
4	cg25549733		SLC7A11		OpenSea	-0.0107	0.0028	0.0001186	0.621541	1	--?--	0.0472	Yes
5	cg01972288		TRNA_Lys		S_Shelf	-0.0048	0.0012	0.0001196	0.621541	1	+---+	0.0001158
19	cg25455143	MBD3	MBD3	Body	Island	0.0013	0.0003	0.0001196	0.621541	1	++++-	0.2292	Yes
17	cg03018256	TTYH2	TTYH2	Body	OpenSea	-0.006	0.0016	0.0001201	0.621541	1	-----	0.2178	Yes
2	cg10149870		HS6ST1		S_Shelf	-0.0042	0.0011	0.0001238	0.621541	1	-----	0.2749
19	cg20695297	S1PR4	S1PR4	1stExon	Island	0.0012	0.0003	0.0001254	0.621541	1	++++-	0.1526
19	cg12559179	PTPRS;PTPRS;PTPRS;PTPRS	PTPRS	5'UTR;5'UTR;5'UTR;5'UTR	N_Shore	0.0092	0.0024	0.0001262	0.621541	1	+-+++	0.05597
20	cg02046532	DEFB129	DEFB129	TSS200	OpenSea	-0.0065	0.0017	0.0001266	0.621541	1	-+---	0.104	Yes
11	cg24360924	HCCA2;DUSP8;LOC338651	LOC338651	Body;TSS1500;Body	Island	0.0016	0.0004	0.0001269	0.621541	1	+++++	0.1032
7	cg09020336		DQ599799		S_Shore	0.013	0.0034	0.0001285	0.621541	1	++?++	0.001261	Yes
6	cg03001276	KIF25;KIF25	KIF25	5'UTR;5'UTR	OpenSea	-0.0043	0.0011	0.0001288	0.621541	1	-----	0.2836
2	cg07052513	KDM3A;KDM3A;KDM3A	KDM3A	5'UTR;TSS200;1stExon	Island	-0.0054	0.0014	0.0001308	0.621541	1	-----	0.5851
16	cg19048496	TCEB2;TCEB2	TCEB2	TSS1500;TSS1500	Island	0.001	0.0003	0.0001324	0.621541	1	++?+-	0.01329
13	cg08854586		STARD13		OpenSea	-0.005	0.0013	0.0001328	0.621541	1	-----	0.1301	Yes
7	cg22287800	NXPH1	NXPH1	Body	OpenSea	-0.0061	0.0016	0.0001336	0.621541	1	-----	0.2448
15	cg01240229	SNRPN;SNRPN;SNRPN;SNRPN	SNRPN	5'UTR;TSS200;5'UTR;5'UTR	OpenSea	0.0076	0.002	0.0001341	0.621541	1	++?++	0.7373
17	cg03094519	NEUROD2	NEUROD2	3'UTR	N_Shore	-0.0025	0.0007	0.0001351	0.621541	1	-----	0.4672
19	cg11967894	ZNF585A;ZNF585A	ZNF585A	TSS1500;TSS200	OpenSea	-0.0015	0.0004	0.0001446	0.656016	1	---+-	0.06275
16	cg04030401	HSF4;FBXL8;HSF4	HSF4	TSS1500;Body;TSS1500	N_Shore	-0.0023	0.0006	0.0001467	0.656016	1	-+---	0.166
21	cg11056129	C21orf54	C21orf54	TSS1500	OpenSea	-0.0051	0.0013	0.0001485	0.656016	1	----+	0.1307
8	cg05037544	MYOM2	MYOM2	Body	S_Shore	-0.0044	0.0012	0.0001489	0.656016	1	-+---	0.06931
7	cg06023351		Mir_544		OpenSea	-0.0039	0.001	0.0001498	0.656016	1	-----	0.7808	Yes
5	cg04248157	KCNIP1;KCNIP1;KCNIP1	KCNIP1	TSS200;TSS200;Body	N_Shore	0.0025	0.0007	0.0001509	0.656016	1	+-+++	0.06383
2	cg14326644	ALK	ALK	Body	OpenSea	-0.0075	0.002	0.0001586	0.663039	1	-----	0.06564
13	cg01746873	ATP11A;ATP11A	ATP11A	TSS1500;TSS1500	Island	0.0012	0.0003	0.0001593	0.663039	1	++-++	0.4853
8	cg04496304		DLGAP2		Island	-0.0025	0.0007	0.0001593	0.663039	1	-----	0.1252
8	cg02126477	DLC1;DLC1;DLC1	DLC1	Body;Body;TSS200	OpenSea	-0.007	0.0019	0.0001621	0.663039	1	----+	0.04534	Yes
3	cg04386206	SLC7A14	SLC7A14	5'UTR	Island	0.0014	0.0004	0.0001627	0.663039	1	+++++	0.6732
1	cg16117789	FLJ40434	FLJ40434	Body	Island	-0.0019	0.0005	0.0001631	0.663039	1	-----	0.1972
3	cg04730456	HSPBAP1	HSPBAP1	Body	N_Shore	0.0036	0.001	0.0001661	0.663039	1	+++++	0.07068	Yes
7	cg00830813	ADAP1	ADAP1	Body	N_Shore	0.0037	0.001	0.0001663	0.663039	1	+-+++	0.4203
8	cg20635724	UBR5	UBR5	TSS1500	S_Shore	0.0014	0.0004	0.0001683	0.663039	1	++-+-	0.08589
18	cg02122913	SLC39A6;SLC39A6;ELP2	SLC39A6	TSS200;TSS200;TSS1500	Island	0.0013	0.0004	0.0001701	0.663039	1	+--++	0.08512
16	cg06919067	NSMCE1	FLJ21408	Body	OpenSea	-0.0035	0.0009	0.0001702	0.663039	1	-----	0.4087	Yes
6	cg23485639	ZNF165	ZNF165	TSS1500	OpenSea	-0.0036	0.001	0.000171	0.663039	1	+----	0.1349
19	cg14983838		BC068609		Island	-0.0124	0.0033	0.0001712	0.663039	1	-+---	0.3568
12	cg23320693	TNFRSF1A	TNFRSF1A	Body	OpenSea	-0.0054	0.0014	0.0001722	0.663039	1	-----	0.3812	Yes
1	cg21811896	MEGF6	MIR551A	Body	OpenSea	-0.0041	0.0011	0.0001736	0.663039	1	-----	0.1571
2	cg09047390		BC101234		OpenSea	-0.0084	0.0022	0.000176	0.663039	1	----+	0.004512	Yes
6	cg07940011		DQ600333		OpenSea	-0.004	0.0011	0.000179	0.663039	1	--+--	0.06232
2	cg19108747	FAM124B;FAM124B	FAM124B	1stExon;1stExon	OpenSea	-0.0037	0.001	0.000179	0.663039	1	-++--	0.359	Yes
6	cg12258492	TRIM40	TRIM40	Body	OpenSea	0.0088	0.0023	0.0001805	0.663039	1	++?++	0.8082	Yes
3	cg20584157	PRICKLE2	PRICKLE2	Body	OpenSea	-0.0051	0.0014	0.0001805	0.663039	1	-----	0.3391	Yes
3	cg11937849		ROBO2		OpenSea	-0.0061	0.0016	0.0001848	0.67028	1	-----	0.5302
7	cg07762347		TRNA_Cys		OpenSea	-0.0057	0.0015	0.0001853	0.67028	1	----+	0.1212	Yes
4	cg10828676	SLC10A7;SLC10A7	SLC10A7	TSS1500;TSS1500	Island	-0.0009	0.0002	0.0001881	0.675253	1	---+-	0.01117	Yes
16	cg11970301	PPP4C	PPP4C	Body	S_Shore	0.0019	0.0005	0.0001898	0.676233	1	++++-	0.6151
20	cg08661003	DDRGK1	DDRGK1	TSS1500	S_Shore	-0.0026	0.0007	0.0001937	0.676455	1	-----	0.4132	Yes
12	cg08042322	NT5DC3	NT5DC3	Body	N_Shore	-0.0033	0.0009	0.0001958	0.676455	1	-----	0.1587	Yes
2	cg26665516		MIR3679		OpenSea	-0.005	0.0013	0.0001967	0.676455	1	-----	0.1525	Yes
8	cg05047706		LOC286083		Island	-0.0109	0.0029	0.000197	0.676455	1	+-?--	0.2499
17	cg25543676	SMARCE1	SMARCE1	5'UTR	Island	-0.0013	0.0004	0.000197	0.676455	1	---+-	0.02285
2	cg01585592	ZNF2;ZNF2	ZNF2	3'UTR;3'UTR	OpenSea	-0.0026	0.0007	0.0002024	0.687864	1	-----	0.854
5	cg05214690	ADAMTS2;ADAMTS2	ADAMTS2	1stExon;1stExon	Island	0.0016	0.0004	0.000204	0.687864	1	+++++	0.352
17	cg09034695		UBE2G1		S_Shelf	-0.0059	0.0016	0.0002049	0.687864	1	----+	0.03246
19	cg04830471	CCDC155	CCDC155	TSS1500	N_Shore	-0.0056	0.0015	0.0002081	0.687864	1	----+	0.3709	Yes
10	cg25434272	ATRNL1	ATRNL1	Body	OpenSea	0.0083	0.0022	0.000209	0.687864	1	+++++	0.09576
7	cg12671090	RPL13AP17;MAGI2	RPL13AP17	TSS200;Body	OpenSea	-0.0057	0.0015	0.0002105	0.687864	1	----+	0.0585
17	cg02642299	SMTNL2;SMTNL2	SMTNL2	Body;Body	Island	-0.0022	0.0006	0.0002119	0.687864	1	-----	0.7488	Yes
2	cg06644719		AX748264		OpenSea	-0.0048	0.0013	0.000216	0.687864	1	-----	0.4676
3	cg17445840	FAM55C;FAM55C;NFKBIZ	NFKBIZ	3'UTR;3'UTR;TSS1500	OpenSea	-0.0018	0.0005	0.0002166	0.687864	1	-----	0.1377
7	cg18547284	PIP	PIP	TSS200	OpenSea	0.0102	0.0027	0.0002195	0.687864	1	+++++	0.5879	Yes
6	cg20862251	OR2B3	OR2B3	1stExon	OpenSea	-0.0061	0.0016	0.0002196	0.687864	1	--+--	0.2513	Yes
6	cg07131544	NCR2	NCR2	TSS1500	OpenSea	-0.0058	0.0016	0.0002213	0.687864	1	-----	0.8119	Yes
10	cg11611505		BC037918		N_Shore	-0.0039	0.0011	0.000222	0.687864	1	-----	0.1222
19	cg25338262	CKM	CKM	TSS1500	Island	0.0014	0.0004	0.0002235	0.687864	1	+++++	0.2337
6	cg21729798	DCDC2;KAAG1	KAAG1	Body;TSS200	N_Shore	0.0113	0.003	0.0002238	0.687864	1	++-++	0.5518
13	cg05014103	SPERT	SPERT	TSS200	OpenSea	-0.0059	0.0016	0.0002246	0.687864	1	-----	0.5183
11	cg02024466		CCKBR		N_Shelf	-0.0049	0.0013	0.000225	0.687864	1	-----	0.2535	Yes
5	cg19764335	RGMB	FLJ35946	Body	Island	0.0008	0.0002	0.0002309	0.697382	1	+++++	0.2742	Yes
1	cg00578363	DMRTB1	DMRTB1	TSS200	N_Shore	-0.0027	0.0007	0.0002322	0.697382	1	-----	0.01246
6	cg02170400		SLC2A12		OpenSea	-0.0056	0.0015	0.0002327	0.697382	1	+----	0.277
16	cg05246530	ST3GAL2	ST3GAL2	5'UTR	OpenSea	-0.0101	0.0027	0.000234	0.697382	1	----+	0.2284
17	cg06942197	SMARCE1;SMARCE1	SMARCE1	1stExon;5'UTR	Island	-0.0044	0.0012	0.0002356	0.697762	1	-----	2.186e-05
3	cg18241469	C3orf50	MIR551B	Body	OpenSea	-0.0052	0.0014	0.0002386	0.702258	1	----+	0.1157	Yes
2	cg24618169		U4		OpenSea	-0.0071	0.0019	0.0002413	0.70582	1	----+	0.01909
20	cg20577205		PPP4R1L		S_Shore	-0.0025	0.0007	0.0002434	0.707595	1	---+-	0.05913
7	cg09006985	FAM126A	FAM126A	TSS1500	Island	-0.0037	0.001	0.0002461	0.711082	1	-----	0.006224
3	cg04539944		HES1		Island	0.0012	0.0003	0.0002497	0.717111	1	++-+-	0.1863
6	cg05216332	HCG4	LOC554223	Body	Island	0.0017	0.0005	0.0002545	0.722427	1	+++++	0.6463	Yes
19	cg07654012		THEG		N_Shore	0.0024	0.0007	0.0002546	0.722427	1	+++++	0.02051	Yes
15	cg19927715	HERC2	HERC2	Body	Island	-0.0028	0.0008	0.0002585	0.729127	1	--?--	0.001234
6	cg19155735	NOTCH4	NOTCH4	Body	OpenSea	-0.0071	0.0019	0.0002654	0.74416	1	+---+	0.05606	Yes
11	cg20480334	ODZ4	BC008359	5'UTR	OpenSea	-0.0061	0.0017	0.000267	0.744242	1	-----	0.2782
22	cg23116504	TTLL8	IL17REL	Body	S_Shore	-0.0046	0.0013	0.0002709	0.748329	1	-+---	0.3195	Yes
4	cg13966883	HELT	HELT	Body	Island	0.0009	0.0003	0.000273	0.748329	1	+--+-	0.06818
1	cg15025200		HRNR		N_Shore	-0.0139	0.0038	0.0002746	0.748329	1	-+--+	0.09747
17	cg15541230	COG1	COG1	TSS1500	Island	0.0013	0.0004	0.000276	0.748329	1	+++++	0.02245
5	cg09575472		MSX2		OpenSea	-0.0083	0.0023	0.0002767	0.748329	1	----+	0.1007	Yes
16	cg00307276	KIAA0430	KIAA0430	3'UTR	OpenSea	-0.0044	0.0012	0.0002782	0.748329	1	----+	0.05055
9	cg13614036	LHX3;LHX3	LHX3	TSS1500;Body	N_Shore	0.0087	0.0024	0.0002798	0.748329	1	+++++	0.6857	Yes
2	cg25753720		C2orf47		OpenSea	0.0079	0.0022	0.0002811	0.748329	1	++++-	0.2562
11	cg01835922		SORL1		OpenSea	0.0414	0.0114	0.0002851	0.754738	1	-++--	8.531e-32	Yes
12	cg26964704	AACS	AACS	Body	OpenSea	-0.0084	0.0023	0.0002912	0.75792	1	--?--	0.04455	Yes
15	cg03283464	SNORD115-11;SNORD115-29;SNORD115-36;SNORD115-43	SNORD115-10	TSS1500;TSS1500;TSS1500;TSS1500	OpenSea	-0.0079	0.0022	0.0002919	0.75792	1	--?--	0.5866	Yes
18	cg17242353		SALL3		Island	-0.0016	0.0004	0.0002922	0.75792	1	-----	0.1074	Yes
3	cg13694876	EPHB3	EPHB3	Body	S_Shore	-0.0068	0.0019	0.0002927	0.75792	1	-----	0.2095	Yes
2	cg12149189		C1QL2		OpenSea	-0.0082	0.0023	0.0002956	0.760982	1	-+---	0.8173	Yes
11	cg07119067		CADM1		OpenSea	-0.0054	0.0015	0.0002979	0.760982	1	-+--+	0.1479	Yes
11	cg06136054	NTM	AK128059	Body	OpenSea	-0.0047	0.0013	0.0002987	0.760982	1	--+--	0.7146	Yes
2	cg26229066	SH3BP4	BC148242	5'UTR	OpenSea	-0.0046	0.0013	0.0003034	0.761976	1	+----	0.07854
16	cg01263631		ZNF469		OpenSea	-0.0034	0.0009	0.0003072	0.761976	1	-----	0.9353	Yes
3	cg01390445	LIPH	LIPH	TSS1500	OpenSea	-0.0045	0.0013	0.0003077	0.761976	1	-+---	0.08634
8	cg19125715	MYBL1;MYBL1	MYBL1	TSS200;TSS200	Island	0.0014	0.0004	0.0003088	0.761976	1	++-++	0.7605
18	cg05533124	AQP4;AQP4	AQP4	TSS1500;Body	Island	0.0012	0.0003	0.0003167	0.761976	1	+-+++	0.7807
7	cg04816171		C7orf25		OpenSea	-0.0077	0.0021	0.0003169	0.761976	1	-+--+	0.08521
1	cg24027679	SLC2A7	SLC2A7	TSS1500	OpenSea	-0.0063	0.0017	0.0003173	0.761976	1	-----	0.1065
11	cg09354341		INCENP		OpenSea	-0.0064	0.0018	0.000318	0.761976	1	-----	0.08747	Yes
10	cg03701779	FAM149B1;ECD;ECD;ECD;ECD;FAM149B1	FAM149B1	1stExon;TSS200;TSS200;TSS200;TSS200;5'UTR	Island	-0.0043	0.0012	0.0003195	0.761976	1	-+---	0.1301
19	cg22262095	ADAMTS10	ADAMTS10	Body	Island	-0.0034	0.0009	0.000322	0.761976	1	+----	0.2907	Yes
3	cg08170359	PSMD6	PSMD6	TSS200	Island	0.0008	0.0002	0.000328	0.761976	1	++++-	0.09672
11	cg12415917	OR56A1;OR56A1	OR56A1	3'UTR;1stExon	OpenSea	-0.0057	0.0016	0.0003311	0.761976	1	----+	0.01459
3	cg18334977		C3orf27		N_Shore	-0.0072	0.002	0.0003351	0.761976	1	+---+	0.03483	Yes
14	cg04293460	GTF2A1;GTF2A1	BC040628	TSS1500;TSS1500	S_Shore	-0.0101	0.0028	0.0003372	0.761976	1	-+---	0.1814	Yes
8	cg12107189		MTSS1		OpenSea	-0.0028	0.0008	0.0003398	0.761976	1	-----	0.5204	Yes
6	cg17864650	TPD52L1;TPD52L1;TPD52L1;TPD52L1	TPD52L1	5'UTR;Body;Body;Body	OpenSea	-0.0052	0.0015	0.0003436	0.761976	1	-----	0.6296	Yes
16	cg00873473	JMJD8	JMJD8	TSS200	Island	-0.0008	0.0002	0.0003472	0.761976	1	---+-	2.606e-05
12	cg20597484	HNF1A	HNF1A	Body	OpenSea	-0.0038	0.0011	0.0003515	0.761976	1	-----	0.7222	Yes
12	cg24052097		ZCRB1		S_Shore	-0.0044	0.0012	0.0003518	0.761976	1	--?--	0.6988
19	cg19915738	ZNF229	ZNF229	TSS200	Island	0.0012	0.0003	0.0003587	0.761976	1	+++++	0.1162
4	cg03916421	SCLT1;C4orf33	SCLT1	Body;TSS1500	N_Shore	-0.0079	0.0022	0.0003604	0.761976	1	+----	0.4561
5	cg13949093		IRX1		OpenSea	-0.0046	0.0013	0.000363	0.761976	1	--?--	0.5695	Yes
17	cg00703273	MAP3K3;MAP3K3	MAP3K3	Body;Body	Island	0.0013	0.0004	0.0003631	0.761976	1	++++-	0.1354
5	cg15006772	PCDHA1;PCDHA1	PCDHA1	Body;Body	N_Shelf	-0.0082	0.0023	0.0003683	0.761976	1	-----	0.5411	Yes
5	cg01025302		LOC285577		OpenSea	-0.0092	0.0026	0.0003708	0.761976	1	-----	0.6133
3	cg19497709	COPG	COPG	Body	N_Shelf	0.009	0.0025	0.0003732	0.761976	1	+++-+	0.1871	Yes
11	cg09342225		ANGPTL5		OpenSea	-0.0075	0.0021	0.0003744	0.761976	1	-----	0.3569	Yes
15	cg01058070	TNFAIP8L3	TNFAIP8L3	TSS1500	OpenSea	-0.0074	0.0021	0.0003755	0.761976	1	----+	0.06398	Yes
8	cg04017479		C8orf31		N_Shelf	-0.0095	0.0027	0.0003791	0.761976	1	-++--	0.1819	Yes
10	cg01982597	ERCC6;PGBD3	PGBD3	Body;TSS1500	OpenSea	-0.0044	0.0012	0.0003805	0.761976	1	--+-+	0.004124	Yes
15	cg19606131	SEC11A	SEC11A	Body	OpenSea	0.005	0.0014	0.0003833	0.761976	1	+-+++	0.8382
7	cg16349612	GRB10	GRB10	5'UTR	N_Shore	0.0079	0.0022	0.0003892	0.761976	1	+++++	0.8731	Yes
13	cg19291696		USP12		OpenSea	0.0057	0.0016	0.0003922	0.761976	1	+-+++	0.7894
6	cg14627862	THBS2	THBS2	Body	N_Shore	-0.0055	0.0016	0.0003932	0.761976	1	-----	0.6207
12	cg00676085	KRT72;KRT72;KRT72	KRT72	Body;Body;Body	N_Shelf	-0.0075	0.0021	0.0003949	0.761976	1	-----	0.001775	Yes
9	cg13708688	RALGDS	RALGDS	Body	Island	-0.0009	0.0003	0.0003961	0.761976	1	---+-	0.05802	Yes
3	cg06851253	CHCHD4;CHCHD4;CHCHD4;CHCHD4;TMEM43	CHCHD4	1stExon;1stExon;5'UTR;5'UTR;TSS200	Island	-0.0009	0.0003	0.000397	0.761976	1	-+-+-	0.006251
7	cg09519327	ATG9B;NOS3	NOS3	3'UTR;Body	Island	0.0015	0.0004	0.0004007	0.761976	1	++-+-	0.478
3	cg19119016	C3orf30;IGSF11	C3orf30	1stExon;TSS1500	OpenSea	-0.0043	0.0012	0.0004013	0.761976	1	-----	0.3132	Yes
12	cg20459332	RNF34;RNF34;RNF34;RNF34	BC029038	1stExon;5'UTR;5'UTR;1stExon	Island	0.0008	0.0002	0.0004018	0.761976	1	++++-	0.2483
20	cg22330467	L3MBTL;L3MBTL	L3MBTL1	TSS200;TSS200	N_Shore	0.008	0.0023	0.0004044	0.761976	1	+++++	0.4809	Yes
16	cg04171526	GLG1;GLG1;GLG1;GLG1;GLG1	U6	Body;Body;Body;Body;Body	OpenSea	-0.0031	0.0009	0.0004068	0.761976	1	-----	0.1539	Yes
15	cg27119612	TCF12;TCF12;TCF12;TCF12	TCF12	Body;Body;Body;Body	OpenSea	0.008	0.0023	0.0004075	0.761976	1	+++++	0.6159
17	cg04482943	TMEM199;POLDIP2	TMEM199	1stExon;TSS200	Island	0.001	0.0003	0.0004167	0.761976	1	+--++	0.0916	Yes
12	cg12951726	SLC24A6	SLC24A6	TSS1500	S_Shore	0.0063	0.0018	0.0004168	0.761976	1	+++++	0.221	Yes
15	cg06488655		NR2F2		Island	0.0009	0.0002	0.0004213	0.761976	1	++-+-	0.05722
12	cg01703884	MYO1H	MYO1H	Body	OpenSea	-0.0042	0.0012	0.000425	0.761976	1	+----	0.02156
16	cg03125605	MIR328;ELMO3	MIR328	TSS200;Body	S_Shelf	0.0041	0.0012	0.0004254	0.761976	1	+-+++	0.7842
11	cg04883553		DQ597512		OpenSea	-0.0051	0.0014	0.0004255	0.761976	1	-+--+	0.06008
14	cg12792775		STXBP6		OpenSea	-0.0026	0.0007	0.0004256	0.761976	1	-----	0.635
17	cg01476242	RPTOR;RPTOR	RPTOR	Body;Body	N_Shore	0.0023	0.0007	0.0004265	0.761976	1	+++-+	0.01501	Yes
1	cg21415060	FCER1A	FCER1A	Body	OpenSea	-0.0095	0.0027	0.0004265	0.761976	1	-----	0.7783
9	cg01251476	C9orf40	C9orf40	Body	N_Shore	0.0051	0.0015	0.0004274	0.761976	1	-++++	0.004208
3	cg22077997	ABTB1;ABTB1;ABTB1	ABTB1	3'UTR;3'UTR;3'UTR	OpenSea	-0.0042	0.0012	0.0004275	0.761976	1	--+--	0.1947
15	cg04441780	WHAMM	WHAMM	Body	Island	0.0012	0.0003	0.0004287	0.761976	1	++?++	0.002302
10	cg10520070	ALOX5	ALOX5	Body	N_Shore	-0.0041	0.0012	0.0004301	0.761976	1	-----	0.2504	Yes
16	cg03064228	NKD1	NKD1	Body	Island	-0.0063	0.0018	0.0004337	0.761976	1	--?--	0.4559	Yes
10	cg12161982	ARHGAP22	ARHGAP22	Body	OpenSea	-0.0054	0.0015	0.0004368	0.761976	1	----+	0.07517	Yes
5	cg06451717	SLC36A1	SLC36A1	TSS1500	N_Shore	0.0074	0.0021	0.0004371	0.761976	1	-++++	0.673	Yes
6	cg07162905	TRIM27	TRIM27	Body	N_Shelf	-0.0022	0.0006	0.0004371	0.761976	1	--+--	0.1475	Yes
1	cg13498757		HRNR		Island	-0.0196	0.0056	0.0004394	0.761976	1	-++-+	0.06752	Yes
2	cg09095341	TGFBRAP1;TGFBRAP1	TGFBRAP1	Body;Body	N_Shore	-0.0013	0.0004	0.0004407	0.761976	1	-----	0.4072	Yes
2	cg25446117		Mir_548		OpenSea	-0.0024	0.0007	0.0004439	0.761976	1	-+---	0.1796
7	cg20815643	MUC12	MUC12	Body	OpenSea	-0.0043	0.0012	0.0004443	0.761976	1	--?-+	0.1092	Yes
3	cg17206604		TSC22D2		OpenSea	-0.0053	0.0015	0.0004444	0.761976	1	----+	0.001186	Yes
20	cg06935106	ZNF217	ZNF217	TSS1500	S_Shelf	-0.0093	0.0027	0.0004462	0.761976	1	--?--	0.9433	Yes
10	cg13520532	LOC619207	LOC619207	Body	Island	-0.0073	0.0021	0.0004469	0.761976	1	--+--	0.2438
10	cg03473377	NRP1;NRP1;NRP1	Metazoa_SRP	Body;Body;Body	OpenSea	-0.0064	0.0018	0.0004488	0.761976	1	--+--	0.01483	Yes
2	cg20383637		AK095310		OpenSea	-0.0086	0.0025	0.0004528	0.761976	1	-----	0.2803
1	cg10771630	C1orf43;C1orf43;C1orf43	UBAP2L	Body;Body;Body	N_Shelf	0.0029	0.0008	0.0004529	0.761976	1	++?++	0.06792
17	cg27611584	LLGL2;LLGL2;LLGL2	LLGL2	Body;Body;Body	OpenSea	-0.001	0.0003	0.0004557	0.761976	1	-+---	0.9532	Yes
19	cg27542552	ACP5;ACP5;ACP5;ACP5;ACP5	ACP5	TSS1500;5'UTR;5'UTR;5'UTR;1stExon	Island	0.0009	0.0003	0.0004614	0.761976	1	++++-	0.14	Yes
19	cg19058865	STAP2;STAP2	STAP2	Body;Body	Island	0.0015	0.0004	0.0004618	0.761976	1	++++-	0.09724
17	cg16455972	EVPLL	EVPLL	Body	Island	0.0043	0.0012	0.0004657	0.761976	1	++---	0.1285
2	cg13328485	UBR3	UBR3	Body	OpenSea	0.0113	0.0032	0.0004663	0.761976	1	+?+++	0.2224
12	cg09145629		AK022997		OpenSea	0.0083	0.0024	0.0004689	0.761976	1	+++++	0.2874
6	cg01818492	ENPP1	ENPP1	1stExon	Island	0.001	0.0003	0.000469	0.761976	1	+++++	0.1082
6	cg09301462	TMEM200A	TMEM200A	5'UTR	OpenSea	-0.0056	0.0016	0.0004715	0.761976	1	----+	0.09019
17	cg02451443		LINC00338		Island	-0.0032	0.0009	0.000472	0.761976	1	----+	0.1228
17	cg06606753	SPEM1	SPEM1	Body	S_Shelf	-0.0072	0.0021	0.0004853	0.761976	1	-----	0.6634	Yes
13	cg23687560	CCNA1;CCNA1;CCNA1;CCNA1	CCNA1	Body;Body;Body;Body	S_Shore	-0.0036	0.001	0.0004873	0.761976	1	-----	0.5491
11	cg08527546	WEE1;WEE1	WEE1	TSS1500;TSS200	Island	0.0007	0.0002	0.0004885	0.761976	1	+-+++	0.06461
20	cg15580304	MIR941-3;MIR941-3;MIR941-2;MIR941-1;MIR941-3;MIR941-3;MIR941-2;DNAJC5;MIR941-2;MIR941-1;MIR941-2	MIR941-1	TSS1500;TSS200;TSS1500;TSS1500;TSS200;TSS1500;TSS200;5'UTR;TSS1500;TSS200;TSS200	Island	0.0085	0.0024	0.0004902	0.761976	1	+++++	0.3599	Yes
21	cg13689342		AL355711		N_Shelf	-0.005	0.0014	0.0004903	0.761976	1	+----	0.5474
12	cg24333364	TMEM132C	MIR3612	Body	OpenSea	-0.0047	0.0013	0.0004921	0.761976	1	--?--	0.3871
1	cg02636497	NTNG1;NTNG1;NTNG1	NTNG1	5'UTR;5'UTR;5'UTR	Island	0.0016	0.0005	0.0004923	0.761976	1	+-+++	0.4059	Yes
8	cg02721065	DEPDC6	DEPTOR	Body	OpenSea	-0.0036	0.001	0.0004942	0.761976	1	+----	0.0675
6	cg03137135		FRMD1		OpenSea	-0.0053	0.0015	0.0004946	0.761976	1	-+---	0.2936
12	cg16250856	ZNF26;ZNF26	ZNF26	5'UTR;1stExon	Island	0.0009	0.0003	0.0004951	0.761976	1	++?++	0.3083	Yes
12	cg23162479	ANO2	ANO2	Body	OpenSea	-0.0066	0.0019	0.0004962	0.761976	1	-+---	0.1285
1	cg05048680	MRPL20	MRPL20	1stExon	Island	0.0008	0.0002	0.000498	0.761976	1	+++++	0.2224
21	cg04819337	HSF2BP	DQ577420	Body	N_Shelf	-0.0061	0.0018	0.0005001	0.761976	1	----+	0.1614
19	cg26981306	KIAA0892	MAU2	Body	OpenSea	0.003	0.0009	0.0005006	0.761976	1	+-+++	0.1883
4	cg26298533	GSTCD;GSTCD	GSTCD	5'UTR;5'UTR	S_Shelf	-0.0032	0.0009	0.0005053	0.761976	1	-----	0.3784	Yes
6	cg25731866		AF086258		S_Shelf	-0.0046	0.0013	0.0005061	0.761976	1	-----	0.3847
11	cg06174296	GRAMD1B;GRAMD1B	GRAMD1B	1stExon;5'UTR	OpenSea	-0.0049	0.0014	0.0005066	0.761976	1	-----	0.1279
7	cg04901179	DOCK4	DOCK4	Body	OpenSea	-0.0045	0.0013	0.0005079	0.761976	1	--?--	0.1078
17	cg05788725	PTRF	Mir_324	Body	S_Shore	-0.0026	0.0007	0.0005102	0.761976	1	-+?--	0.3215	Yes
8	cg01248426	ATP6V0D2;ATP6V0D2	ATP6V0D2	5'UTR;1stExon	OpenSea	-0.007	0.002	0.0005112	0.761976	1	----+	0.02545	Yes
10	cg27546718	DIP2C	DIP2C	Body	Island	0.0133	0.0038	0.0005117	0.761976	1	++?++	0.6551
19	cg12026563		LSM4		OpenSea	-0.0009	0.0003	0.0005152	0.761976	1	---+-	0.3879
10	cg19760458		FLJ46300		N_Shore	-0.0055	0.0016	0.0005184	0.761976	1	+---+	0.02824	Yes
7	cg14410518		LOC493754		OpenSea	-0.0042	0.0012	0.0005192	0.761976	1	--+--	0.3464	Yes
21	cg16591003		TPTE		S_Shore	-0.0053	0.0015	0.0005238	0.761976	1	--?-+	0.001762	Yes
1	cg11813246	RIMKLA	RIMKLA	1stExon	Island	0.001	0.0003	0.0005241	0.761976	1	+-+++	0.03653
2	cg17167021	MAP2	MAP2	5'UTR	OpenSea	-0.0043	0.0013	0.0005245	0.761976	1	-----	0.553	Yes
8	cg08217567	TSNARE1	TSNARE1	Body	OpenSea	-0.003	0.0009	0.000529	0.761976	1	----+	0.08282
8	cg09143655	USP17L2;FAM66D	USP17L2	TSS1500;Body	OpenSea	-0.0063	0.0018	0.0005318	0.761976	1	--?--	0.1367
2	cg14174526		NEU4		S_Shore	-0.0096	0.0028	0.000533	0.761976	1	-+?--	0.8152
5	cg03379894		ARAP3		N_Shore	-0.0056	0.0016	0.0005334	0.761976	1	----+	0.3832
2	cg12850832	KHK;EMILIN1;KHK	EMILIN1	TSS1500;3'UTR;TSS1500	Island	0.0014	0.0004	0.0005361	0.761976	1	+++++	0.234
14	cg10764891		EVL		N_Shelf	-0.0051	0.0015	0.0005363	0.761976	1	-----	0.1188	Yes
1	cg00017157		RBSG4		OpenSea	0.065	0.0188	0.0005365	0.761976	1	+-?++	0.05371	Yes
2	cg14952802	PLEKHB2;PLEKHB2	PLEKHB2	TSS1500;TSS1500	N_Shore	-0.0058	0.0017	0.0005372	0.761976	1	--?--	0.7684	Yes
18	cg14672496	C18orf8	C18orf8	Body	S_Shelf	0.0077	0.0022	0.0005373	0.761976	1	-++++	0.08691
1	cg09008891	TSNAX-DISC1;TSNAX-DISC1;TSNAX-DISC1;TSNAX;TSNAX-DISC1;TSNAX-DISC1;TSNAX;TSNAX-DISC1;TSNAX-DISC1;TSNAX-DISC1	TSNAX	Body;Body;Body;1stExon;Body;Body;5'UTR;Body;Body;Body	Island	0.0015	0.0004	0.0005395	0.761976	1	+++++	0.2057	Yes
16	cg07542864	APOB48R	APOBR	Body	Island	-0.0011	0.0003	0.0005434	0.761976	1	-----	0.5856	Yes
16	cg02236679	WWOX	WWOX	Body	OpenSea	-0.0056	0.0016	0.0005435	0.761976	1	----+	0.2484
2	cg18009575		STK39		OpenSea	-0.004	0.0012	0.0005446	0.761976	1	-----	0.8206
10	cg02617791		LINC00202		OpenSea	-0.0097	0.0028	0.0005459	0.761976	1	-----	0.1934
6	cg14597281		LOC100294145		N_Shore	-0.0028	0.0008	0.0005486	0.761976	1	-----	0.3321	Yes
17	cg13159120		AK123771		OpenSea	-0.0017	0.0005	0.0005544	0.761976	1	-----	0.5665	Yes
11	cg15848714		HIPK3		OpenSea	-0.0058	0.0017	0.0005544	0.761976	1	----+	0.1939
6	cg16077493		ALDH8A1		OpenSea	0.0085	0.0025	0.0005547	0.761976	1	+++++	0.3311
19	cg15450525	GRAMD1A;GRAMD1A	GRAMD1A	Body;Body	S_Shelf	-0.005	0.0015	0.0005552	0.761976	1	--?--	0.009025	Yes
3	cg06216732	RBM15B	RBM15B	TSS200	Island	0.0013	0.0004	0.0005567	0.761976	1	+++++	0.8191
4	cg16619777	PIGG;PIGG	ZNF721	Body;Body	OpenSea	-0.0037	0.0011	0.0005567	0.761976	1	-----	0.1627
5	cg08417425	GALNT10;GALNT10	FLJ38109	Body;Body	Island	0.0011	0.0003	0.0005585	0.761976	1	++++-	0.07459
7	cg20882837		LRRC72		OpenSea	-0.0025	0.0007	0.0005598	0.761976	1	----+	0.05964
8	cg15456293	MYOM2	MYOM2	Body	N_Shelf	-0.0032	0.0009	0.0005623	0.761976	1	----+	0.03918	Yes
7	cg26594488	PION	PION	Body	OpenSea	0.0074	0.0021	0.0005637	0.761976	1	+++++	0.3236	Yes
6	cg11241455		SASH1		N_Shelf	-0.0042	0.0012	0.0005653	0.761976	1	--+--	0.04219
2	cg15506514	TBC1D8	RPL31	Body	OpenSea	-0.0029	0.0008	0.0005679	0.761976	1	+----	0.2556
22	cg22920258	MCHR1	MCHR1	TSS1500	OpenSea	-0.0058	0.0017	0.000569	0.761976	1	-----	0.3724
8	cg22761795		LOC286083		Island	-0.0204	0.0059	0.0005704	0.761976	1	--?--	0.1196
11	cg09691862		HP11113		OpenSea	-0.0041	0.0012	0.0005726	0.761976	1	-----	0.4288	Yes
9	cg13692655	FAM102A;FAM102A	FAM102A	TSS200;Body	OpenSea	0.0062	0.0018	0.0005741	0.761976	1	+-+++	0.077
10	cg07657332		MBL2		OpenSea	-0.0098	0.0028	0.0005745	0.761976	1	-----	0.3134
17	cg14818176	HN1;HN1;HN1	HN1	5'UTR;Body;Body	N_Shore	0.0091	0.0026	0.0005753	0.761976	1	+++++	0.04018
7	cg03457472	SDK1	SDK1	TSS1500	N_Shore	-0.0086	0.0025	0.0005777	0.761976	1	-----	0.0273
5	cg01919823	PCYOX1L	PCYOX1L	Body	S_Shelf	-0.0035	0.001	0.0005782	0.761976	1	-----	0.2501
3	cg18902742	FEZF2	FEZF2	5'UTR	Island	0.0023	0.0007	0.0005792	0.761976	1	+++++	0.1427
12	cg18816206	USP5;USP5;CDCA3	USP5	TSS200;TSS200;TSS1500	Island	0.0007	0.0002	0.0005817	0.761976	1	++-++	0.1514
11	cg21978521	ASAM	CLMP	TSS200	Island	0.0015	0.0004	0.0005826	0.761976	1	+++++	0.611
3	cg19611175	CCDC48	CCDC48	TSS1500	Island	0.0026	0.0008	0.0005843	0.761976	1	+++++	0.526
7	cg22798885	NT5C3;NT5C3	DQ584906	TSS1500;TSS1500	Island	-0.0041	0.0012	0.0005879	0.761976	1	--?+-	0.01196	Yes
15	cg25196881		THBS1		OpenSea	-0.0021	0.0006	0.000589	0.761976	1	----+	0.2074	Yes
9	cg19005891	SNX30	SNX30	Body	Island	0.0006	0.0002	0.0005898	0.761976	1	+--+-	0.4328
9	cg14473662	LMX1B	LMX1B	Body	OpenSea	0.0033	0.001	0.0005909	0.761976	1	++-++	0.1148	Yes
21	cg20209754	C21orf33;C21orf33	C21orf33	Body;Body	S_Shore	-0.0024	0.0007	0.0005914	0.761976	1	-----	0.07549	Yes
11	cg24953514	GAS2;GAS2;GAS2	GAS2	Body;Body;Body	OpenSea	-0.0023	0.0007	0.0005916	0.761976	1	-----	0.34
14	cg08505473	PRIMA1	PRIMA1	TSS1500	Island	0.0016	0.0005	0.0005937	0.761976	1	++-++	0.2807
1	cg02339592		ZNF648		OpenSea	-0.0045	0.0013	0.000596	0.761976	1	----+	0.002038
11	cg20709136	PLAC1L	PLAC1L	Body	OpenSea	0.0117	0.0034	0.0005964	0.761976	1	+++++	0.1873	Yes
19	cg10359230	ZNF331;ZNF331	ZNF331	1stExon;5'UTR	Island	0.0031	0.0009	0.0005987	0.761976	1	+-++-	0.8211
18	cg21454161		CCBE1		S_Shelf	-0.0056	0.0016	0.0006007	0.761976	1	-----	0.7803	Yes
16	cg05712542	POLR3E	POLR3E	Body	Island	0.0052	0.0015	0.000601	0.761976	1	--+++	0.06904
11	cg14670310	SART1	SART1	Body	S_Shore	0.0033	0.001	0.0006017	0.761976	1	+-+++	0.2281	Yes
4	cg11068784	ZFYVE28	ZFYVE28	Body	Island	-0.002	0.0006	0.0006063	0.761976	1	-+---	0.1526	Yes
17	cg11466309	MBTD1	MBTD1	3'UTR	OpenSea	0.0104	0.003	0.0006072	0.761976	1	+?+++	0.1037
8	cg10759972		KBTBD11		N_Shore	0.0085	0.0025	0.0006082	0.761976	1	+--+-	0.04615
3	cg23199797	CASR	SNORD112	Body	OpenSea	-0.0028	0.0008	0.00061	0.761976	1	-----	0.04186
2	cg13973124		TMEM18		OpenSea	-0.0062	0.0018	0.0006109	0.761976	1	-+--+	0.0009921
6	cg09970392	HLA-C	HLA-C	Body	Island	-0.001	0.0003	0.0006113	0.761976	1	---+-	0.1491	Yes
7	cg16110788		LOC100506178		OpenSea	-0.0061	0.0018	0.0006113	0.761976	1	----+	0.07424	Yes
8	cg25832771	MSC	LOC100132891	1stExon	Island	0.0009	0.0003	0.0006141	0.761976	1	+++++	0.09113
14	cg03041696		TRNA_Leu		S_Shore	0.0018	0.0005	0.000617	0.761976	1	++++-	0.1918
5	cg07719142	WDR70	WDR70	Body	OpenSea	-0.0039	0.0011	0.0006182	0.761976	1	----+	0.04654	Yes
8	cg00786165		LOC286083		N_Shore	-0.0112	0.0033	0.0006192	0.761976	1	-----	0.5777	Yes
3	cg08031769		CTNNB1		OpenSea	-0.0044	0.0013	0.0006249	0.761976	1	-----	0.3053	Yes
17	cg12097273	CXCL16;CXCL16	CXCL16	Body;Body	N_Shelf	-0.0026	0.0008	0.0006293	0.761976	1	----+	0.09422	Yes
11	cg04578774	ALX4	ALX4	TSS1500	Island	0.0009	0.0003	0.0006298	0.761976	1	+++++	0.06738
19	cg08154437	CPAMD8	CPAMD8	Body	Island	0.0011	0.0003	0.0006321	0.761976	1	+-+++	0.1088	Yes
11	cg05275576		ADAMTS15		OpenSea	-0.0058	0.0017	0.0006324	0.761976	1	-----	0.196
18	cg07277828	NFATC1;NFATC1;NFATC1;NFATC1;NFATC1	NFATC1	Body;5'UTR;Body;Body;Body	Island	-0.0039	0.0011	0.0006337	0.761976	1	+----	0.6826
7	cg16752583	TRPV6	TRPV6	TSS1500	OpenSea	-0.0042	0.0012	0.0006367	0.761976	1	+---+	0.01156	Yes
6	cg00273754		CD83		OpenSea	-0.0043	0.0013	0.0006369	0.761976	1	----+	0.1066
12	cg02399275	SYCP3	SYCP3	Body	N_Shelf	0.011	0.0032	0.0006381	0.761976	1	+?+++	0.7906	Yes
16	cg02265619		CRISPLD2		OpenSea	0.0027	0.0008	0.0006386	0.761976	1	+-++-	0.007209
15	cg14796261	DET1;DET1;DET1	DET1	TSS200;TSS200;TSS200	OpenSea	-0.0019	0.0005	0.0006403	0.761976	1	---+-	0.2566
10	cg01392544	CACNB2;CACNB2;CACNB2;CACNB2;CACNB2;CACNB2;CACNB2;CACNB2;CACNB2	CACNB2	1stExon;1stExon;1stExon;5'UTR;1stExon;1stExon;1stExon;5'UTR;5'UTR	Island	0.0007	0.0002	0.0006432	0.761976	1	++-+-	0.3073
2	cg26430420		NEU4		Island	-0.0115	0.0034	0.0006453	0.761976	1	--?--	0.5869	Yes
11	cg05900538	MAML2	Mir_548	Body	OpenSea	-0.0046	0.0013	0.0006469	0.761976	1	----+	0.07888
2	cg05609159		MAP2		OpenSea	-0.0053	0.0016	0.0006483	0.761976	1	----+	0.1654	Yes
3	cg21529591		GRIP2		N_Shore	0.0089	0.0026	0.0006518	0.761976	1	+-+++	0.4152
10	cg07413480		ADRA2A		OpenSea	-0.0056	0.0016	0.0006536	0.761976	1	----+	0.04813
1	cg11584936	BNIPL;BNIPL	BNIPL	5'UTR;Body	OpenSea	-0.0028	0.0008	0.0006553	0.761976	1	-----	0.2452
4	cg25072393		FAT1		N_Shore	-0.0037	0.0011	0.0006562	0.761976	1	+----	0.1474	Yes
1	cg09255732	COL16A1	COL16A1	TSS1500	S_Shore	0.0017	0.0005	0.0006587	0.761976	1	+-+++	0.633
2	cg27132396	EPHA4	AX747413	TSS1500	Island	0.0011	0.0003	0.0006588	0.761976	1	++-++	0.3547
2	cg13522118	RALB	RALB	Body	OpenSea	0.0078	0.0023	0.0006596	0.761976	1	++++-	0.008688	Yes
6	cg18726664	FARS2	FARS2	3'UTR	OpenSea	-0.0029	0.0009	0.0006618	0.761976	1	-----	0.909
11	cg26488544		AK001875		OpenSea	-0.0062	0.0018	0.0006635	0.761976	1	-+--+	0.05453	Yes
10	cg00198994	MGMT	MGMT	Body	OpenSea	-0.0069	0.002	0.0006641	0.761976	1	+-?--	0.08473
10	cg07455865		NRG3		OpenSea	0.0037	0.0011	0.0006649	0.761976	1	+++++	0.1437	Yes
15	cg09452082		NR2F2		N_Shore	0.0035	0.001	0.0006671	0.761976	1	++++-	0.5377
10	cg23724447	BUB3;BUB3;BUB3;BUB3	BUB3	5'UTR;5'UTR;1stExon;1stExon	Island	0.001	0.0003	0.0006677	0.761976	1	++-++	0.1481
18	cg13010273	YES1	YES1	TSS200	Island	0.0012	0.0003	0.0006685	0.761976	1	+++++	0.2093	Yes
19	cg09343402		AK092080		OpenSea	0.001	0.0003	0.0006694	0.761976	1	++++-	0.5018
4	cg24862410	SCFD2	BC042091	Body	OpenSea	0.0057	0.0017	0.0006702	0.761976	1	+++--	0.004851	Yes
7	cg20876852	MEST;MIR335;MEST;MEST	MIR335	5'UTR;TSS1500;5'UTR;Body	S_Shore	-0.0093	0.0027	0.0006721	0.761976	1	-+---	0.3454
4	cg24657817	BEND4;BEND4	BEND4	Body;Body	Island	0.0011	0.0003	0.0006728	0.761976	1	++++-	0.07228
5	cg17057663		BC034630		N_Shelf	-0.0038	0.0011	0.0006739	0.761976	1	-----	0.5118
5	cg01142710		POU4F3		Island	0.0019	0.0006	0.000674	0.761976	1	++-++	0.03988
10	cg19082416	DIP2C	DIP2C	3'UTR	OpenSea	-0.0058	0.0017	0.0006741	0.761976	1	-+?--	0.06909
1	cg17984007		ELF3		OpenSea	0.006	0.0018	0.0006758	0.761976	1	-++++	0.1604	Yes
4	cg01788994	UNC5C	UNC5C	Body	N_Shore	0.0013	0.0004	0.0006771	0.761976	1	++-+-	0.3643
7	cg25046563		PRPS1L1		OpenSea	0.0097	0.0028	0.0006779	0.761976	1	+?+++	0.661
1	cg25630265	SNHG3-RCC1;RCC1;SNHG3-RCC1;RCC1;RCC1;SNHG3-RCC1	RCC1	Body;Body;Body;Body;Body;Body	N_Shore	-0.0036	0.0011	0.0006786	0.761976	1	----+	0.09409	Yes
12	cg08284151	DPPA3;DPPA3	DPPA3	1stExon;5'UTR	OpenSea	0.0104	0.0031	0.0006789	0.761976	1	++?++	0.4558
2	cg22361914	CCDC104	CCDC104	Body	S_Shore	-0.0018	0.0005	0.0006792	0.761976	1	-----	0.06726
17	cg07659893	STRADA;STRADA;STRADA;STRADA;STRADA;STRADA	STRADA	TSS1500;TSS1500;TSS1500;TSS1500;TSS1500;TSS1500	S_Shore	0.0009	0.0003	0.0006805	0.761976	1	++++-	0.1965	Yes
2	cg16419009	EN1	EN1	Body	Island	0.0025	0.0007	0.0006815	0.761976	1	++?++	0.6447
1	cg01534316	ADORA3	ADORA3	Body	S_Shelf	0.0056	0.0017	0.0006838	0.761976	1	+++++	0.1842	Yes
19	cg13546240		FOXA3		Island	0.0015	0.0004	0.0006851	0.761976	1	+-+++	0.279
19	cg03313751	TGFB1	TMEM91	Body	N_Shore	0.0015	0.0005	0.0006854	0.761976	1	++++-	0.12
1	cg00779393	RPF1	RPF1	TSS1500	N_Shore	-0.0039	0.0012	0.0006866	0.761976	1	-----	0.3346	Yes
11	cg03464685	EI24;EI24;EI24;EI24	EI24	1stExon;5'UTR;5'UTR;1stExon	Island	0.0018	0.0005	0.0006881	0.761976	1	+++++	0.0232	Yes
13	cg08229058		ATP12A		S_Shelf	-0.0052	0.0015	0.0006888	0.761976	1	----+	0.4006
16	cg17248540	HAS3;HAS3	HAS3	Body;Body	Island	0.004	0.0012	0.0006895	0.761976	1	+-+++	0.8517	Yes
10	cg25773223		BC037918		OpenSea	-0.0042	0.0012	0.0006901	0.761976	1	----+	0.1517
16	cg07792978		MT3		S_Shelf	-0.0053	0.0016	0.0006904	0.761976	1	----+	0.06925	Yes
12	cg23658045	DCTN2	DCTN2	TSS200	Island	-0.0029	0.0008	0.0006924	0.761976	1	---+-	0.1257	Yes
5	cg11034763		LOC100506688		S_Shelf	-0.0036	0.0011	0.0006961	0.761976	1	-----	0.1372	Yes
14	cg01195732		FRMD6		OpenSea	-0.0026	0.0008	0.0006976	0.761976	1	-----	0.3587	Yes
3	cg24678732		ZNF621		OpenSea	-0.0067	0.002	0.0006982	0.761976	1	-----	0.3042
7	cg09317502	HEPACAM2	HEPACAM2	TSS1500	OpenSea	0.0118	0.0035	0.0006986	0.761976	1	--+++	0.3758
1	cg22358102	CRCT1	CRCT1	TSS1500	N_Shore	-0.0026	0.0008	0.0006993	0.761976	1	-----	0.4661
19	cg19098268	ZIM2;ZIM2;PEG3;PEG3;PEG3;PEG3;ZIM2;MIMT1	MIMT1	TSS200;TSS200;TSS200;TSS200;TSS200;TSS200;TSS200;Body	Island	0.0054	0.0016	0.0007009	0.761976	1	+++++	0.9436
19	cg17768491	SPTBN4	SPTBN4	Body	Island	0.0015	0.0005	0.0007019	0.761976	1	+-+++	0.309
12	cg20688847		TBX3		N_Shore	0.0031	0.0009	0.000702	0.761976	1	++-++	0.486	Yes
5	cg14790000	FBN2	FBN2	Body	OpenSea	-0.0059	0.0017	0.0007039	0.761976	1	-----	0.2289	Yes
14	cg01511647		STON2		N_Shore	0.0016	0.0005	0.0007043	0.761976	1	+--++	0.2571
16	cg01656168	HAS3;HAS3	HAS3	5'UTR;TSS200	Island	0.0014	0.0004	0.0007051	0.761976	1	+++++	0.7791	Yes
11	cg03805684	FEN1;C11orf10;MIR611	FEN1	5'UTR;TSS1500;TSS1500	S_Shore	-0.0071	0.0021	0.0007055	0.761976	1	-----	0.2812
12	cg20884605	ALDH2	ALDH2	Body	S_Shore	-0.0046	0.0014	0.0007062	0.761976	1	-----	0.1345
5	cg17604429	ADCY2	ADCY2	3'UTR	OpenSea	-0.0041	0.0012	0.0007103	0.761976	1	-----	0.367
1	cg27398499	TACSTD2	TACSTD2	TSS1500	S_Shore	-0.0036	0.0011	0.0007108	0.761976	1	-----	0.7671
4	cg08464702	TBC1D14;TBC1D14;TBC1D14	TBC1D14	Body;TSS200;Body	Island	0.0007	0.0002	0.000714	0.761976	1	+-+++	0.1007	Yes
2	cg04768958	LCLAT1;LCLAT1	LCLAT1	5'UTR;5'UTR	S_Shore	0.0046	0.0014	0.0007147	0.761976	1	+++++	0.958	Yes
17	cg08204050	MIR451;MIR144	MIR4732	TSS1500;TSS1500	OpenSea	-0.0108	0.0032	0.0007148	0.761976	1	----+	0.1665
3	cg11902004		GNAI2		Island	-0.003	0.0009	0.0007158	0.761976	1	++---	0.4625	Yes
13	cg01194519		RNF6		Island	-0.0016	0.0005	0.000717	0.761976	1	--+++	2.678e-05	Yes
1	cg22237459	RASSF5;RASSF5	RASSF5	TSS200;TSS200	Island	-0.0009	0.0003	0.000717	0.761976	1	---+-	0.01073
2	cg04483884		LOC284950		N_Shore	-0.0042	0.0012	0.0007186	0.761976	1	----+	0.03322	Yes
19	cg17665497		SHC2		N_Shelf	-0.0059	0.0017	0.0007194	0.761976	1	-----	0.1864	Yes
17	cg08696470	PAFAH1B1	PAFAH1B1	TSS1500	N_Shore	-0.0049	0.0015	0.0007213	0.761976	1	-----	0.683
1	cg05919685	APCS	APCS	TSS1500	OpenSea	-0.006	0.0018	0.0007214	0.761976	1	-----	0.1956	Yes
15	cg01349190	MAP2K5;MAP2K5;MAP2K5;MAP2K5	MAP2K5	5'UTR;5'UTR;1stExon;1stExon	Island	-0.0022	0.0007	0.0007241	0.761976	1	---+-	0.01878
2	cg03909509	NPAS2	NPAS2	5'UTR	Island	-0.0015	0.0004	0.0007254	0.761976	1	-----	0.2406
7	cg04652097	MAGI2	MAGI2-AS3	TSS1500	Island	0.0008	0.0002	0.0007261	0.761976	1	+++++	0.6449
5	cg13378565		FOXD1		S_Shore	-0.002	0.0006	0.0007265	0.761976	1	---+-	0.00838
16	cg09704223	SEPX1	SEPX1	TSS1500	Island	-0.0019	0.0006	0.000728	0.761976	1	-----	0.5062	Yes
4	cg12508426	UGT2B11	AK124272	Body	OpenSea	-0.0054	0.0016	0.0007283	0.761976	1	--?--	0.5043	Yes
5	cg10043954	PCDHB14	PCDHB14	TSS200	N_Shore	-0.0044	0.0013	0.0007327	0.761976	1	-----	0.03538
15	cg16770309		DQ593624		Island	-0.0025	0.0007	0.0007335	0.761976	1	--?--	0.0036	Yes
17	cg23627623		C1QL1		S_Shelf	-0.0063	0.0019	0.000736	0.761976	1	-+---	0.6238	Yes
2	cg09367174	NEB;NEB;NEB	NEB	Body;Body;Body	OpenSea	-0.0075	0.0022	0.0007366	0.761976	1	--?-+	0.04422
5	cg12598688	RNASEN;RNASEN	DROSHA	Body;Body	OpenSea	0.0024	0.0007	0.0007376	0.761976	1	+-+++	0.118
6	cg08843660	RPP21	TRIM39	TSS1500	N_Shore	-0.005	0.0015	0.0007411	0.761976	1	----+	0.0286	Yes
16	cg00632358	SNX29	SNX29	Body	OpenSea	-0.002	0.0006	0.0007428	0.761976	1	----+	0.01409	Yes
20	cg11495604	KCNQ2;KCNQ2;KCNQ2;KCNQ2	KCNQ2	Body;Body;Body;Body	Island	-0.0024	0.0007	0.0007433	0.761976	1	-----	0.675	Yes
1	cg16294641		ETV3L		OpenSea	-0.0058	0.0017	0.0007451	0.761976	1	--+--	0.006011
5	cg04712635		PCDH1		OpenSea	-0.0041	0.0012	0.0007453	0.761976	1	----+	0.07522
4	cg05214511		LOC100506035		OpenSea	0.004	0.0012	0.0007453	0.761976	1	+++++	0.1455
6	cg03623130		IYD		OpenSea	-0.0061	0.0018	0.0007491	0.761976	1	----+	0.4588	Yes
2	cg16518266	DIRC3	DIRC3	TSS1500	S_Shore	-0.0026	0.0008	0.0007496	0.761976	1	---+-	0.1596
19	cg03972476	LOC284379	LOC284379	TSS200	OpenSea	0.0097	0.0029	0.0007528	0.761976	1	+++-+	0.07966	Yes
14	cg10493075		DEGS2		N_Shelf	-0.0037	0.0011	0.0007536	0.761976	1	----+	0.04174	Yes
12	cg15322624	ITFG2	ITFG2	Body	Island	-0.0013	0.0004	0.0007541	0.761976	1	-----	0.1142	Yes
16	cg09278656	BBS2	BBS2	1stExon	Island	0.001	0.0003	0.0007545	0.761976	1	++++-	0.02181	Yes
20	cg20371142	PCSK2	PCSK2	Body	N_Shore	-0.0056	0.0016	0.0007556	0.761976	1	----+	0.05243
4	cg26413432	RBM46	RBM46	TSS200	Island	-0.0081	0.0024	0.0007565	0.761976	1	-----	0.6409
7	cg20573989	DKFZP586I1420	DKFZP586I1420	TSS1500	OpenSea	0.0116	0.0035	0.0007579	0.761976	1	+-++-	0.1523	Yes
7	cg05887787		DQ599799		N_Shore	-0.0034	0.001	0.0007588	0.761976	1	--?-+	0.1042	Yes
9	cg03071195	JAK2	TRNA_Gln	Body	N_Shore	-0.0016	0.0005	0.0007596	0.761976	1	----+	0.001827
19	cg24737857	SYDE1	SYDE1	Body	N_Shelf	-0.0043	0.0013	0.0007601	0.761976	1	----+	0.04579
14	cg13695076	MNAT1	MNAT1	Body	OpenSea	0.0042	0.0012	0.0007631	0.761976	1	+-++-	0.6531
14	cg13043117	PRKCH	PRKCH	Body	OpenSea	-0.0044	0.0013	0.0007664	0.761976	1	-----	0.283
1	cg13906823	TSTD1;TSTD1;TSTD1	F11R	TSS200;TSS200;TSS200	Island	0.0031	0.0009	0.0007672	0.761976	1	+++++	0.6962	Yes
8	cg21297996	C8orf75	C8orf75	Body	OpenSea	-0.0036	0.0011	0.0007692	0.761976	1	-----	0.581	Yes
2	cg04351272	LCLAT1;LCLAT1	LCLAT1	TSS200;TSS200	Island	0.0009	0.0003	0.0007709	0.761976	1	+-++-	0.05072	Yes
3	cg13284864		Mir_544		OpenSea	0.0076	0.0023	0.0007711	0.761976	1	+-?++	0.3607	Yes
8	cg06513375	ZNF251	ZNF251	Body	Island	0.0192	0.0057	0.0007724	0.761976	1	-++++	0.000506
15	cg26163234	TTC23;TTC23;TTC23;TTC23;TTC23;TTC23;TTC23;TTC23;TTC23;TTC23;TTC23;TTC23;TTC23;TTC23	TTC23	1stExon;5'UTR;5'UTR;1stExon;1stExon;1stExon;5'UTR;5'UTR;5'UTR;5'UTR;1stExon;5'UTR;1stExon;1stExon	N_Shore	-0.0029	0.0009	0.0007745	0.761976	1	-----	0.2135
1	cg11958234		FAM46C		OpenSea	-0.0038	0.0011	0.0007756	0.761976	1	-----	0.5292
17	cg25442652	RAB40B	RAB40B	Body	N_Shore	-0.0022	0.0007	0.0007767	0.761976	1	-----	0.2923
1	cg23216745	PBXIP1;PYGO2	PYGO2	TSS1500;3'UTR	OpenSea	-0.003	0.0009	0.0007776	0.761976	1	-----	0.05348	Yes
15	cg01226740	LOC145783	LOC145783	Body	N_Shore	0.0009	0.0003	0.000778	0.761976	1	+--+-	0.03456
17	cg06330593	KRT34	KRT34	Body	OpenSea	-0.0059	0.0017	0.00078	0.761976	1	-----	0.5306
16	cg27170206	CLEC16A	CLEC16A	3'UTR	S_Shore	0.0037	0.0011	0.0007802	0.761976	1	--+++	0.1573
2	cg23753006		LRP1B		OpenSea	-0.0099	0.003	0.0007807	0.761976	1	----+	0.133
10	cg17283169	CALML3;CALML3	CALML3	3'UTR;1stExon	Island	-0.0051	0.0015	0.0007832	0.761976	1	-+---	0.2874	Yes
8	cg25334393	ZNF251	ZNF251	Body	Island	0.002	0.0006	0.0007855	0.761976	1	++++-	0.07402
22	cg19253577	LOC648691	LOC648691	Body	S_Shelf	-0.0094	0.0028	0.0007871	0.761976	1	----+	0.1257
17	cg07002058	BZRAP1;BZRAP1	LOC100506779	TSS1500;TSS1500	OpenSea	0.0008	0.0003	0.0007874	0.761976	1	+-+++	0.2359
1	cg21606866	TMEM125	TMEM125	TSS1500	N_Shelf	-0.0066	0.002	0.0007891	0.761976	1	-----	0.6375	Yes
10	cg11614474	SVIL;SVIL	MIR604	Body;Body	OpenSea	-0.0038	0.0011	0.0007943	0.761976	1	-----	0.6342
4	cg05126797		OTOP1		OpenSea	-0.0035	0.001	0.0007954	0.761976	1	--?--	0.05068	Yes
7	cg11370011	MIR29A	MIR29A	Body	OpenSea	-0.004	0.0012	0.0007955	0.761976	1	----+	0.08698
14	cg00808648	PACS2;PACS2	PACS2	TSS1500;TSS1500	N_Shore	-0.0038	0.0011	0.0007999	0.761976	1	-----	0.8407
14	cg23546343	RTL1;MIR431;MIR433	MIR431	1stExon;TSS200;TSS1500	N_Shore	-0.0041	0.0012	0.0008003	0.761976	1	-----	0.3664
20	cg27395891		DLGAP4		Island	0.0016	0.0005	0.0008006	0.761976	1	++-++	0.4396
20	cg08063745	NCOA5	NCOA5	3'UTR	S_Shelf	-0.0027	0.0008	0.0008009	0.761976	1	+----	0.58	Yes
19	cg05006231		KLF16		Island	0.0131	0.0039	0.0008031	0.761976	1	+++++	0.5665	Yes
17	cg23630798	SLC38A10;SLC38A10	SLC38A10	Body;Body	S_Shelf	-0.0042	0.0013	0.0008032	0.761976	1	+---+	0.01437
19	cg19611002	ACTL9	ACTL9	TSS1500	S_Shore	-0.0055	0.0016	0.0008066	0.761976	1	-+---	0.188
8	cg14289643	POU5F1B	POU5F1P1	1stExon	OpenSea	-0.0026	0.0008	0.0008096	0.761976	1	--?--	1.142e-05
6	cg15374518		DYNLT1		S_Shore	-0.0025	0.0007	0.0008097	0.761976	1	--+--	0.1682
1	cg17822955		MIR205HG		OpenSea	-0.0101	0.003	0.0008098	0.761976	1	-----	0.3098
10	cg05256765		TCERG1L		OpenSea	-0.0066	0.002	0.0008101	0.761976	1	++--+	0.0004122
21	cg07392829	KRTAP6-3	KRTAP6-3	TSS200	OpenSea	-0.0036	0.0011	0.0008104	0.761976	1	----+	0.02955	Yes
15	cg25829226	PLEKHO2	PLEKHO2	Body	S_Shore	0.0012	0.0004	0.000811	0.761976	1	+++++	0.4282	Yes
15	cg25996835	BBS4;HIGD2B	HIGD2B	TSS1500;Body	N_Shore	-0.0028	0.0008	0.0008115	0.761976	1	-+++-	0.05734
8	cg14212788	PURG	PURG	3'UTR	OpenSea	0.0071	0.0021	0.0008147	0.761976	1	-++-+	0.001098
21	cg17616453	C21orf62;C21orf62;C21orf62	C21orf49	5'UTR;5'UTR;5'UTR	OpenSea	-0.0057	0.0017	0.0008214	0.761976	1	+----	0.03576
1	cg15158106	MACF1;MACF1	KIAA0754	Body;Body	N_Shore	-0.0056	0.0017	0.0008218	0.761976	1	-----	0.104
15	cg05330604	SV2B;SV2B	SV2B	3'UTR;3'UTR	N_Shelf	-0.0043	0.0013	0.0008244	0.761976	1	-----	0.3616
10	cg10207362	INPP5A	INPP5A	Body	N_Shelf	-0.0034	0.001	0.0008271	0.761976	1	----+	0.04449	Yes
1	cg24706992		GNB1		OpenSea	0.0047	0.0014	0.0008273	0.761976	1	+-+++	0.002029
12	cg10002103	SLC38A2	SLC38A2	TSS200	S_Shore	-0.003	0.0009	0.0008293	0.761976	1	-+---	0.2933
16	cg01135754	IRX3	IRX3	Body	Island	0.0021	0.0006	0.0008321	0.761976	1	++-++	0.516
15	cg06678772	PPP1R14D;PPP1R14D	PPP1R14D	TSS1500;TSS1500	OpenSea	-0.0038	0.0011	0.0008343	0.761976	1	----+	0.0101
6	cg02769478	TRIM26	TRIM26	Body	OpenSea	-0.0016	0.0005	0.0008361	0.761976	1	----+	0.1033	Yes
6	cg17298973		MGC39372		S_Shore	0.0033	0.001	0.0008388	0.761976	1	+++++	0.1185
3	cg06981309	PLSCR1	PLSCR1	5'UTR	N_Shore	-0.0084	0.0025	0.000841	0.761976	1	-----	0.964	Yes
4	cg06749819	CCDC149	CCDC149	Body	OpenSea	-0.0036	0.0011	0.0008457	0.761976	1	----+	0.33
1	cg00912942	C1orf127;C1orf127	C1orf127	TSS1500;Body	OpenSea	-0.0028	0.0008	0.0008507	0.761976	1	----+	0.06911	Yes
14	cg26376835	PACS2;PACS2	BRF1	Body;Body	Island	0.003	0.0009	0.0008578	0.761976	1	--+++	0.01449	Yes
5	cg09050058		IRX4		OpenSea	-0.0069	0.0021	0.0008583	0.761976	1	-----	0.3137
2	cg14626725		COPS8		OpenSea	-0.0039	0.0012	0.0008586	0.761976	1	--+--	0.01088	Yes
11	cg08010619	SWAP70	SWAP70	Body	OpenSea	-0.0042	0.0013	0.000861	0.761976	1	----+	0.2526
13	cg02127375	NBEA	NBEA	Body	OpenSea	-0.006	0.0018	0.0008611	0.761976	1	--?--	0.1384
8	cg17992429		5S_rRNA		OpenSea	0.0045	0.0014	0.0008622	0.761976	1	+++++	0.2057	Yes
5	cg16146076		TERT		S_Shelf	-0.0036	0.0011	0.0008625	0.761976	1	-----	0.8153	Yes
13	cg18095732	ZDHHC20	ZDHHC20	TSS1500	Island	0.0018	0.0006	0.0008626	0.761976	1	+++++	0.4624	Yes
11	cg10353705	CCDC153	CCDC153	Body	OpenSea	-0.0047	0.0014	0.0008639	0.761976	1	----+	0.2151
3	cg16973715		PRICKLE2		S_Shore	-0.0063	0.0019	0.0008654	0.761976	1	-----	0.5592
20	cg04726661	TOP1	TOP1	Body	Island	0.0014	0.0004	0.0008672	0.761976	1	+++++	0.4052
1	cg23540651	GBP3	GBP3	TSS1500	OpenSea	-0.0041	0.0012	0.0008677	0.761976	1	-+--+	0.1575	Yes
15	cg16751781	CHRNA5	CHRNA5	Body	S_Shore	-0.0026	0.0008	0.0008682	0.761976	1	-+---	0.8074
11	cg01643712		C11orf34		OpenSea	-0.0023	0.0007	0.0008692	0.761976	1	-----	0.02979
10	cg16386781	PPRC1	PPRC1	Body	N_Shelf	-0.0024	0.0007	0.0008704	0.761976	1	-----	0.6902
19	cg04546413		BC068609		Island	-0.0334	0.01	0.0008707	0.761976	1	-+---	0.2734	Yes
2	cg20954460		U4		OpenSea	-0.0046	0.0014	0.000871	0.761976	1	----+	0.1173
19	cg20225041	PRKCSH;CCDC151;PRKCSH;CCDC151	CCDC151	TSS1500;5'UTR;TSS1500;1stExon	Island	0.0007	0.0002	0.0008717	0.761976	1	++++-	0.2118
21	cg20975593	USP25	USP25	Body	S_Shore	-0.0067	0.002	0.000875	0.761976	1	-----	0.3764
6	cg20558423		DACT2		Island	-0.0035	0.0011	0.0008765	0.761976	1	++---	0.3726
8	cg09821651		BC047540		OpenSea	-0.004	0.0012	0.0008773	0.761976	1	--?--	0.03606	Yes
5	cg15917438		KCNIP1		N_Shelf	-0.0055	0.0017	0.0008782	0.761976	1	-----	0.3324
15	cg00753248		NR2F2		N_Shelf	0.0068	0.002	0.0008791	0.761976	1	++-++	0.1381
10	cg24166018	ADAM12;ADAM12	ADAM12	Body;Body	OpenSea	-0.0055	0.0017	0.0008799	0.761976	1	-----	0.3492
19	cg12667521		BC068609		Island	-0.0106	0.0032	0.0008804	0.761976	1	-+-+-	0.5725
17	cg15796340	CYGB	PRCD	Body	OpenSea	0.0039	0.0012	0.0008804	0.761976	1	--+++	0.5279
19	cg22840583	EMR4P	EMR4P	TSS1500	OpenSea	0.0163	0.0049	0.0008811	0.761976	1	++?++	0.9625
16	cg07486821		LOC644649		OpenSea	-0.0063	0.0019	0.000883	0.761976	1	----+	0.04799	Yes
4	cg00230700	AGPAT9	AGPAT9	Body	S_Shore	-0.0026	0.0008	0.0008841	0.761976	1	-----	0.08985
2	cg12043793	UGT1A5;UGT1A6;UGT1A10;UGT1A9;UGT1A6;UGT1A7;UGT1A8	UGT1A5	TSS200;Body;Body;Body;Body;Body;Body	OpenSea	0.0061	0.0018	0.0008856	0.761976	1	+-?++	0.3893
1	cg16016034		ELK4		OpenSea	-0.0033	0.001	0.0008863	0.761976	1	----+	0.09494
20	cg00207389	DTD1	DTD1	Body	Island	0.0009	0.0003	0.0008865	0.761976	1	++-++	0.6399
17	cg09906647	FLJ25006;LOC645851	SGK494	Body;TSS1500	OpenSea	-0.0041	0.0012	0.0008881	0.761976	1	----+	0.02346	Yes
17	cg11961813	PSME3;PSME3;AOC2;AOC2	PSME3	3'UTR;3'UTR;TSS1500;TSS1500	OpenSea	-0.0069	0.0021	0.0008881	0.761976	1	--+--	0.2957
1	cg22376856	LRRN2;LRRN2	LRRN2	5'UTR;5'UTR	OpenSea	-0.003	0.0009	0.0008888	0.761976	1	-----	0.7234	Yes
12	cg06836849	SLC17A8;SLC17A8;SLC17A8;SLC17A8	SLC17A8	1stExon;5'UTR;1stExon;5'UTR	OpenSea	0.001	0.0003	0.0008892	0.761976	1	+-++-	0.0413
10	cg19587777	CALML3	CALML3	TSS200	N_Shore	-0.0034	0.001	0.0008901	0.761976	1	-----	0.8396	Yes
3	cg01302669	IP6K1;IP6K1	IP6K1	TSS200;TSS200	Island	0.0006	0.0002	0.0008954	0.761976	1	++-++	0.2492
3	cg06586265		PRKCI		OpenSea	0.0063	0.0019	0.0008962	0.761976	1	+++++	0.3766
14	cg00989505	MIR299;MIR411	MIR411	TSS1500;TSS200	OpenSea	-0.0029	0.0009	0.0008972	0.761976	1	-----	0.7052
11	cg04478684	SIPA1;SIPA1	MIR4489	Body;Body	Island	0.002	0.0006	0.0008992	0.761976	1	--+++	0.0787
1	cg06158434	LEFTY2	LEFTY2	Body	Island	0.0043	0.0013	0.0009008	0.761976	1	++?-+	0.6428
6	cg03026689	SLC17A5	SLC17A5	TSS200	Island	0.0016	0.0005	0.0009011	0.761976	1	+++++	0.5976	Yes
16	cg10500121		NPIP		OpenSea	-0.0018	0.0005	0.0009029	0.761976	1	--+--	0.8572
6	cg15418419	HLA-DMA	HLA-DMA	3'UTR	OpenSea	-0.0036	0.0011	0.0009101	0.761976	1	----+	0.06639	Yes
6	cg12449162	CLIC5;CLIC5;CLIC5	CLIC5	Body;1stExon;5'UTR	Island	0.0008	0.0002	0.0009121	0.761976	1	+++++	0.4859	Yes
22	cg08689926		CRELD2		Island	-0.0069	0.0021	0.0009128	0.761976	1	-+---	0.7225
10	cg09070101	WDR37	AX748285	Body	OpenSea	-0.0026	0.0008	0.0009165	0.761976	1	-?+--	0.1755
19	cg15696376	UQCR	UQCR11	TSS200	Island	-0.0007	0.0002	0.000917	0.761976	1	-+-+-	0.001495	Yes
8	cg27255101	ABRA	ABRA	Body	OpenSea	-0.0034	0.001	0.0009176	0.761976	1	-+---	0.3431
17	cg16827186	AMZ2;AMZ2;AMZ2;AMZ2;AMZ2;AMZ2	AMZ2	TSS200;TSS200;TSS200;TSS200;TSS200;TSS200	Island	0.0013	0.0004	0.0009199	0.761976	1	++-++	0.007382
10	cg26168148		CNNM1		OpenSea	0.002	0.0006	0.000921	0.761976	1	+++-+	0.0703	Yes
17	cg20565501	ZBTB4;ZBTB4	ZBTB4	5'UTR;5'UTR	Island	0.0013	0.0004	0.0009211	0.761976	1	+++++	0.9099	Yes
6	cg03849343		SMOC2		S_Shore	-0.0039	0.0012	0.0009218	0.761976	1	-----	0.1242
19	cg04259832		ZNF682		Island	-0.005	0.0015	0.0009244	0.761976	1	---+-	0.4193
8	cg20662930	KCNK9	KCNK9	TSS1500	Island	0.0027	0.0008	0.0009258	0.761976	1	+++++	0.4577
14	cg04984818	ZFYVE21	ZFYVE21	Body	S_Shore	-0.002	0.0006	0.0009262	0.761976	1	-----	0.7316	Yes
3	cg02044161	IL20RB	IL20RB	TSS1500	OpenSea	-0.0028	0.0009	0.0009328	0.761976	1	-----	0.2215	Yes
10	cg19706446		BC037918		OpenSea	-0.0036	0.0011	0.0009329	0.761976	1	----+	0.1891
15	cg11084729		CHSY1		OpenSea	-0.0033	0.001	0.0009335	0.761976	1	-----	0.8538	Yes
6	cg02043083	PCMT1	PCMT1	1stExon	Island	0.0009	0.0003	0.0009339	0.761976	1	++-+-	0.6024
10	cg08976342	ZNF438;ZNF438;ZNF438;ZNF438;ZNF438;ZNF438;ZNF438	ZNF438	5'UTR;5'UTR;5'UTR;5'UTR;5'UTR;5'UTR;Body	N_Shelf	-0.0039	0.0012	0.0009347	0.761976	1	-----	0.2347	Yes
4	cg13593192	SHROOM3	MIR4450	Body	S_Shelf	-0.0107	0.0032	0.0009354	0.761976	1	-----	0.5203	Yes
1	cg07222721	PRKCZ;PRKCZ;PRKCZ	PRKCZ	Body;Body;Body	OpenSea	-0.0044	0.0013	0.0009392	0.761976	1	----+	0.01939
4	cg21844184		UGT2B10		OpenSea	-0.0064	0.0019	0.0009419	0.761976	1	-----	0.4515	Yes
5	cg01774158	PPP2CA	PPP2CA	TSS200	Island	-0.0021	0.0006	0.0009424	0.761976	1	---+-	4.238e-06	Yes
19	cg11841652	MEX3D	MEX3D	TSS1500	S_Shore	-0.0037	0.0011	0.0009439	0.761976	1	-----	0.1273
16	cg09452312	WWOX	WWOX	Body	OpenSea	-0.0064	0.0019	0.0009467	0.761976	1	+----	0.2026	Yes
2	cg00498289	GCKR	GCKR	1stExon	S_Shore	-0.007	0.0021	0.0009487	0.761976	1	+---+	0.01595	Yes
5	cg07203893		CAST		OpenSea	-0.0065	0.002	0.0009487	0.761976	1	----+	0.04587	Yes
17	cg15369512	ABR;ABR;ABR	ABR	Body;TSS1500;Body	Island	0.0009	0.0003	0.0009502	0.761976	1	++-+-	0.2034
11	cg01404122		ASCL2		OpenSea	-0.0047	0.0014	0.000951	0.761976	1	-----	0.5992	Yes
7	cg06111140	ESYT2	ESYT2	Body	OpenSea	-0.0071	0.0021	0.0009528	0.761976	1	-----	0.9723
5	cg16051228	TERT;TERT	TERT	Body;Body	Island	-0.0073	0.0022	0.0009533	0.761976	1	-----	0.333
2	cg00148862	SNTG2	SNTG2	Body	Island	0.0092	0.0028	0.0009556	0.761976	1	+++++	0.3001
1	cg15626777	CDCA8	C1orf109	TSS1500	Island	0.0018	0.0005	0.0009558	0.761976	1	++++-	0.201
15	cg09706180	GABPB1;GABPB1;FLJ10038;GABPB1;GABPB1;LOC100129387;GABPB1	BX537481	TSS200;TSS200;TSS1500;TSS200;TSS200;Body;TSS200	Island	-0.0026	0.0008	0.0009618	0.761976	1	-+---	0.6992	Yes
4	cg02382221	ARHGAP24	ARHGAP24	Body	OpenSea	-0.0022	0.0007	0.0009621	0.761976	1	-----	0.4228
5	cg25351996	P4HA2;P4HA2;P4HA2;P4HA2;P4HA2	P4HA2	TSS1500;TSS1500;TSS1500;TSS1500;TSS1500	Island	0.0009	0.0003	0.0009627	0.761976	1	++++-	0.4011	Yes
20	cg01901706	EPB41L1;EPB41L1	EPB41L1	3'UTR;3'UTR	N_Shelf	-0.005	0.0015	0.0009663	0.761976	1	-+--+	0.1136
16	cg04100684	SHISA9;SHISA9	SHISA9	Body;3'UTR	OpenSea	-0.0054	0.0016	0.0009663	0.761976	1	-----	0.4774
19	cg27412902	IL29	IL29	TSS1500	OpenSea	-0.0034	0.001	0.0009666	0.761976	1	----+	0.02636	Yes
12	cg14077898	SLC17A8;SLC17A8	SLC17A8	TSS200;TSS200	OpenSea	0.0102	0.0031	0.0009691	0.761976	1	+++++	0.1318
12	cg05160910	TMEM132D	TRNA_Pseudo	Body	OpenSea	-0.0043	0.0013	0.0009692	0.761976	1	-----	0.0715
6	cg05441830		SMOC2		OpenSea	-0.0032	0.001	0.0009696	0.761976	1	-----	0.29	Yes
6	cg01659184		LINC00222		OpenSea	-0.0067	0.002	0.0009733	0.761976	1	----+	0.143
1	ch.1.3533065R		STX6		OpenSea	0.0024	0.0007	0.0009733	0.761976	1	++++-	0.9318
5	cg07372840		ZFP62		OpenSea	0.001	0.0003	0.0009735	0.761976	1	+-++-	0.5338
3	cg07577121		GADL1		OpenSea	-0.0048	0.0015	0.0009757	0.761976	1	----+	0.3843
16	cg03644750	RAB11FIP3;RAB11FIP3	RAB11FIP3	Body;Body	S_Shore	-0.0055	0.0017	0.0009777	0.761976	1	--?-+	0.02601	Yes
21	cg12409525	DSCAM	DSCAM	TSS200	Island	0.0033	0.001	0.0009778	0.761976	1	+++++	0.1654
3	cg03783410	SOX2OT	SOX2	Body	N_Shore	0.0018	0.0005	0.0009817	0.761976	1	+++++	0.2469
16	cg04303879	SLC12A3;SLC12A3;SLC12A3	SLC12A3	TSS200;TSS200;TSS200	OpenSea	-0.0055	0.0017	0.0009819	0.761976	1	----+	0.0902
17	cg16678925	OR1A2	OR1A2	1stExon	OpenSea	-0.0052	0.0016	0.0009839	0.761976	1	----+	0.08696
7	cg21771679	PODXL;PODXL	PODXL	Body;Body	OpenSea	-0.0036	0.0011	0.0009852	0.761976	1	----+	0.004909
5	cg02546376		IL3		OpenSea	-0.0055	0.0017	0.0009857	0.761976	1	-----	0.5768
1	cg00694324	SPATA21	SPATA21	TSS1500	N_Shelf	-0.0048	0.0015	0.0009865	0.761976	1	--?-+	0.04926	Yes
7	cg15000794	C7orf23	C7orf23	TSS1500	Island	0.001	0.0003	0.000987	0.761976	1	++++-	0.008996
10	cg16848929	PIK3AP1	PIK3AP1	3'UTR	OpenSea	0.0035	0.0011	0.0009916	0.761976	1	+++++	0.431	Yes
16	cg08601917	CMTM3;CMTM3;CMTM3;CMTM3;CMTM3	CMTM3	5'UTR;5'UTR;5'UTR;1stExon;TSS200	Island	0.0016	0.0005	0.0009947	0.761976	1	+++++	0.2816
15	cg20377428		AK054710		Island	-0.0017	0.0005	0.0009953	0.761976	1	-+-+-	0.05744
8	cg07327435		C8orf4		OpenSea	-0.0045	0.0014	0.000996	0.761976	1	-----	0.8261
12	cg06893569	CHST11	CHST11	Body	OpenSea	-0.0031	0.001	0.0009963	0.761976	1	----+	0.04733
7	cg07567630		SND1		Island	0.0011	0.0003	0.0009975	0.761976	1	+++++	0.653
11	cg19044550		SHANK2		N_Shore	-0.0064	0.0019	0.000998	0.761976	1	----+	0.2159	Yes

## Sheet: Table S4
Table S4: Binge drinking in pregnancy, adjusted for cell counts - All probes with P<1e-3
Chromosome	CpG	Gene[Illumina]	Gene[Closest]	Gene region	Relation to CpG island	Effect (change in percent methylation)	SE	P-value	FDR-corrected P-value	Bonferroni-corrected P-value	Direction in all cohorts	Heterogeneity P-value	Probe appears on Naeem list of problematic probes
17	cg12509712	ARSG;SLC16A6	SLC16A6	5'UTR;Body	OpenSea	-0.0189	0.0035	9.002e-08	0.0426571	0.0426571	-----	0.499
10	cg25247887		CXCL12		S_Shore	-0.0105	0.0021	6.635e-07	0.0886122	0.314407	--?--	0.0553	Yes
21	cg14723284	C21orf70	FAM207A	Body	S_Shelf	-0.0043	0.0009	7.448e-07	0.0886122	0.352932	--?--	0.3329	Yes
1	cg25135333	SEC16B	SEC16B	TSS1500	OpenSea	-0.0049	0.001	8.21e-07	0.0886122	0.389041	-----	0.4131	Yes
8	cg01874183		ENPP2		OpenSea	-0.0093	0.0019	1.104e-06	0.0886122	0.523144	-----	0.1563
9	cg13593284		GDA		N_Shelf	-0.0062	0.0013	1.122e-06	0.0886122	0.531673	----+	0.003221
1	cg23265656	PRDM16;PRDM16	MIR4251	Body;Body	OpenSea	-0.0036	0.0007	1.891e-06	0.12801	0.896073	-----	0.3089
8	cg05037544	MYOM2	MYOM2	Body	S_Shore	-0.0048	0.001	2.848e-06	0.131497	1	-----	0.4073
6	cg22709144	GPX6	GPX6	Body	OpenSea	-0.0062	0.0013	3.063e-06	0.131497	1	-----	0.2447	Yes
1	cg00543840	HSPG2	HSPG2	Body	N_Shore	-0.01	0.0022	3.101e-06	0.131497	1	-----	0.2468	Yes
9	cg21211418	KIAA1045	KIAA1045	TSS1500	Island	0.0044	0.0009	3.121e-06	0.131497	1	+++++	0.5517	Yes
17	cg18016963	DOC2B	DOC2B	Body	OpenSea	-0.0071	0.0015	3.33e-06	0.131497	1	--?--	1.038e-05
1	cg11524300		ENAH		OpenSea	-0.0038	0.0008	4.022e-06	0.139586	1	-----	0.1533
6	cg02546883	C6orf35	TMEM242	Body	OpenSea	-0.0031	0.0007	4.124e-06	0.139586	1	+-?--	0.06786
16	cg05246530	ST3GAL2	ST3GAL2	5'UTR	OpenSea	-0.0114	0.0025	4.898e-06	0.150214	1	-----	0.5216
19	cg04830471	CCDC155	CCDC155	TSS1500	N_Shore	-0.0059	0.0013	5.078e-06	0.150214	1	-----	0.0691	Yes
16	cg09985344	COTL1	COTL1	Body	N_Shelf	-0.0093	0.002	5.389e-06	0.150214	1	-----	0.1158	Yes
3	cg16241473	OPA1;OPA1;OPA1;OPA1;OPA1;OPA1;OPA1;OPA1	OPA1	Body;Body;Body;Body;Body;Body;Body;Body	OpenSea	0.0072	0.0016	6.417e-06	0.153985	1	+++++	0.624
16	cg07792978		MT3		S_Shelf	-0.0064	0.0014	6.447e-06	0.153985	1	-----	0.01289	Yes
10	cg01178710		PYROXD2		OpenSea	-0.0075	0.0017	6.723e-06	0.153985	1	-----	0.3385	Yes
7	cg03345391	GCK;GCK;GCK	GCK	Body;TSS1500;TSS1500	OpenSea	-0.0074	0.0017	7.019e-06	0.153985	1	-----	0.0307	Yes
1	cg25610428	LCE1E	LCE1E	TSS1500	OpenSea	-0.0111	0.0025	7.334e-06	0.153985	1	-----	0.08069
10	cg19335412	ACTA2;ACTA2	ACTA2	3'UTR;3'UTR	OpenSea	-0.0107	0.0024	7.474e-06	0.153985	1	-----	0.2958	Yes
2	cg00706282	BAZ2B	BAZ2B	5'UTR	N_Shore	-0.0019	0.0004	8.042e-06	0.158783	1	---+-	0.6679
8	cg26432128		POTEA		S_Shelf	-0.0067	0.0015	9.432e-06	0.178779	1	-+?--	0.4722	Yes
17	cg20279493	PYY	PYY	5'UTR	N_Shore	-0.0078	0.0018	1.005e-05	0.183166	1	-----	0.001663
8	cg01803771		TACC1		OpenSea	-0.0079	0.0018	1.128e-05	0.197969	1	-----	0.5334	Yes
17	cg23966214	SAMD14	SAMD14	5'UTR	N_Shelf	-0.0075	0.0017	1.25e-05	0.20613	1	----+	0.01118	Yes
10	cg05860556	SMC3	SMC3	Body	S_Shelf	0.0076	0.0017	1.273e-05	0.20613	1	+++++	0.1221	Yes
10	cg02147231		LOC100505583		OpenSea	-0.005	0.0012	1.35e-05	0.20613	1	-----	0.009779
20	cg00682367		TRNA_Leu		S_Shelf	-0.0024	0.0006	1.36e-05	0.20613	1	---+-	0.03599
17	cg02642299	SMTNL2;SMTNL2	SMTNL2	Body;Body	Island	-0.0024	0.0006	1.392e-05	0.20613	1	-----	0.7464	Yes
12	cg26271001		BC031884		OpenSea	0.0107	0.0025	1.618e-05	0.223257	1	+++++	0.9515	Yes
15	cg14492347	ZNF592	ZNF592	5'UTR	S_Shore	0.0012	0.0003	1.644e-05	0.223257	1	++-++	0.5797	Yes
2	cg17167021	MAP2	MAP2	5'UTR	OpenSea	-0.005	0.0012	1.649e-05	0.223257	1	-----	0.8831	Yes
5	cg11670122	RNASEN;RNASEN	DROSHA	Body;Body	OpenSea	0.0035	0.0008	1.713e-05	0.225479	1	+-+++	0.1499	Yes
14	cg04307553	WDR20	WDR20	Body	S_Shore	-0.0046	0.0011	1.867e-05	0.228283	1	--?--	0.8275	Yes
17	cg02801388		DNAH17		OpenSea	-0.0043	0.001	1.868e-05	0.228283	1	-----	0.3708	Yes
15	cg09606807		JA429839		OpenSea	-0.0062	0.0014	1.897e-05	0.228283	1	-+---	0.9363
8	cg21058822	MBOAT4	MBOAT4	TSS200	OpenSea	-0.0134	0.0031	1.927e-05	0.228283	1	-----	0.8398
1	cg25977900		TRIM33		OpenSea	-0.0044	0.001	2.095e-05	0.235587	1	-----	0.1542
17	cg01682663		TRNA		N_Shelf	0.0099	0.0023	2.254e-05	0.235587	1	+++++	0.0094
2	cg18174402	CAD	CAD	Body	S_Shore	-0.0066	0.0015	2.265e-05	0.235587	1	-----	0.2177
7	cg06023351		Mir_544		OpenSea	-0.0043	0.001	2.292e-05	0.235587	1	-----	0.8588	Yes
17	cg09034695		UBE2G1		S_Shelf	-0.0059	0.0014	2.351e-05	0.235587	1	-----	0.07302
12	cg26964704	AACS	AACS	Body	OpenSea	-0.0087	0.0021	2.373e-05	0.235587	1	--?--	0.04656	Yes
18	cg17242353		SALL3		Island	-0.0017	0.0004	2.492e-05	0.235587	1	-----	0.07163	Yes
2	cg15773338	LOC440895;LIMS3-LOC440895	LIMS3-LOC440895	Body;Body	OpenSea	-0.0159	0.0038	2.524e-05	0.235587	1	--?--	0.2356
6	cg02170400		SLC2A12		OpenSea	-0.0061	0.0014	2.535e-05	0.235587	1	+-+--	0.1453
2	cg01007821	FHL2	FHL2	5'UTR	S_Shelf	0.0186	0.0044	2.55e-05	0.235587	1	++++-	0.4237	Yes
16	cg03187795	EARS2;EARS2	EARS2	Body;3'UTR	OpenSea	-0.0053	0.0013	2.659e-05	0.235587	1	-----	0.05652	Yes
7	cg15508462		BC038729		OpenSea	-0.0068	0.0016	2.706e-05	0.235587	1	-----	0.4936	Yes
15	cg11412248	CHRNB4	CHRNB4	Body	N_Shelf	-0.011	0.0026	2.712e-05	0.235587	1	--?--	0.6895	Yes
8	cg04496304		DLGAP2		Island	-0.0023	0.0006	2.809e-05	0.235587	1	-----	0.1017
1	cg09066963	ZBTB8A	ZBTB8B	3'UTR	OpenSea	-0.0084	0.002	2.81e-05	0.235587	1	-----	0.03191
1	cg07177437	ITLN1	ITLN1	Body	OpenSea	-0.0033	0.0008	2.968e-05	0.235587	1	+----	0.02749	Yes
10	cg03473377	NRP1;NRP1;NRP1	Metazoa_SRP	Body;Body;Body	OpenSea	-0.0069	0.0016	2.973e-05	0.235587	1	-----	0.09871	Yes
7	cg01597400	PTPRN2;PTPRN2;PTPRN2	LOC100506585	Body;Body;Body	OpenSea	-0.0059	0.0014	2.995e-05	0.235587	1	-----	0.4646	Yes
2	cg10149870		HS6ST1		S_Shelf	-0.0042	0.001	3.041e-05	0.235587	1	-----	0.4294
2	cg18019659	INO80D;INO80D	INO80D	1stExon;5'UTR	S_Shore	-0.0013	0.0003	3.048e-05	0.235587	1	---+-	0.01876
1	cg21811896	MEGF6	MIR551A	Body	OpenSea	-0.0037	0.0009	3.152e-05	0.235587	1	-----	0.03638
3	cg03627881	EPHB1	JA682634	Body	OpenSea	-0.0066	0.0016	3.244e-05	0.235587	1	-----	0.1824
16	cg03064228	NKD1	NKD1	Body	Island	-0.0068	0.0016	3.249e-05	0.235587	1	--?--	0.1744	Yes
8	cg02126477	DLC1;DLC1;DLC1	DLC1	Body;Body;TSS200	OpenSea	-0.0067	0.0016	3.265e-05	0.235587	1	-----	0.3897	Yes
3	cg19119016	C3orf30;IGSF11	C3orf30	1stExon;TSS1500	OpenSea	-0.0045	0.0011	3.313e-05	0.235587	1	-----	0.5713	Yes
5	cg06675144		SLC12A2		OpenSea	-0.005	0.0012	3.325e-05	0.235587	1	-----	0.6225
14	cg10201735		VRK1		S_Shelf	-0.0082	0.002	3.331e-05	0.235587	1	-----	0.02358	Yes
13	cg27176138	HS6ST3	HS6ST3	TSS200	Island	0.0019	0.0005	3.419e-05	0.235645	1	++-++	0.2311
8	cg05740045		BHLHE22		Island	0.0023	0.0006	3.437e-05	0.235645	1	+++++	0.07184
17	cg06606753	SPEM1	SPEM1	Body	S_Shelf	-0.0072	0.0017	3.481e-05	0.235645	1	-----	0.5833	Yes
5	cg02339078	LOC100129716;ARRDC3	ARRDC3	Body;TSS1500	S_Shelf	-0.0019	0.0005	3.694e-05	0.246542	1	-----	0.4271	Yes
19	cg19098465	LTBP4;LTBP4;LTBP4	LTBP4	Body;Body;Body	Island	-0.0052	0.0013	3.782e-05	0.248909	1	+----	0.0604
12	cg22958090	KRT7	KRT7	Body	Island	0.0038	0.0009	3.964e-05	0.257314	1	+++++	0.9057
11	cg02024466		CCKBR		N_Shelf	-0.0049	0.0012	4.024e-05	0.257678	1	-----	0.124	Yes
5	cg22609474		AK123816		OpenSea	-0.0075	0.0018	4.099e-05	0.258981	1	--?--	0.3099	Yes
15	cg10040836	NR2F2;NR2F2;NR2F2;MIR1469;NR2F2	NR2F2	TSS200;1stExon;Body;TSS1500;TSS1500	Island	0.0038	0.0009	4.16e-05	0.259377	1	++?+-	0.2505
6	cg12258492	TRIM40	TRIM40	Body	OpenSea	0.0081	0.002	4.24e-05	0.260932	1	++?++	0.5689	Yes
8	cg12107189		MTSS1		OpenSea	-0.0029	0.0007	4.425e-05	0.265783	1	-----	0.5471	Yes
3	cg13694876	EPHB3	EPHB3	Body	S_Shore	-0.0067	0.0016	4.431e-05	0.265783	1	-----	0.2936	Yes
6	cg23485639	ZNF165	ZNF165	TSS1500	OpenSea	-0.0036	0.0009	4.72e-05	0.27326	1	+----	0.3236
3	cg24678732		ZNF621		OpenSea	-0.0071	0.0017	4.799e-05	0.27326	1	-----	0.4042
4	cg16619777	PIGG;PIGG	ZNF721	Body;Body	OpenSea	-0.0038	0.0009	4.848e-05	0.27326	1	-----	0.1698
8	cg01034811		TNFRSF11B		S_Shelf	-0.0026	0.0006	4.881e-05	0.27326	1	-----	0.4793
6	cg15852490		MIR4462		OpenSea	-0.0068	0.0017	4.891e-05	0.27326	1	+----	5.138e-06	Yes
6	cg20862251	OR2B3	OR2B3	1stExon	OpenSea	-0.0065	0.0016	4.928e-05	0.27326	1	--+--	0.0547	Yes
2	cg17583946	LOC100132215	LOC100132215	TSS200	Island	0.0019	0.0005	4.986e-05	0.27326	1	+++++	0.000233
16	cg04733787		AX747598		N_Shelf	-0.0076	0.0019	5.061e-05	0.27326	1	--?--	0.0008293
16	cg19048496	TCEB2;TCEB2	TCEB2	TSS1500;TSS1500	Island	0.001	0.0003	5.101e-05	0.27326	1	++?+-	0.01273
18	cg19257514		SLMO1		S_Shore	-0.0035	0.0009	5.204e-05	0.27326	1	+----	0.007023
5	cg11475323	EGFLAM	EGFLAM	Body	S_Shelf	-0.005	0.0012	5.207e-05	0.27326	1	----+	0.002528	Yes
16	cg06907930	LOC100130015;GAS8;LOC100130015;GAS8	GAS8	Body;3'UTR;Body;Body	OpenSea	-0.0045	0.0011	5.32e-05	0.27326	1	-----	0.8201	Yes
6	cg20543183	LY6G5C	LY6G5C	1stExon	N_Shore	-0.0064	0.0016	5.36e-05	0.27326	1	-----	0.0223	Yes
7	cg05488439	MTERF	MTERF	TSS1500	Island	-0.0023	0.0006	5.363e-05	0.27326	1	-----	0.0316
2	cg06836725	IGFBP2	IGFBP2	Body	OpenSea	-0.0069	0.0017	5.474e-05	0.275087	1	---+-	3.858e-06
13	cg06094043	MTMR6	MTMR6	3'UTR	OpenSea	0.0075	0.0019	5.568e-05	0.275087	1	+++++	0.5216
10	cg10207362	INPP5A	INPP5A	Body	N_Shelf	-0.0036	0.0009	5.573e-05	0.275087	1	-----	0.08042	Yes
19	cg03161606		BC068609		S_Shore	-0.0231	0.0057	5.677e-05	0.277331	1	-+---	0.3665
9	cg13776542		FAM22G		S_Shore	-0.0035	0.0009	5.798e-05	0.279339	1	--?--	0.2421	Yes
2	cg23964682	ANKMY1;ANKMY1	ANKMY1	TSS200;TSS200	Island	0.0013	0.0003	5.836e-05	0.279339	1	+-+++	0.7047
1	cg07222721	PRKCZ;PRKCZ;PRKCZ	PRKCZ	Body;Body;Body	OpenSea	-0.0045	0.0011	5.989e-05	0.282353	1	-----	0.02415
19	cg24737857	SYDE1	SYDE1	Body	N_Shelf	-0.0044	0.0011	6.324e-05	0.282353	1	-----	0.1392
10	cg12161982	ARHGAP22	ARHGAP22	Body	OpenSea	-0.0056	0.0014	6.338e-05	0.282353	1	-----	0.07614	Yes
16	cg04251828	CTRB1	CTRB1	TSS200	OpenSea	-0.0063	0.0016	6.358e-05	0.282353	1	+----	0.01229	Yes
5	cg17575906	C5orf13;C5orf13;C5orf13;C5orf13;C5orf13;C5orf13;C5orf13;C5orf13;C5orf13;C5orf13;C5orf13	NREP	Body;Body;Body;Body;Body;Body;Body;Body;Body;Body;Body	N_Shelf	0.0104	0.0026	6.434e-05	0.282353	1	+++++	0.9816
6	cg20443028	MTRF1L;MTRF1L	MTRF1L	TSS200;TSS200	Island	-0.0038	0.001	6.517e-05	0.282353	1	-----	0.9468	Yes
12	cg10610428	ANO2	ANO2	Body	OpenSea	-0.0081	0.002	6.523e-05	0.282353	1	-----	0.1354	Yes
19	cg27412902	IL29	IL29	TSS1500	OpenSea	-0.0036	0.0009	6.581e-05	0.282353	1	-----	0.143	Yes
11	cg22372285		CDON		OpenSea	-0.0057	0.0014	6.694e-05	0.282353	1	-----	0.05903
1	cg15027165	CYP4B1;CYP4B1	CYP4B1	Body;Body	OpenSea	-0.0053	0.0013	6.698e-05	0.282353	1	-----	0.003965	Yes
13	cg08854586		STARD13		OpenSea	-0.005	0.0013	6.713e-05	0.282353	1	-----	0.06037	Yes
5	cg13636908	JMY	JMY	1stExon	Island	0.0018	0.0005	6.889e-05	0.282353	1	+++++	0.4343	Yes
1	cg15605096	TAS1R2	TAS1R2	Body	N_Shore	-0.0085	0.0021	6.91e-05	0.282353	1	--+--	4.189e-06	Yes
2	cg09047390		BC101234		OpenSea	-0.0083	0.0021	6.921e-05	0.282353	1	----+	0.004884	Yes
13	cg01746873	ATP11A;ATP11A	ATP11A	TSS1500;TSS1500	Island	0.0012	0.0003	6.971e-05	0.282353	1	++-++	0.3216
5	cg13949093		IRX1		OpenSea	-0.0047	0.0012	6.988e-05	0.282353	1	--?--	0.3443	Yes
11	cg09342225		ANGPTL5		OpenSea	-0.0079	0.002	7.042e-05	0.282353	1	-----	0.4547	Yes
6	cg07940011		DQ600333		OpenSea	-0.004	0.001	7.087e-05	0.282353	1	--+--	0.02595
3	cg11937849		ROBO2		OpenSea	-0.0063	0.0016	7.372e-05	0.282353	1	-----	0.3795
12	cg23320693	TNFRSF1A	TNFRSF1A	Body	OpenSea	-0.0054	0.0013	7.373e-05	0.282353	1	-----	0.2307	Yes
11	cg09354341		INCENP		OpenSea	-0.0066	0.0017	7.422e-05	0.282353	1	-----	0.1431	Yes
2	cg07052513	KDM3A;KDM3A;KDM3A	KDM3A	5'UTR;TSS200;1stExon	Island	-0.0056	0.0014	7.431e-05	0.282353	1	-----	0.5948
11	cg15848714		HIPK3		OpenSea	-0.0058	0.0015	7.454e-05	0.282353	1	-----	0.165
1	cg00779393	RPF1	RPF1	TSS1500	N_Shore	-0.0042	0.0011	7.518e-05	0.282353	1	-----	0.5759	Yes
10	cg00198994	MGMT	MGMT	Body	OpenSea	-0.0079	0.002	7.554e-05	0.282353	1	+-?--	0.05844
17	cg22496986	CAMKK1;CAMKK1;CAMKK1	CAMKK1	TSS1500;5'UTR;5'UTR	N_Shore	-0.0085	0.0021	7.622e-05	0.282353	1	-----	0.05474	Yes
13	cg24343594		PDS5B		N_Shore	-0.0042	0.0011	7.726e-05	0.282353	1	-----	0.1499
7	cg00333919		INSIG1		N_Shore	-0.0052	0.0013	7.749e-05	0.282353	1	-----	0.3712
16	cg09382328	SLC6A2	SLC6A2	Body	S_Shelf	-0.0083	0.0021	7.942e-05	0.282353	1	-----	0.867
6	cg04099091	POU5F1	POU5F1	TSS1500	OpenSea	-0.004	0.001	8.046e-05	0.282353	1	-----	0.1685	Yes
6	cg13137465	ANKS1A	ANKS1A	Body	Island	0.0022	0.0006	8.214e-05	0.282353	1	++-++	0.00698
11	cg16638793	GLB1L3	GLB1L3	Body	OpenSea	-0.0045	0.0011	8.381e-05	0.282353	1	-----	0.5717
1	cg09551916	CFHR2	CFHR2	TSS1500	OpenSea	-0.0056	0.0014	8.414e-05	0.282353	1	--?--	0.000807	Yes
1	cg10119933	CACYBP;CACYBP	CACYBP	TSS1500;TSS200	N_Shore	-0.0024	0.0006	8.433e-05	0.282353	1	-----	0.15	Yes
12	cg24333364	TMEM132C	MIR3612	Body	OpenSea	-0.0049	0.0012	8.441e-05	0.282353	1	--?--	0.6121
12	cg18148255		LOC728084		OpenSea	-0.0076	0.0019	8.667e-05	0.282353	1	-----	0.0478	Yes
3	cg17445840	FAM55C;FAM55C;NFKBIZ	NFKBIZ	3'UTR;3'UTR;TSS1500	OpenSea	-0.0019	0.0005	8.744e-05	0.282353	1	---+-	0.05715
20	cg20577205		PPP4R1L		S_Shore	-0.0026	0.0007	8.765e-05	0.282353	1	---+-	0.05167
12	cg26320244		GALNT9		Island	-0.0106	0.0027	8.787e-05	0.282353	1	--?--	0.5315
7	cg14410518		LOC493754		OpenSea	-0.0044	0.0011	8.815e-05	0.282353	1	-----	0.2117	Yes
11	cg23554917	UBASH3B	UBASH3B	Body	S_Shelf	-0.005	0.0013	8.92e-05	0.282353	1	-----	0.5994
18	cg21454161		CCBE1		S_Shelf	-0.0054	0.0014	9.056e-05	0.282353	1	-----	0.6451	Yes
5	cg14790000	FBN2	FBN2	Body	OpenSea	-0.0059	0.0015	9.204e-05	0.282353	1	-----	0.1548	Yes
6	cg25569234	PFDN6;WDR46;WDR46	PFDN6	Body;TSS1500;TSS1500	S_Shore	0.0013	0.0003	9.23e-05	0.282353	1	+++++	0.3749	Yes
3	cg03018634	STAC	STAC	Body	S_Shelf	-0.0046	0.0012	9.319e-05	0.282353	1	-+--+	0.0265
6	cg22099441		LOC154449		S_Shore	-0.0039	0.001	9.327e-05	0.282353	1	-----	0.2306
16	cg06919067	NSMCE1	FLJ21408	Body	OpenSea	-0.0035	0.0009	9.413e-05	0.282353	1	-----	0.4688	Yes
11	cg12730562	TSPAN18;TSPAN18	TSPAN18	5'UTR;TSS200	OpenSea	-0.0076	0.0019	9.428e-05	0.282353	1	-----	0.3731	Yes
2	cg23688350	SEPT10;SEPT10	SEPT10	Body;Body	OpenSea	-0.0089	0.0023	9.553e-05	0.282353	1	-----	0.4875	Yes
5	cg16620526	LVRN	AQPEP	TSS200	Island	-0.0035	0.0009	9.634e-05	0.282353	1	-----	0.527
1	cg11584936	BNIPL;BNIPL	BNIPL	5'UTR;Body	OpenSea	-0.0031	0.0008	9.658e-05	0.282353	1	-----	0.3479
11	cg24360924	HCCA2;DUSP8;LOC338651	LOC338651	Body;TSS1500;Body	Island	0.0016	0.0004	9.76e-05	0.282353	1	+++++	0.1235
5	cg21081729	MCC;MCC	MCC	Body;Body	OpenSea	-0.0057	0.0015	9.768e-05	0.282353	1	-----	0.4225
14	cg02577745	MIR493	MIR493	TSS1500	OpenSea	-0.0045	0.0011	9.794e-05	0.282353	1	-----	0.5886	Yes
3	cg01390445	LIPH	LIPH	TSS1500	OpenSea	-0.0046	0.0012	9.81e-05	0.282353	1	-+---	0.2279
1	cg00578363	DMRTB1	DMRTB1	TSS200	N_Shore	-0.0026	0.0007	9.834e-05	0.282353	1	-----	0.0004281
10	cg03180187	FAM23A	TMEM236	Body	OpenSea	-0.003	0.0008	9.922e-05	0.282353	1	--?--	0.2382	Yes
9	cg13415390	NOTCH1	NOTCH1	Body	Island	-0.0055	0.0014	9.934e-05	0.282353	1	+----	4.761e-06	Yes
4	cg03916421	SCLT1;C4orf33	SCLT1	Body;TSS1500	N_Shore	-0.0082	0.0021	9.961e-05	0.282353	1	+----	0.1575
6	cg17864650	TPD52L1;TPD52L1;TPD52L1;TPD52L1	TPD52L1	5'UTR;Body;Body;Body	OpenSea	-0.0054	0.0014	0.0001011	0.282353	1	-----	0.9029	Yes
5	cg11034763		LOC100506688		S_Shelf	-0.0035	0.0009	0.0001014	0.282353	1	-----	0.1272	Yes
16	cg00307276	KIAA0430	KIAA0430	3'UTR	OpenSea	-0.0045	0.0012	0.0001018	0.282353	1	-----	0.02621
1	cg15714328		GFI1		OpenSea	-0.0071	0.0018	0.0001018	0.282353	1	----+	0.01078
10	cg07413480		ADRA2A		OpenSea	-0.0058	0.0015	0.0001022	0.282353	1	-----	0.1519
6	cg23633860		BC133670		OpenSea	-0.0038	0.001	0.0001026	0.282353	1	--+--	0.01213
10	cg19975346	FAM53B	FAM53B	Body	OpenSea	0.0072	0.0019	0.000103	0.282353	1	++++-	0.1565	Yes
12	cg20884605	ALDH2	ALDH2	Body	S_Shore	-0.0048	0.0012	0.000103	0.282353	1	-----	0.0205
2	cg16900604		CREB1		OpenSea	-0.0063	0.0016	0.0001035	0.282353	1	----+	0.002949	Yes
5	cg07203893		CAST		OpenSea	-0.0073	0.0019	0.0001045	0.282353	1	-----	0.02679	Yes
7	cg16387200		AF086203		OpenSea	-0.0038	0.001	0.0001046	0.282353	1	-----	0.7896	Yes
4	cg10828676	SLC10A7;SLC10A7	SLC10A7	TSS1500;TSS1500	Island	-0.0009	0.0002	0.000105	0.282353	1	---+-	0.01823	Yes
17	cg01768328	WDR81;WDR81;WDR81;WDR81	WDR81	Body;Body;Body;Body	N_Shelf	-0.0056	0.0014	0.0001059	0.282353	1	-----	0.2453
17	cg19325477	PRKCA	PRKCA	Body	OpenSea	-0.0047	0.0012	0.0001059	0.282353	1	-----	0.04066
7	cg07762347		TRNA_Cys		OpenSea	-0.0055	0.0014	0.0001065	0.282353	1	-----	0.2219	Yes
19	cg20695297	S1PR4	S1PR4	1stExon	Island	0.0012	0.0003	0.0001069	0.282353	1	+++++	0.2196
13	cg08229058		ATP12A		S_Shelf	-0.0052	0.0013	0.000107	0.282353	1	-----	0.4503
11	cg06174296	GRAMD1B;GRAMD1B	GRAMD1B	1stExon;5'UTR	OpenSea	-0.0048	0.0012	0.0001073	0.282353	1	-----	0.1882
8	cg20635724	UBR5	UBR5	TSS1500	S_Shore	0.0014	0.0004	0.0001077	0.282353	1	++-+-	0.0684
9	cg13530448	KIF27	KIF27	5'UTR	N_Shore	0.0034	0.0009	0.0001084	0.282353	1	+++++	0.02959	Yes
10	cg11611505		BC037918		N_Shore	-0.0039	0.001	0.0001094	0.282353	1	-----	0.05221
17	cg03018256	TTYH2	TTYH2	Body	OpenSea	-0.0056	0.0014	0.0001095	0.282353	1	-----	0.4693	Yes
4	cg25549733		SLC7A11		OpenSea	-0.0105	0.0027	0.0001095	0.282353	1	--?--	0.03707	Yes
16	cg01550144	CRISPLD2	CRISPLD2	Body	OpenSea	-0.0025	0.0006	0.0001097	0.282353	1	-----	0.1239	Yes
3	cg15630071	TRIM71	TRIM71	Body	Island	-0.0033	0.0009	0.0001099	0.282353	1	-----	0.3252
19	cg07870129	KLF1	KLF1	TSS200	S_Shore	-0.0073	0.0019	0.0001101	0.282353	1	-----	0.5109	Yes
16	cg11970301	PPP4C	PPP4C	Body	S_Shore	0.002	0.0005	0.0001109	0.282353	1	++++-	0.6193
6	cg00273754		CD83		OpenSea	-0.0043	0.0011	0.000111	0.282353	1	-----	0.2182
11	cg24378250	TAF10	ILK	Body	N_Shore	-0.0032	0.0008	0.0001117	0.282353	1	-----	0.08961
2	cg18043120		MIR4786		N_Shore	-0.0057	0.0015	0.0001127	0.282353	1	-----	0.02313	Yes
14	cg23546343	RTL1;MIR431;MIR433	MIR431	1stExon;TSS200;TSS1500	N_Shore	-0.0043	0.0011	0.0001128	0.282353	1	-----	0.3361
1	cg13353152		AK057554		OpenSea	-0.0054	0.0014	0.0001141	0.282353	1	+----	0.04785	Yes
12	cg05160910	TMEM132D	TRNA_Pseudo	Body	OpenSea	-0.0044	0.0011	0.0001142	0.282353	1	-----	0.0047
20	cg19097280	LRRN4	LRRN4	TSS1500	S_Shelf	-0.0067	0.0017	0.0001145	0.282353	1	-----	0.1949	Yes
11	cg03805684	FEN1;C11orf10;MIR611	FEN1	5'UTR;TSS1500;TSS1500	S_Shore	-0.0076	0.002	0.000115	0.282353	1	-----	0.2662
10	cg07355189	ALOX5	ALOX5	Body	Island	0.0084	0.0022	0.0001158	0.282852	1	+++++	0.9771
1	cg02565891	LGR6;LGR6	LGR6	Body;TSS1500	OpenSea	-0.0031	0.0008	0.0001174	0.285284	1	--+--	0.1264
18	cg02122913	SLC39A6;SLC39A6;ELP2	SLC39A6	TSS200;TSS200;TSS1500	Island	0.0014	0.0004	0.000118	0.285284	1	+--++	0.1004
13	cg14373760	GPR183;UBAC2;UBAC2;UBAC2	UBAC2	TSS1500;Body;Body;Body	OpenSea	0.0095	0.0025	0.0001205	0.28985	1	+++++	0.09688
10	cg11614474	SVIL;SVIL	MIR604	Body;Body	OpenSea	-0.0042	0.0011	0.0001215	0.290477	1	-----	0.6006
5	cg05214690	ADAMTS2;ADAMTS2	ADAMTS2	1stExon;1stExon	Island	0.0016	0.0004	0.0001226	0.290477	1	+++++	0.4401
13	cg17878506	TBC1D4	TBC1D4	TSS1500	Island	-0.009	0.0023	0.0001226	0.290477	1	-----	0.9522	Yes
1	cg02060627	CDC42;CDC42;CDC42	CDC42	TSS1500;TSS1500;TSS1500	N_Shore	-0.0096	0.0025	0.0001234	0.290918	1	-----	0.5036
1	cg16117789	FLJ40434	FLJ40434	Body	Island	-0.0018	0.0005	0.0001257	0.294503	1	-----	0.499
11	cg19044550		SHANK2		N_Shore	-0.0067	0.0018	0.0001267	0.294503	1	-----	0.1207	Yes
16	cg00558804	RNF166	RNF166	Body	N_Shelf	0.0035	0.0009	0.0001277	0.294503	1	+++++	0.009304	Yes
6	cg24574793		OR10C1		OpenSea	-0.0082	0.0021	0.0001284	0.294503	1	-----	0.03165	Yes
7	cg09076650		ELN		OpenSea	-0.0075	0.002	0.0001296	0.294503	1	-----	0.344	Yes
16	cg04106647	SHISA9;SHISA9;SHISA9;SHISA9	SHISA9	5'UTR;1stExon;1stExon;5'UTR	Island	0.0011	0.0003	0.0001299	0.294503	1	+++++	0.2137
21	cg20209754	C21orf33;C21orf33	C21orf33	Body;Body	S_Shore	-0.0024	0.0006	0.0001299	0.294503	1	-----	0.04837	Yes
2	cg26229066	SH3BP4	BC148242	5'UTR	OpenSea	-0.0046	0.0012	0.0001312	0.294503	1	+----	0.06868
3	cg00069967	DNAH12;DNAH12	DNAH12	Body;Body	OpenSea	-0.0038	0.001	0.0001316	0.294503	1	--?-+	0.05922	Yes
5	cg01919823	PCYOX1L	PCYOX1L	Body	S_Shelf	-0.0038	0.001	0.0001316	0.294503	1	-----	0.2193
7	cg21040133		CARD11		OpenSea	-0.0034	0.0009	0.0001318	0.294503	1	-----	0.002976
3	cg04730456	HSPBAP1	HSPBAP1	Body	N_Shore	0.0034	0.0009	0.0001326	0.294503	1	+-+++	0.009799	Yes
17	cg18396675	SEPT4;SEPT4;SEPT4	SEPT4	Body;Body;Body	N_Shelf	-0.007	0.0018	0.000133	0.294503	1	-----	0.04755
6	cg10369319	LOC442245	GSTM2P1	TSS1500	OpenSea	-0.0054	0.0014	0.0001345	0.295672	1	-----	0.1784	Yes
1	cg06773813		Mir_584		OpenSea	-0.0065	0.0017	0.0001349	0.295672	1	-----	0.1221
4	cg21790461	KIAA1530	KIAA1530	Body	OpenSea	-0.0031	0.0008	0.0001354	0.295672	1	-----	0.08345
6	cg07720160	HLA-L	HLA-L	Body	OpenSea	-0.008	0.0021	0.0001368	0.296434	1	-----	0.3045	Yes
16	cg08863775	ABCC1;ABCC1;ABCC1;ABCC1;ABCC1	ABCC1	Body;Body;Body;Body;Body	OpenSea	-0.0023	0.0006	0.000137	0.296434	1	-----	0.6968	Yes
17	cg04010423	SLC46A1	SLC46A1	Body	N_Shore	-0.0058	0.0015	0.0001381	0.296565	1	+----	0.007326
12	cg08640498	INHBC	INHBC	TSS200	OpenSea	-0.0055	0.0015	0.0001385	0.296565	1	-----	0.1537
1	cg18770149	MTMR11;MTMR11	MTMR11	Body;Body	S_Shelf	-0.0054	0.0014	0.0001393	0.296565	1	++---	0.3668
6	cg27621576		PRR18		Island	-0.0019	0.0005	0.0001409	0.296565	1	-+-+-	0.05881	Yes
15	cg01240229	SNRPN;SNRPN;SNRPN;SNRPN	SNRPN	5'UTR;TSS200;5'UTR;5'UTR	OpenSea	0.0073	0.0019	0.0001414	0.296565	1	++?++	0.7787
19	cg25338262	CKM	CKM	TSS1500	Island	0.0014	0.0004	0.000142	0.296565	1	+++++	0.1477
6	cg15418419	HLA-DMA	HLA-DMA	3'UTR	OpenSea	-0.0038	0.001	0.0001428	0.296565	1	----+	0.01605	Yes
20	cg02046532	DEFB129	DEFB129	TSS200	OpenSea	-0.0052	0.0014	0.0001433	0.296565	1	-----	0.04759	Yes
7	cg22287800	NXPH1	NXPH1	Body	OpenSea	-0.006	0.0016	0.0001433	0.296565	1	-----	0.2719
1	cg02339592		ZNF648		OpenSea	-0.0043	0.0011	0.0001447	0.296565	1	----+	0.01656
17	cg03094519	NEUROD2	NEUROD2	3'UTR	N_Shore	-0.0025	0.0007	0.0001448	0.296565	1	-----	0.5081
7	cg04901179	DOCK4	DOCK4	Body	OpenSea	-0.0047	0.0012	0.0001455	0.296565	1	--?--	0.182
2	cg09367174	NEB;NEB;NEB	NEB	Body;Body;Body	OpenSea	-0.0076	0.002	0.0001471	0.296565	1	--?--	0.1721
15	cg03283464	SNORD115-11;SNORD115-29;SNORD115-36;SNORD115-43	SNORD115-10	TSS1500;TSS1500;TSS1500;TSS1500	OpenSea	-0.0079	0.0021	0.0001473	0.296565	1	--?--	0.3333	Yes
4	cg26298533	GSTCD;GSTCD	GSTCD	5'UTR;5'UTR	S_Shelf	-0.0033	0.0009	0.0001474	0.296565	1	-----	0.3435	Yes
1	cg22123711	TNFRSF8;TNFRSF8	TNFRSF8	TSS200;Body	OpenSea	-0.007	0.0019	0.0001476	0.296565	1	-----	0.9803
17	cg14818176	HN1;HN1;HN1	HN1	5'UTR;Body;Body	N_Shore	0.0095	0.0025	0.0001477	0.296565	1	+++++	0.0305
12	cg08042322	NT5DC3	NT5DC3	Body	N_Shore	-0.0031	0.0008	0.0001497	0.299313	1	-----	0.226	Yes
2	cg13774987	SLC19A3	SLC19A3	5'UTR	N_Shelf	-0.0039	0.001	0.0001511	0.300843	1	+----	0.1856
6	cg12557114	WISP3;WISP3	WISP3	Body;Body	OpenSea	-0.0024	0.0006	0.0001539	0.304569	1	-----	0.09551	Yes
17	cg13635578	CACNA1G;CACNA1G;CACNA1G;CACNA1G;CACNA1G;CACNA1G;CACNA1G;CACNA1G;CACNA1G;CACNA1G;CACNA1G;CACNA1G;CACNA1G;CACNA1G;CACNA1G	CACNA1G	Body;Body;Body;Body;Body;Body;Body;Body;Body;Body;Body;Body;Body;Body;Body	S_Shore	-0.0038	0.001	0.0001545	0.304569	1	-----	0.8486
8	cg02721065	DEPDC6	DEPTOR	Body	OpenSea	-0.0036	0.001	0.0001549	0.304569	1	+----	0.06464
6	cg05380127	NOTCH4	NOTCH4	Body	OpenSea	-0.007	0.0018	0.0001572	0.307039	1	-----	0.09551	Yes
5	cg22879174	ARAP3	ARAP3	3'UTR	S_Shelf	-0.0038	0.001	0.0001575	0.307039	1	-----	0.3522	Yes
2	cg23753006		LRP1B		OpenSea	-0.0104	0.0028	0.0001581	0.307039	1	-----	0.1848
17	cg02451443		LINC00338		Island	-0.0031	0.0008	0.0001593	0.307047	1	-----	0.1181
7	cg00830813	ADAP1	ADAP1	Body	N_Shore	0.0036	0.0009	0.0001594	0.307047	1	+-+++	0.2846
7	cg16652874		TPI1P2		OpenSea	-0.0049	0.0013	0.0001603	0.307437	1	-----	0.006798	Yes
19	cg25455143	MBD3	MBD3	Body	Island	0.0013	0.0003	0.0001609	0.307437	1	+-++-	0.2019	Yes
2	cg13328485	UBR3	UBR3	Body	OpenSea	0.0117	0.0031	0.0001629	0.307664	1	+?+++	0.2207
7	cg21148237		RASA4P		OpenSea	-0.0034	0.0009	0.0001649	0.307664	1	--?--	0.03074	Yes
6	cg09301462	TMEM200A	TMEM200A	5'UTR	OpenSea	-0.0054	0.0014	0.0001651	0.307664	1	-----	0.4445
14	cg12112434	C14orf106	MIS18BP1	TSS1500	S_Shore	-0.0129	0.0034	0.0001659	0.307664	1	-+---	0.127
11	cg01404122		ASCL2		OpenSea	-0.0046	0.0012	0.000168	0.307664	1	-----	0.6539	Yes
12	cg20597484	HNF1A	HNF1A	Body	OpenSea	-0.0036	0.001	0.0001685	0.307664	1	-----	0.3255	Yes
2	cg17327492	FSHR;FSHR	FSHR	TSS1500;TSS1500	OpenSea	-0.0042	0.0011	0.0001689	0.307664	1	-----	0.3783
4	cg06749819	CCDC149	CCDC149	Body	OpenSea	-0.0038	0.001	0.0001693	0.307664	1	-----	0.2646
2	cg01585592	ZNF2;ZNF2	ZNF2	3'UTR;3'UTR	OpenSea	-0.0025	0.0007	0.0001699	0.307664	1	-----	0.3637
2	cg24618169		U4		OpenSea	-0.0071	0.0019	0.0001699	0.307664	1	----+	0.02174
21	cg20975593	USP25	USP25	Body	S_Shore	-0.0072	0.0019	0.0001702	0.307664	1	-----	0.4033
6	cg17023707	PBX2	PBX2	1stExon	OpenSea	0.0053	0.0014	0.0001704	0.307664	1	++?++	0.4183	Yes
4	cg13006591	TLR6	TLR6	5'UTR	OpenSea	-0.0038	0.001	0.0001706	0.307664	1	-----	0.0609	Yes
1	cg24959428	GBP6	GBP6	5'UTR	OpenSea	-0.004	0.0011	0.0001715	0.307664	1	-----	0.8873
2	cg00839272		CHRNA1		N_Shore	-0.0072	0.0019	0.000173	0.307664	1	-----	0.3483
19	cg07654012		THEG		N_Shore	0.0024	0.0006	0.0001738	0.307664	1	+++++	0.07533	Yes
20	cg07305723	COL9A3	COL9A3	Body	S_Shelf	-0.002	0.0005	0.0001741	0.307664	1	----+	0.0459	Yes
16	cg16678467	CACNG3	CACNG3	TSS1500	N_Shore	-0.0045	0.0012	0.0001747	0.307664	1	+----	0.06023
2	cg04483884		LOC284950		N_Shore	-0.0042	0.0011	0.000175	0.307664	1	----+	0.02817	Yes
12	cg13713537	NOS1	NOS1	Body	OpenSea	-0.0047	0.0013	0.0001758	0.307664	1	-----	0.07668
3	cg16927285	PTPRG	ID2B	Body	OpenSea	-0.0055	0.0015	0.0001759	0.307664	1	----+	0.007493
6	cg12465250	PACRG;PACRG;PACRG	AK058177	Body;Body;Body	Island	-0.0028	0.0008	0.0001763	0.307664	1	----+	0.01985	Yes
18	cg05533124	AQP4;AQP4	AQP4	TSS1500;Body	Island	0.0013	0.0003	0.0001771	0.307664	1	+-+++	0.8364
6	cg18726664	FARS2	FARS2	3'UTR	OpenSea	-0.003	0.0008	0.0001776	0.307664	1	-----	0.9062
11	cg24559212	LDLRAD3	LDLRAD3	Body	OpenSea	-0.0052	0.0014	0.0001777	0.307664	1	+----	0.2233	Yes
14	cg04984818	ZFYVE21	ZFYVE21	Body	S_Shore	-0.0021	0.0006	0.0001779	0.307664	1	-----	0.786	Yes
12	cg15733114	ART4	ART4	TSS200	OpenSea	-0.0085	0.0023	0.000179	0.308441	1	-----	0.08735
2	cg26665516		MIR3679		OpenSea	-0.0047	0.0013	0.00018	0.308951	1	-----	0.1678	Yes
3	cg02569554	BDH1;BDH1;BDH1	BDH1	5'UTR;5'UTR;5'UTR	N_Shore	-0.0044	0.0012	0.0001806	0.308951	1	-----	0.09982
18	cg23553867		LOC284276		Island	-0.0044	0.0012	0.0001817	0.309434	1	--?--	0.4724	Yes
6	cg03001276	KIF25;KIF25	KIF25	5'UTR;5'UTR	OpenSea	-0.004	0.0011	0.0001833	0.309434	1	-----	0.6244
19	cg22889448	EMR1	EMR1	TSS1500	OpenSea	-0.0066	0.0018	0.0001842	0.309434	1	+----	0.01772	Yes
19	cg24943002	MIR637;DAPK3	DAPK3	TSS1500;Body	S_Shore	-0.0049	0.0013	0.0001846	0.309434	1	-----	0.3183	Yes
19	cg13602484	MIR642;GIPR	MIR642A	TSS1500;Body	N_Shelf	-0.0042	0.0011	0.0001847	0.309434	1	-----	0.3605	Yes
20	cg00207389	DTD1	DTD1	Body	Island	0.001	0.0003	0.0001848	0.309434	1	++-++	0.5539
19	cg11381655	IGLON5	IGLON5	Body	S_Shelf	-0.0051	0.0014	0.0001858	0.309808	1	-----	0.38	Yes
7	cg09006985	FAM126A	FAM126A	TSS1500	Island	-0.0038	0.001	0.0001882	0.309808	1	---+-	0.0004403
1	cg24405951		IFFO2		OpenSea	-0.0044	0.0012	0.0001883	0.309808	1	-----	4.733e-07
11	cg13531268	FAM76B;CEP57	CEP57	TSS1500;TSS200	Island	-0.0006	0.0002	0.0001885	0.309808	1	---+-	0.2419
20	cg08063745	NCOA5	NCOA5	3'UTR	S_Shelf	-0.003	0.0008	0.0001889	0.309808	1	+----	0.5502	Yes
19	cg14983838		BC068609		Island	-0.0123	0.0033	0.0001896	0.309808	1	-+---	0.3469
12	cg23658045	DCTN2	DCTN2	TSS200	Island	-0.0031	0.0008	0.0001896	0.309808	1	---+-	0.101	Yes
7	cg11034318		LOC728743		S_Shelf	-0.0048	0.0013	0.0001908	0.310697	1	-----	0.505	Yes
3	cg12415479	PLXND1	PLXND1	Body	OpenSea	-0.0041	0.0011	0.0001916	0.310931	1	-----	0.03834
6	cg08073652	ABCC10	DLK2	3'UTR	OpenSea	-0.0033	0.0009	0.0001944	0.311395	1	-----	0.1468
5	cg09575472		MSX2		OpenSea	-0.0072	0.0019	0.0001951	0.311395	1	-----	0.02232	Yes
11	cg04883553		DQ597512		OpenSea	-0.0052	0.0014	0.000196	0.311395	1	-----	0.2345
15	cg11084729		CHSY1		OpenSea	-0.0033	0.0009	0.0001963	0.311395	1	-----	0.309	Yes
21	cg04819337	HSF2BP	DQ577420	Body	N_Shelf	-0.006	0.0016	0.0001965	0.311395	1	-----	0.466
16	cg06401532	PRKCB;PRKCB	PRKCB	Body;Body	OpenSea	-0.0034	0.0009	0.0001966	0.311395	1	-----	0.5008	Yes
8	cg04501334	RP1L1	RP1L1	TSS1500	OpenSea	-0.0035	0.0009	0.0001975	0.311395	1	-----	0.007121
10	cg03943605	DUPD1	DUPD1	TSS1500	OpenSea	-0.0059	0.0016	0.0001978	0.311395	1	-----	0.1418
5	cg15006772	PCDHA1;PCDHA1	PCDHA1	Body;Body	N_Shelf	-0.0085	0.0023	0.0001978	0.311395	1	-----	0.619	Yes
2	cg06644719		AX748264		OpenSea	-0.0044	0.0012	0.000199	0.312247	1	-----	0.4441
1	cg22451657	PLEKHG5;PLEKHG5	PLEKHG5	Body;TSS1500	S_Shore	-0.0095	0.0025	0.0002015	0.315126	1	+----	0.4884	Yes
14	cg13043117	PRKCH	PRKCH	Body	OpenSea	-0.0044	0.0012	0.0002031	0.315701	1	-----	0.0216
6	cg03849343		SMOC2		S_Shore	-0.0041	0.0011	0.0002032	0.315701	1	-----	0.02655
1	cg05048680	MRPL20	MRPL20	1stExon	Island	0.0008	0.0002	0.0002045	0.315959	1	+++++	0.2703
8	cg01248426	ATP6V0D2;ATP6V0D2	ATP6V0D2	5'UTR;1stExon	OpenSea	-0.0072	0.0019	0.0002047	0.315959	1	-----	0.0247	Yes
12	cg26459499	PRR4	PRR4	Body	OpenSea	-0.0087	0.0023	0.000206	0.316461	1	----+	0.8171
15	cg25860737	GALK2;GALK2	GALK2	TSS1500;Body	OpenSea	-0.0061	0.0016	0.0002064	0.316461	1	+----	0.0825
3	cg04386206	SLC7A14	SLC7A14	5'UTR	Island	0.0014	0.0004	0.0002073	0.316461	1	++-++	0.7064
11	cg12415917	OR56A1;OR56A1	OR56A1	3'UTR;1stExon	OpenSea	-0.0058	0.0016	0.0002085	0.316461	1	-----	0.01863
13	cg05014103	SPERT	SPERT	TSS200	OpenSea	-0.0058	0.0016	0.0002092	0.316461	1	-----	0.3787
3	cg16973715		PRICKLE2		S_Shore	-0.0068	0.0018	0.0002093	0.316461	1	-----	0.3574
11	cg16699198	GRAMD1B	GRAMD1B	Body	OpenSea	-0.0052	0.0014	0.0002097	0.316461	1	----+	0.005502
12	cg04403488		DQ591331		OpenSea	-0.0044	0.0012	0.0002113	0.317864	1	-----	0.05456	Yes
4	cg05126797		OTOP1		OpenSea	-0.0039	0.001	0.0002133	0.317986	1	--?--	0.08452	Yes
1	cg26305034		BC039493		OpenSea	-0.0108	0.0029	0.0002147	0.317986	1	--?--	0.2167	Yes
15	cg06488655		NR2F2		Island	0.0009	0.0002	0.0002179	0.317986	1	++-+-	0.01996
21	cg11056129	C21orf54	C21orf54	TSS1500	OpenSea	-0.0048	0.0013	0.0002183	0.317986	1	-----	0.2372
6	cg07131544	NCR2	NCR2	TSS1500	OpenSea	-0.0056	0.0015	0.00022	0.317986	1	-----	0.3192	Yes
8	cg19125715	MYBL1;MYBL1	MYBL1	TSS200;TSS200	Island	0.0014	0.0004	0.0002201	0.317986	1	++-++	0.7173
13	cg06302818		DLEU2		S_Shore	-0.0039	0.0011	0.0002202	0.317986	1	-----	0.1732
6	cg04710115	TREML1	TREML1	TSS1500	OpenSea	-0.0065	0.0018	0.0002208	0.317986	1	+----	0.01041	Yes
6	cg17298973		MGC39372		S_Shore	0.0036	0.001	0.0002214	0.317986	1	+++++	0.02128
1	cg24606240	NUCKS1	NUCKS1	TSS1500	S_Shore	0.0114	0.0031	0.0002218	0.317986	1	++++-	0.08654	Yes
12	cg20459332	RNF34;RNF34;RNF34;RNF34	BC029038	1stExon;5'UTR;5'UTR;1stExon	Island	0.0009	0.0002	0.0002223	0.317986	1	+++++	0.3202
5	cg17057663		BC034630		N_Shelf	-0.004	0.0011	0.0002224	0.317986	1	--+--	0.1878
1	cg13420366	NUAK2	NUAK2	Body	OpenSea	-0.0045	0.0012	0.0002226	0.317986	1	-----	0.005588	Yes
12	cg02153528	OBFC2B	OBFC2B	Body	S_Shore	-0.0041	0.0011	0.0002247	0.317986	1	-----	0.05618
5	cg06770322		NR3C1		OpenSea	-0.0035	0.001	0.000225	0.317986	1	-----	0.5369
3	cg04539944		HES1		Island	0.0012	0.0003	0.0002261	0.317986	1	++-+-	0.2247
1	cg10442735	PRDM16;PRDM16	MIR4251	Body;Body	S_Shelf	-0.006	0.0016	0.0002261	0.317986	1	-----	0.865	Yes
16	cg27464062		AK126852		S_Shore	-0.0045	0.0012	0.0002266	0.317986	1	--?--	0.01678	Yes
15	cg25829226	PLEKHO2	PLEKHO2	Body	S_Shore	0.0013	0.0003	0.0002274	0.317986	1	+++++	0.2293	Yes
1	cg03578662	HPCAL4	HPCAL4	TSS1500	Island	0.0012	0.0003	0.0002281	0.317986	1	++++-	0.03872
13	cg02127375	NBEA	NBEA	Body	OpenSea	-0.0063	0.0017	0.0002284	0.317986	1	--?--	0.1569
14	cg04293460	GTF2A1;GTF2A1	BC040628	TSS1500;TSS1500	S_Shore	-0.0104	0.0028	0.0002286	0.317986	1	-+---	0.2262	Yes
7	cg17918944	GCK	GCK	TSS1500	OpenSea	-0.0035	0.0009	0.0002287	0.317986	1	-----	0.005804	Yes
12	cg01234248	RASSF8;RASSF8;RASSF8	RASSF8	5'UTR;5'UTR;5'UTR	OpenSea	0.0077	0.0021	0.0002291	0.317986	1	+?+++	0.9835
4	cg11516031		CD38		N_Shelf	-0.0082	0.0022	0.0002291	0.317986	1	-----	0.3125	Yes
17	cg15541230	COG1	COG1	TSS1500	Island	0.0014	0.0004	0.0002292	0.317986	1	+++++	0.03444
8	cg09374673		PLEC		N_Shelf	-0.0057	0.0015	0.0002295	0.317986	1	-----	0.008135	Yes
19	cg11967894	ZNF585A;ZNF585A	ZNF585A	TSS1500;TSS200	OpenSea	-0.0015	0.0004	0.0002302	0.318026	1	---+-	0.07473
4	cg11068784	ZFYVE28	ZFYVE28	Body	Island	-0.002	0.0005	0.0002324	0.318087	1	-+---	0.7241	Yes
8	cg21297996	C8orf75	C8orf75	Body	OpenSea	-0.0037	0.001	0.0002324	0.318087	1	-----	0.6408	Yes
3	cg20584157	PRICKLE2	PRICKLE2	Body	OpenSea	-0.0049	0.0013	0.0002329	0.318087	1	-----	0.5516	Yes
19	cg13546240		FOXA3		Island	0.0016	0.0004	0.0002332	0.318087	1	+++++	0.343
17	cg25543676	SMARCE1	SMARCE1	5'UTR	Island	-0.0013	0.0003	0.0002336	0.318087	1	---+-	0.01343
14	cg01195732		FRMD6		OpenSea	-0.0027	0.0007	0.0002356	0.319891	1	-----	0.4521	Yes
2	cg20383637		AK095310		OpenSea	-0.0087	0.0024	0.0002364	0.32006	1	-----	0.1773
16	cg01797043	RPL3L	RPL3L	TSS200	OpenSea	-0.0052	0.0014	0.0002386	0.321798	1	-----	0.01145
13	cg05125220	NBEA	NBEA	Body	OpenSea	-0.0037	0.001	0.0002397	0.321798	1	--+-+	8.717e-06
12	cg08245989		JA682662		OpenSea	-0.005	0.0014	0.00024	0.321798	1	+-+--	0.0005627
19	cg04423464	KLHL26	KLHL26	Body	Island	-0.0044	0.0012	0.0002404	0.321798	1	-----	0.2891
1	cg23540651	GBP3	GBP3	TSS1500	OpenSea	-0.004	0.0011	0.0002425	0.323318	1	-----	0.7636	Yes
2	cg20954460		U4		OpenSea	-0.0048	0.0013	0.0002429	0.323318	1	-----	0.5993
7	cg11370011	MIR29A	MIR29A	Body	OpenSea	-0.004	0.0011	0.0002451	0.325112	1	-----	0.03782
17	cg13310154		MRPS23		OpenSea	-0.0017	0.0005	0.000249	0.325112	1	-----	0.001389
17	cg06330593	KRT34	KRT34	Body	OpenSea	-0.005	0.0014	0.0002495	0.325112	1	-----	0.1068
3	cg07577121		GADL1		OpenSea	-0.0049	0.0013	0.0002511	0.325112	1	-----	0.3995
11	cg20709136	PLAC1L	PLAC1L	Body	OpenSea	0.0116	0.0032	0.0002521	0.325112	1	+++++	0.08735	Yes
1	cg11958234		FAM46C		OpenSea	-0.0039	0.0011	0.0002522	0.325112	1	-----	0.2018
10	cg04642620	EBF3	MIR4297	Body	OpenSea	-0.0028	0.0008	0.0002531	0.325112	1	-----	4.396e-05
7	cg16349612	GRB10	GRB10	5'UTR	N_Shore	0.0082	0.0022	0.0002531	0.325112	1	+++++	0.7986	Yes
10	cg08976342	ZNF438;ZNF438;ZNF438;ZNF438;ZNF438;ZNF438;ZNF438	ZNF438	5'UTR;5'UTR;5'UTR;5'UTR;5'UTR;5'UTR;Body	N_Shelf	-0.0041	0.0011	0.0002535	0.325112	1	-----	0.1331	Yes
3	cg23199797	CASR	SNORD112	Body	OpenSea	-0.0029	0.0008	0.0002541	0.325112	1	-----	0.03201
2	cg14952802	PLEKHB2;PLEKHB2	PLEKHB2	TSS1500;TSS1500	N_Shore	-0.0061	0.0017	0.0002551	0.325112	1	--?--	0.7559	Yes
20	cg14768558	PYGB	PYGB	Body	OpenSea	-0.0034	0.0009	0.0002555	0.325112	1	--+--	0.006354	Yes
10	cg25773223		BC037918		OpenSea	-0.0041	0.0011	0.0002567	0.325112	1	-----	0.1446
1	cg09232269	CR1L	CR1L	Body	S_Shelf	0.0096	0.0026	0.0002574	0.325112	1	+++++	0.1963
8	cg05047706		LOC286083		Island	-0.0107	0.0029	0.0002577	0.325112	1	+-?--	0.195
17	cg11863863		LOC100507351		OpenSea	-0.0065	0.0018	0.0002577	0.325112	1	-----	0.07448	Yes
10	cg13520532	LOC619207	LOC619207	Body	Island	-0.0076	0.0021	0.0002578	0.325112	1	--+--	0.1316
14	cg13695076	MNAT1	MNAT1	Body	OpenSea	0.004	0.0011	0.0002578	0.325112	1	+++++	0.5783
9	cg13808936		TMEM8C		OpenSea	-0.0078	0.0021	0.0002587	0.325112	1	----+	0.09377	Yes
7	cg05887787		DQ599799		N_Shore	-0.0032	0.0009	0.0002588	0.325112	1	--?--	0.1936	Yes
17	cg11466309	MBTD1	MBTD1	3'UTR	OpenSea	0.0106	0.0029	0.0002588	0.325112	1	+?+++	0.06169
3	cg06216732	RBM15B	RBM15B	TSS200	Island	0.0014	0.0004	0.0002601	0.325112	1	+++++	0.7856
3	cg24939710		BC038368		OpenSea	-0.008	0.0022	0.0002608	0.325112	1	-----	0.2757	Yes
12	cg10002103	SLC38A2	SLC38A2	TSS200	S_Shore	-0.0032	0.0009	0.000261	0.325112	1	-+---	0.2197
19	cg00578775		ZNF682		S_Shelf	-0.0101	0.0028	0.0002614	0.325112	1	--?-+	0.02222	Yes
6	cg08843660	RPP21	TRIM39	TSS1500	N_Shore	-0.005	0.0014	0.0002628	0.325997	1	----+	0.05253	Yes
7	cg13544405	C7orf29;LRRC61;LRRC61;C7orf29	C7orf29	1stExon;5'UTR;5'UTR;3'UTR	OpenSea	-0.0033	0.0009	0.0002656	0.328372	1	-----	0.2053
1	cg05594095	HES2	HES2	3'UTR	N_Shelf	-0.0051	0.0014	0.0002661	0.328372	1	-----	0.4689
3	cg22077997	ABTB1;ABTB1;ABTB1	ABTB1	3'UTR;3'UTR;3'UTR	OpenSea	-0.0044	0.0012	0.0002673	0.32888	1	--+--	0.3319
1	cg13441112		CFHR4		N_Shelf	-0.0068	0.0019	0.0002679	0.32888	1	-----	0.687	Yes
15	cg06678772	PPP1R14D;PPP1R14D	PPP1R14D	TSS1500;TSS1500	OpenSea	-0.0039	0.0011	0.0002689	0.329255	1	--+--	0.04819
19	cg15094353	B3GNT3	B3GNT3	5'UTR	N_Shelf	-0.0051	0.0014	0.000271	0.329311	1	-----	0.02184	Yes
13	cg25285236	COL4A2	COL4A2	Body	S_Shelf	-0.0036	0.001	0.0002725	0.329311	1	+----	0.002494
7	cg09519327	ATG9B;NOS3	NOS3	3'UTR;Body	Island	0.0015	0.0004	0.0002729	0.329311	1	++-++	0.5495
3	cg19611175	CCDC48	CCDC48	TSS1500	Island	0.0028	0.0008	0.0002731	0.329311	1	+++++	0.6803
1	cg15025200		HRNR		N_Shore	-0.0139	0.0038	0.0002744	0.329311	1	-+--+	0.1052
15	cg27119612	TCF12;TCF12;TCF12;TCF12	TCF12	Body;Body;Body;Body	OpenSea	0.008	0.0022	0.0002747	0.329311	1	+++++	0.5215
19	cg19915738	ZNF229	ZNF229	TSS200	Island	0.0012	0.0003	0.0002752	0.329311	1	+++++	0.08601
9	cg14304496	PNPLA7;PNPLA7	PNPLA7	Body;Body	N_Shore	-0.0045	0.0012	0.0002763	0.329311	1	-----	0.002318	Yes
17	cg14950344	NSF	NSF	Body	OpenSea	-0.0032	0.0009	0.0002775	0.329311	1	----+	0.0001207
21	cg17616453	C21orf62;C21orf62;C21orf62	C21orf49	5'UTR;5'UTR;5'UTR	OpenSea	-0.0057	0.0016	0.0002776	0.329311	1	+----	0.1426
6	cg20559385		PREP		OpenSea	-0.0052	0.0014	0.0002791	0.329311	1	-----	0.6047
11	cg06136054	NTM	AK128059	Body	OpenSea	-0.0046	0.0013	0.0002795	0.329311	1	-----	0.6042	Yes
16	cg00873473	JMJD8	JMJD8	TSS200	Island	-0.0008	0.0002	0.0002801	0.329311	1	---+-	4.678e-05
11	cg07674570	EHBP1L1	EHBP1L1	Body	S_Shelf	-0.007	0.0019	0.0002803	0.329311	1	-----	0.39
19	cg23482426	FCGBP	FCGBP	Body	S_Shore	-0.0038	0.001	0.0002804	0.329311	1	--?--	0.05561	Yes
7	cg16752985		DQ599799		Island	-0.0032	0.0009	0.0002823	0.329311	1	--?--	0.7863	Yes
21	cg13689342		AL355711		N_Shelf	-0.0046	0.0013	0.0002832	0.329311	1	+----	0.3618
7	cg16752583	TRPV6	TRPV6	TSS1500	OpenSea	-0.0041	0.0011	0.0002834	0.329311	1	----+	0.03809	Yes
20	cg08661003	DDRGK1	DDRGK1	TSS1500	S_Shore	-0.0025	0.0007	0.0002836	0.329311	1	-----	0.4684	Yes
6	cg00061811		LOC154449		S_Shore	-0.005	0.0014	0.000284	0.329311	1	--?--	0.1929	Yes
17	cg07002058	BZRAP1;BZRAP1	LOC100506779	TSS1500;TSS1500	OpenSea	0.0009	0.0002	0.0002848	0.329311	1	+-+++	0.3035
10	cg03231751		BUB3		OpenSea	-0.0057	0.0016	0.0002865	0.329311	1	-----	0.2892
3	cg07089276		TMEM45A		N_Shelf	-0.0048	0.0013	0.0002866	0.329311	1	-----	0.7471	Yes
15	cg11775215	DAPK2	DAPK2	Body	OpenSea	-0.005	0.0014	0.0002871	0.329311	1	-----	0.201	Yes
1	cg24027679	SLC2A7	SLC2A7	TSS1500	OpenSea	-0.0052	0.0014	0.0002885	0.329311	1	+----	0.2106
20	cg20265403	TSHZ2	TSHZ2	Body	OpenSea	-0.0056	0.0015	0.0002887	0.329311	1	-----	0.2724	Yes
17	cg22359162	RAB34;RAB34;RAB34;RAB34;RAB34;RAB34;RAB34	RAB34	3'UTR;Body;3'UTR;3'UTR;3'UTR;3'UTR;Body	N_Shelf	-0.0029	0.0008	0.0002887	0.329311	1	-----	0.2314
12	cg01726767	LALBA	LALBA	TSS1500	OpenSea	-0.007	0.0019	0.0002891	0.329311	1	-----	0.2282
2	cg12149189		C1QL2		OpenSea	-0.0077	0.0021	0.0002891	0.329311	1	-----	0.9539	Yes
1	cg07322117		5S_rRNA		OpenSea	-0.0071	0.002	0.0002907	0.329682	1	-----	0.2882	Yes
4	cg08464702	TBC1D14;TBC1D14;TBC1D14	TBC1D14	Body;TSS200;Body	Island	0.0008	0.0002	0.0002911	0.329682	1	+-+++	0.2285	Yes
10	cg06569729	SFRP5	SFRP5	TSS1500	S_Shore	-0.0066	0.0018	0.0002918	0.329682	1	+---+	0.0004193
2	cg24690015		UNQ6975		OpenSea	-0.0039	0.0011	0.0002926	0.329682	1	-----	0.3644	Yes
6	cg05216332	HCG4	LOC554223	Body	Island	0.0017	0.0005	0.0002933	0.329682	1	+++++	0.6881	Yes
19	cg27276456	ZSCAN4	ZSCAN4	5'UTR	OpenSea	-0.0026	0.0007	0.0002936	0.329682	1	-----	0.6815	Yes
2	cg08098128	STK16;STK16	STK16	Body;Body	S_Shore	0.0033	0.0009	0.000295	0.330471	1	++++-	0.02215	Yes
21	cg07392829	KRTAP6-3	KRTAP6-3	TSS200	OpenSea	-0.0038	0.001	0.000297	0.33148	1	----+	0.04568	Yes
19	cg17665497		SHC2		N_Shelf	-0.0056	0.0015	0.0002973	0.33148	1	-----	0.08901	Yes
8	cg04017479		C8orf31		N_Shelf	-0.0099	0.0027	0.0002988	0.332371	1	-++--	0.3015	Yes
3	cg02981368	SMARCC1	SMARCC1	Body	N_Shore	0.0055	0.0015	0.0003	0.332918	1	+++++	0.2366
1	cg10892778	CNTN2	CNTN2	Body	OpenSea	-0.0047	0.0013	0.0003008	0.332918	1	-----	0.0138	Yes
7	cg18547284	PIP	PIP	TSS200	OpenSea	0.0096	0.0027	0.0003014	0.332918	1	+++++	0.4021	Yes
11	cg16706099	FLJ32810	AK124326	Body	OpenSea	-0.0062	0.0017	0.0003028	0.333572	1	-----	0.9426	Yes
4	cg24657817	BEND4;BEND4	BEND4	Body;Body	Island	0.0012	0.0003	0.0003034	0.333572	1	+++++	0.04006
6	cg11241455		SASH1		N_Shelf	-0.0041	0.0011	0.0003066	0.334197	1	--+--	0.1013
11	cg24953514	GAS2;GAS2;GAS2	GAS2	Body;Body;Body	OpenSea	-0.0024	0.0007	0.0003071	0.334197	1	--+--	0.2044
1	cg22358102	CRCT1	CRCT1	TSS1500	N_Shore	-0.0027	0.0008	0.0003072	0.334197	1	-----	0.7186
6	cg09488352	C6orf142	MLIP	Body	OpenSea	-0.0035	0.001	0.0003074	0.334197	1	-----	0.4343	Yes
1	cg20687610	CDC14A;CDC14A;CDC14A	CDC14A	Body;Body;Body	OpenSea	0.0032	0.0009	0.0003076	0.334197	1	+-+++	0.189	Yes
1	cg27172916	ENAH;ENAH	ENAH	Body;Body	OpenSea	0.0083	0.0023	0.0003082	0.334197	1	+?+++	0.4762	Yes
1	cg24528350	ST6GALNAC5	ST6GALNAC5	Body	OpenSea	-0.0038	0.001	0.0003115	0.33695	1	-----	0.2412	Yes
17	cg06942197	SMARCE1;SMARCE1	SMARCE1	1stExon;5'UTR	Island	-0.0042	0.0012	0.0003148	0.33695	1	-----	5.944e-05
1	cg00017157		RBSG4		OpenSea	0.0692	0.0192	0.000315	0.33695	1	+-?++	0.07909	Yes
18	cg21367586	FHOD3	FHOD3	Body	S_Shore	-0.0154	0.0043	0.000315	0.33695	1	--?--	0.9205	Yes
12	cg01703884	MYO1H	MYO1H	Body	OpenSea	-0.0039	0.0011	0.0003162	0.33695	1	+----	0.1363
1	cg26008841	TMEM61	TMEM61	Body	S_Shelf	-0.0033	0.0009	0.0003162	0.33695	1	--+--	0.1689	Yes
11	cg16578387	CD59;CD59;CD59;CD59;CD59;CD59;CD59;CD59;CD59	CD59	5'UTR;1stExon;5'UTR;5'UTR;5'UTR;5'UTR;5'UTR;5'UTR;5'UTR	OpenSea	-0.0022	0.0006	0.0003167	0.33695	1	--+--	0.04326
4	cg13966883	HELT	HELT	Body	Island	0.0009	0.0003	0.0003181	0.33695	1	+--+-	0.0864
16	cg03125605	MIR328;ELMO3	MIR328	TSS200;Body	S_Shelf	0.0041	0.0012	0.0003188	0.33695	1	+-+++	0.5954
6	cg14716780	C6orf132	C6orf132	Body	S_Shelf	-0.0035	0.001	0.000319	0.33695	1	-----	0.04541	Yes
14	cg01210288	RPL13AP3	RPL13AP3	TSS200	N_Shore	-0.0046	0.0013	0.0003212	0.33695	1	+----	0.6381	Yes
19	cg22840583	EMR4P	EMR4P	TSS1500	OpenSea	0.0172	0.0048	0.0003233	0.33695	1	++?++	0.9704
12	cg12951726	SLC24A6	SLC24A6	TSS1500	S_Shore	0.0065	0.0018	0.0003244	0.33695	1	+++++	0.5983	Yes
2	cg14174526		NEU4		S_Shore	-0.0097	0.0027	0.0003248	0.33695	1	--?--	0.9169
9	cg14278148	UGCG	UGCG	Body	S_Shelf	-0.0084	0.0023	0.0003248	0.33695	1	-----	0.3409	Yes
15	cg26163234	TTC23;TTC23;TTC23;TTC23;TTC23;TTC23;TTC23;TTC23;TTC23;TTC23;TTC23;TTC23;TTC23;TTC23	TTC23	1stExon;5'UTR;5'UTR;1stExon;1stExon;1stExon;5'UTR;5'UTR;5'UTR;5'UTR;1stExon;5'UTR;1stExon;1stExon	N_Shore	-0.0031	0.0009	0.0003262	0.33695	1	-+---	0.2965
3	cg09579536		MRAS		N_Shore	-0.0035	0.001	0.0003269	0.33695	1	--?--	0.0753	Yes
5	cg18537617	CYFIP2;CYFIP2;CYFIP2	CYFIP2	Body;Body;Body	OpenSea	-0.0037	0.001	0.0003276	0.33695	1	-----	0.01838
14	cg06894891	TPPP2	TPPP2	TSS1500	S_Shelf	-0.006	0.0017	0.0003278	0.33695	1	--?--	0.009566	Yes
20	cg07160746	KCNS1	KCNS1	Body	Island	-0.0069	0.0019	0.0003284	0.33695	1	-+---	8.511e-05
14	cg18638769	PACS2;PACS2	BRF1	Body;Body	OpenSea	-0.0029	0.0008	0.000329	0.33695	1	-----	0.003459	Yes
10	cg01392544	CACNB2;CACNB2;CACNB2;CACNB2;CACNB2;CACNB2;CACNB2;CACNB2;CACNB2	CACNB2	1stExon;1stExon;1stExon;5'UTR;1stExon;1stExon;1stExon;5'UTR;5'UTR	Island	0.0008	0.0002	0.0003315	0.33695	1	++-+-	0.3579
8	cg10759972		KBTBD11		N_Shore	0.0088	0.0025	0.0003318	0.33695	1	+--+-	0.1787
5	cg04728073		VDAC1		OpenSea	-0.0032	0.0009	0.0003323	0.33695	1	-----	0.4441
7	cg09020336		DQ599799		S_Shore	0.0123	0.0034	0.0003324	0.33695	1	++?++	0.001598	Yes
17	cg23630798	SLC38A10;SLC38A10	SLC38A10	Body;Body	S_Shelf	-0.0043	0.0012	0.0003334	0.33695	1	+---+	0.02436
6	cg16452067	COL11A2;COL11A2;COL11A2;COL11A2	COL11A2	Body;Body;Body;Body	N_Shelf	-0.0076	0.0021	0.0003352	0.33695	1	+----	3.605e-05	Yes
14	cg13167443	CATSPERB	CATSPERB	5'UTR	OpenSea	-0.0044	0.0012	0.0003364	0.33695	1	-----	0.8894
4	cg03222975	JAKMIP1;JAKMIP1	JAKMIP1	Body;Body	N_Shelf	-0.0041	0.0011	0.0003365	0.33695	1	+----	0.4068	Yes
5	cg19764335	RGMB	FLJ35946	Body	Island	0.0008	0.0002	0.0003367	0.33695	1	+++++	0.2622	Yes
11	cg20737451	PACS1	PACS1	Body	OpenSea	-0.0041	0.0011	0.0003371	0.33695	1	-----	0.301	Yes
21	cg12470092	CLDN14;CLDN14	CLDN14	1stExon;5'UTR	OpenSea	-0.0069	0.0019	0.0003373	0.33695	1	-----	0.09747
7	cg20876852	MEST;MIR335;MEST;MEST	MIR335	5'UTR;TSS1500;5'UTR;Body	S_Shore	-0.0082	0.0023	0.0003383	0.33695	1	-----	0.862
8	cg00786165		LOC286083		N_Shore	-0.011	0.0031	0.0003397	0.33695	1	-----	0.9945	Yes
5	cg09050058		IRX4		OpenSea	-0.0073	0.002	0.0003402	0.33695	1	-----	0.2759
4	cg12508426	UGT2B11	AK124272	Body	OpenSea	-0.0055	0.0015	0.0003409	0.33695	1	--?--	0.699	Yes
1	cg15481791	SNRPE	SNRPE	TSS1500	N_Shore	-0.0043	0.0012	0.0003414	0.33695	1	-----	0.02214
22	cg07305859	FAM19A5;FAM19A5	FAM19A5	Body;Body	Island	-0.0039	0.0011	0.0003417	0.33695	1	-----	0.1595
19	cg19058865	STAP2;STAP2	STAP2	Body;Body	Island	0.0015	0.0004	0.0003418	0.33695	1	++++-	0.09826
22	cg18070442	CACNA1I;CACNA1I	CACNA1I	TSS1500;TSS1500	OpenSea	-0.0046	0.0013	0.0003448	0.33695	1	-----	0.1369	Yes
19	cg11841652	MEX3D	MEX3D	TSS1500	S_Shore	-0.004	0.0011	0.000345	0.33695	1	-----	0.09285
8	cg15428453	TMEM55A	TMEM55A	Body	OpenSea	-0.0065	0.0018	0.0003463	0.33695	1	-----	0.3029	Yes
19	cg27542552	ACP5;ACP5;ACP5;ACP5;ACP5	ACP5	TSS1500;5'UTR;5'UTR;5'UTR;1stExon	Island	0.0009	0.0003	0.000347	0.33695	1	++++-	0.1009	Yes
1	cg17218466	ADIPOR1;ADIPOR1	ADIPOR1	TSS1500;TSS1500	S_Shore	-0.0066	0.0018	0.0003471	0.33695	1	-----	0.8829	Yes
1	cg21606866	TMEM125	TMEM125	TSS1500	N_Shelf	-0.0064	0.0018	0.0003478	0.33695	1	-----	0.5356	Yes
19	cg12559179	PTPRS;PTPRS;PTPRS;PTPRS	PTPRS	5'UTR;5'UTR;5'UTR;5'UTR	N_Shore	0.0085	0.0024	0.0003479	0.33695	1	+-+++	0.02543
17	cg09647108	CD300LG;CD300LG;CD300LG;CD300LG	CD300LG	Body;Body;3'UTR;Body	OpenSea	-0.0061	0.0017	0.000348	0.33695	1	+----	0.08557
1	cg02294758	CAMTA1	CAMTA1	Body	OpenSea	-0.0021	0.0006	0.0003486	0.33695	1	-----	0.6034	Yes
16	cg06008853		RUNDC2C		OpenSea	-0.0029	0.0008	0.0003489	0.33695	1	--?--	0.09639
6	cg19155735	NOTCH4	NOTCH4	Body	OpenSea	-0.0062	0.0017	0.0003504	0.33695	1	+---+	0.04446	Yes
9	cg13614036	LHX3;LHX3	LHX3	TSS1500;Body	N_Shore	0.0082	0.0023	0.0003505	0.33695	1	+++++	0.713	Yes
7	cg25397849	HIPK2;HIPK2	HIPK2	Body;Body	OpenSea	-0.0023	0.0006	0.0003519	0.33695	1	-----	0.03336
15	cg19927715	HERC2	HERC2	Body	Island	-0.0027	0.0007	0.0003534	0.33695	1	--?--	9.758e-05
5	cg04248157	KCNIP1;KCNIP1;KCNIP1	KCNIP1	TSS200;TSS200;Body	N_Shore	0.0023	0.0007	0.000354	0.33695	1	+-+++	0.07284
17	cg06580689		AIPL1		OpenSea	-0.005	0.0014	0.0003547	0.33695	1	+----	0.0004797	Yes
8	cg16155807		LOC286083		Island	-0.0104	0.0029	0.0003556	0.33695	1	--?--	0.486	Yes
17	cg20627652		YPEL2		OpenSea	-0.0059	0.0016	0.0003558	0.33695	1	-----	0.3079
11	cg24255209		FCHSD2		OpenSea	-0.005	0.0014	0.0003561	0.33695	1	-----	0.06219
8	cg22761795		LOC286083		Island	-0.0212	0.0059	0.0003565	0.33695	1	--?--	0.09331
5	cg06925502	EFNA5	EFNA5	Body	OpenSea	-0.0047	0.0013	0.0003566	0.33695	1	----+	0.05198
16	cg04171526	GLG1;GLG1;GLG1;GLG1;GLG1	U6	Body;Body;Body;Body;Body	OpenSea	-0.003	0.0008	0.000357	0.33695	1	-----	0.4079	Yes
15	cg25196881		THBS1		OpenSea	-0.002	0.0006	0.0003575	0.33695	1	-----	0.495	Yes
17	cg16678925	OR1A2	OR1A2	1stExon	OpenSea	-0.0055	0.0015	0.0003587	0.33695	1	-----	0.3359
12	cg15942562	CDCA3	CDCA3	Body	N_Shore	-0.0069	0.0019	0.0003589	0.33695	1	-----	0.5754
12	cg16250856	ZNF26;ZNF26	ZNF26	5'UTR;1stExon	Island	0.0009	0.0003	0.0003604	0.33695	1	++?++	0.3589	Yes
15	cg22490420	PLA2G4F;PLA2G4F	PLA2G4F	Body;3'UTR	OpenSea	-0.0049	0.0014	0.000361	0.33695	1	-----	0.248	Yes
6	cg15641463	TRIM10;TRIM10	TRIM10	TSS1500;TSS1500	OpenSea	-0.0055	0.0015	0.0003614	0.33695	1	-----	0.3725	Yes
11	cg05900538	MAML2	Mir_548	Body	OpenSea	-0.0043	0.0012	0.0003635	0.33695	1	-----	0.3361
6	cg05080790	C6orf142	MLIP	Body	OpenSea	-0.0052	0.0015	0.0003646	0.33695	1	-----	0.9409
19	cg17748092	MYO1F	MYO1F	3'UTR	OpenSea	-0.0058	0.0016	0.0003668	0.33695	1	-----	0.1108
5	cg08445550	MYO10	MYO10	Body	OpenSea	-0.0042	0.0012	0.0003684	0.33695	1	-----	0.1354
19	cg22606736	MATK	ZFR2	TSS1500	S_Shore	-0.0063	0.0018	0.000369	0.33695	1	-----	0.3759
8	cg07327435		C8orf4		OpenSea	-0.0045	0.0013	0.0003694	0.33695	1	-----	0.9137
17	cg02124699		RHBDL3		N_Shelf	-0.0055	0.0015	0.0003715	0.33695	1	--+--	7.679e-05	Yes
3	cg21502476		RAP2B		OpenSea	-0.0046	0.0013	0.0003716	0.33695	1	-----	0.1749
4	cg17840021		SORCS2		OpenSea	-0.0043	0.0012	0.0003718	0.33695	1	-----	0.03105	Yes
6	cg02204845	MRAP2	MRAP2	TSS1500	N_Shore	-0.005	0.0014	0.000372	0.33695	1	+----	0.004555
11	cg25076325	MPZL2;MPZL2	MPZL2	TSS1500;TSS1500	OpenSea	-0.004	0.0011	0.0003735	0.33695	1	----+	0.05292
2	cg26430420		NEU4		Island	-0.0119	0.0034	0.000374	0.33695	1	--?--	0.5652	Yes
6	cg00937359	SYNCRIP;SYNCRIP;SYNCRIP;SYNCRIP;SYNCRIP;SYNCRIP	SYNCRIP	Body;Body;Body;Body;Body;5'UTR	N_Shore	-0.0082	0.0023	0.0003741	0.33695	1	-----	0.6072
17	cg27611584	LLGL2;LLGL2;LLGL2	LLGL2	Body;Body;Body	OpenSea	-0.001	0.0003	0.0003744	0.33695	1	-----	0.9715	Yes
12	cg19313353	BTBD11	BTBD11	Body	OpenSea	-0.0074	0.0021	0.0003749	0.33695	1	-----	0.09444	Yes
3	cg01302669	IP6K1;IP6K1	IP6K1	TSS200;TSS200	Island	0.0007	0.0002	0.0003758	0.33695	1	++-++	0.3252
14	cg03041696		TRNA_Leu		S_Shore	0.0019	0.0005	0.0003759	0.33695	1	++++-	0.0902
10	cg19590991	USP6NL;USP6NL	USP6NL	1stExon;5'UTR	Island	0.001	0.0003	0.0003774	0.33695	1	++-++	0.0002583
5	cg03379894		ARAP3		N_Shore	-0.0056	0.0016	0.0003779	0.33695	1	-----	0.5991
11	cg08010619	SWAP70	SWAP70	Body	OpenSea	-0.0043	0.0012	0.0003779	0.33695	1	-----	0.5366
16	cg26598918	CDK10;CDK10;CDK10;CDK10;CDK10;CDK10	CDK10	Body;Body;Body;Body;Body;Body	Island	-0.0092	0.0026	0.0003783	0.33695	1	-----	0.07292	Yes
7	cg03199646	ATXN7L1;ATXN7L1	ATXN7L1	Body;Body	OpenSea	-0.0051	0.0014	0.0003795	0.33695	1	+----	0.03813	Yes
2	cg13650504		TMEM18		OpenSea	-0.0034	0.001	0.0003797	0.33695	1	--+--	0.04362	Yes
17	cg14213439	SLC5A10;SLC5A10	BC029877	Body;Body	OpenSea	-0.0031	0.0009	0.0003805	0.33695	1	----+	0.0882
6	cg20778071		VEGFA		OpenSea	-0.0055	0.0016	0.0003805	0.33695	1	+----	0.1035
7	cg12671090	RPL13AP17;MAGI2	RPL13AP17	TSS200;Body	OpenSea	-0.0048	0.0014	0.0003809	0.33695	1	-----	0.105
4	cg16091162	MOBKL1A	MOB1B	3'UTR	OpenSea	0.0057	0.0016	0.0003811	0.33695	1	+++++	0.5713
15	cg04441780	WHAMM	WHAMM	Body	Island	0.0012	0.0003	0.0003813	0.33695	1	++?++	0.006513
1	cg26803289	NPL	NPL	TSS1500	S_Shore	-0.0085	0.0024	0.0003814	0.33695	1	-----	0.5726	Yes
7	cg19364784	KRBA1	KRBA1	Body	Island	-0.0028	0.0008	0.0003815	0.33695	1	-----	0.1232
4	cg09567511	JAKMIP1;JAKMIP1	JAKMIP1	5'UTR;5'UTR	OpenSea	-0.0067	0.0019	0.000382	0.33695	1	-----	0.9686	Yes
17	cg11465466		KRT31		OpenSea	-0.0053	0.0015	0.0003828	0.33695	1	-----	0.1531	Yes
11	cg09691862		HP11113		OpenSea	-0.0038	0.0011	0.0003835	0.33695	1	-----	0.3854	Yes
17	cg06856735	TBC1D16	TBC1D16	Body	Island	-0.0068	0.0019	0.0003847	0.33695	1	+----	0.001234
10	cg01982597	ERCC6;PGBD3	PGBD3	Body;TSS1500	OpenSea	-0.0041	0.0012	0.0003848	0.33695	1	--+--	0.006603	Yes
10	cg11440240	INPP5A	INPP5A	Body	S_Shelf	-0.0019	0.0005	0.0003852	0.33695	1	-----	0.3515	Yes
6	cg20100408	HLA-DPB1	HLA-DPB1	Body	S_Shelf	-0.0035	0.001	0.0003854	0.33695	1	-----	0.5107	Yes
1	cg05919685	APCS	APCS	TSS1500	OpenSea	-0.0059	0.0017	0.0003868	0.33695	1	-----	0.2828	Yes
1	cg10145135	KLHL21	KLHL21	Body	Island	-0.0028	0.0008	0.0003872	0.33695	1	-----	0.1042	Yes
1	cg14984649	C1orf180	C1orf180	TSS1500	OpenSea	-0.0026	0.0007	0.0003884	0.33695	1	-----	0.8742	Yes
7	cg14940048	RADIL	RADIL	Body	S_Shore	-0.0031	0.0009	0.0003887	0.33695	1	-----	0.1327	Yes
13	cg16163847	WDFY2	WDFY2	Body	OpenSea	-0.0081	0.0023	0.0003899	0.33695	1	--+--	0.3604
7	cg04816171		C7orf25		OpenSea	-0.0077	0.0022	0.0003903	0.33695	1	-+--+	0.09488
1	cg25150721	CDC14A;CDC14A;CDC14A	CDC14A	Body;Body;Body	OpenSea	-0.0079	0.0022	0.0003903	0.33695	1	+----	0.0497
19	cg10753636	MIR520A	MIR520A	TSS1500	OpenSea	-0.0053	0.0015	0.0003914	0.33695	1	----+	0.1346	Yes
11	cg06070755	SLC22A10	SLC22A10	Body	OpenSea	-0.0024	0.0007	0.0003922	0.33695	1	----+	0.006414	Yes
6	cg24679043	TRIM10;TRIM10	TRIM10	1stExon;1stExon	OpenSea	-0.0074	0.0021	0.0003924	0.33695	1	-----	0.1554	Yes
19	cg05927401	NLRP12;NLRP12;NLRP12	NLRP12	Body;1stExon;5'UTR	OpenSea	-0.0027	0.0008	0.0003937	0.33695	1	-----	0.07446	Yes
16	cg09141993	DBNDD1	DBNDD1	Body	N_Shelf	-0.004	0.0011	0.0003942	0.33695	1	+-?--	0.002658	Yes
10	cg24216506		BC037918		OpenSea	-0.0038	0.0011	0.0003943	0.33695	1	+----	0.1235	Yes
11	cg20480334	ODZ4	BC008359	5'UTR	OpenSea	-0.0055	0.0016	0.0003955	0.33695	1	-----	0.3872
1	cg27523417	PRDM16;PRDM16	MIR4251	Body;Body	OpenSea	-0.0042	0.0012	0.0003958	0.33695	1	-----	0.00558	Yes
3	cg25318470		DQ584669		OpenSea	-0.0031	0.0009	0.0003969	0.33695	1	--?--	0.07338	Yes
1	cg08903261		POGZ		S_Shelf	-0.0064	0.0018	0.0003973	0.33695	1	-----	0.7381	Yes
2	cg25753720		C2orf47		OpenSea	0.0073	0.002	0.0003977	0.33695	1	++++-	0.2598
18	cg07277828	NFATC1;NFATC1;NFATC1;NFATC1;NFATC1	NFATC1	Body;5'UTR;Body;Body;Body	Island	-0.0038	0.0011	0.0003982	0.33695	1	+----	0.7114
6	cg06526020	NUDT3	NUDT3	Body	OpenSea	0.01	0.0028	0.0004003	0.337521	1	+++++	0.4517	Yes
7	cg19689368	FAM180A	FAM180A	TSS200	OpenSea	-0.0043	0.0012	0.0004003	0.337521	1	-----	0.4007
17	cg24631052	C17orf88	FAM215A	TSS1500	OpenSea	-0.0031	0.0009	0.0004064	0.340679	1	--?--	0.7097	Yes
10	cg26033520		ANAPC16		OpenSea	-0.0078	0.0022	0.0004067	0.340679	1	-----	0.1809	Yes
19	cg23966363	ARID3A	ARID3A	Body	N_Shore	0.0041	0.0012	0.0004086	0.340679	1	++++-	0.1752	Yes
5	cg10154812		RASGRF2		N_Shelf	-0.0061	0.0017	0.0004087	0.340679	1	-----	0.5556
4	cg26114352		METTL19		OpenSea	-0.0075	0.0021	0.0004103	0.340679	1	+----	0.00765	Yes
11	cg26488544		AK001875		OpenSea	-0.0063	0.0018	0.0004109	0.340679	1	-----	0.2848	Yes
10	cg17283169	CALML3;CALML3	CALML3	3'UTR;1stExon	Island	-0.0047	0.0013	0.000411	0.340679	1	-+---	0.7632	Yes
3	cg08170359	PSMD6	PSMD6	TSS200	Island	0.0008	0.0002	0.0004129	0.340679	1	++++-	0.1541
16	cg06128142	GPT2;GPT2	GPT2	3'UTR;3'UTR	OpenSea	-0.0023	0.0007	0.0004135	0.340679	1	-----	0.5921	Yes
2	cg00296578	CRIM1	CRIM1	Body	OpenSea	-0.0047	0.0013	0.0004146	0.340679	1	+----	0.3018
5	cg16146076		TERT		S_Shelf	-0.0036	0.001	0.0004159	0.340679	1	-----	0.7567	Yes
12	cg18816206	USP5;USP5;CDCA3	USP5	TSS200;TSS200;TSS1500	Island	0.0007	0.0002	0.0004171	0.340679	1	++-++	0.07609
6	cg21127109		LINC00242		N_Shelf	-0.0028	0.0008	0.0004175	0.340679	1	-----	0.2689
14	cg18269382	C14orf166B	C14orf166B	Body	OpenSea	-0.005	0.0014	0.0004183	0.340679	1	-----	0.08758	Yes
12	cg19959477	LOC283404	LOC283404	Body	OpenSea	-0.0064	0.0018	0.0004187	0.340679	1	+----	0.08697
14	cg03547809	MIR1185-2;MIR1185-1	MIR1185-1	TSS1500;TSS200	OpenSea	-0.0026	0.0007	0.0004189	0.340679	1	--?--	0.4213
15	cg14796261	DET1;DET1;DET1	DET1	TSS200;TSS200;TSS200	OpenSea	-0.002	0.0006	0.000419	0.340679	1	---+-	0.174
19	cg24428653	ITGB1BP3	ITGB1BP3	Body	Island	-0.0054	0.0015	0.0004191	0.340679	1	-----	0.6436	Yes
16	cg01263631		ZNF469		OpenSea	-0.0031	0.0009	0.0004202	0.340679	1	-----	0.8936	Yes
6	cg07162905	TRIM27	TRIM27	Body	N_Shelf	-0.0022	0.0006	0.0004205	0.340679	1	--+--	0.01414	Yes
4	cg21543670	CCDC149;CCDC149	CCDC149	Body;Body	OpenSea	-0.0044	0.0013	0.0004207	0.340679	1	-----	0.1731
19	cg03313751	TGFB1	TMEM91	Body	N_Shore	0.0016	0.0005	0.0004208	0.340679	1	++++-	0.1157
11	cg04578774	ALX4	ALX4	TSS1500	Island	0.0009	0.0003	0.0004212	0.340679	1	++-++	0.01413
18	cg20468999		KCNG2		Island	-0.0026	0.0007	0.0004213	0.340679	1	+----	0.08824	Yes
8	cg08217567	TSNARE1	TSNARE1	Body	OpenSea	-0.0028	0.0008	0.0004226	0.340847	1	-----	0.1376
6	cg25731866		AF086258		S_Shelf	-0.0044	0.0013	0.0004237	0.340847	1	-----	0.06744
17	cg10508317	SOCS3	SOCS3	Body	Island	0.0014	0.0004	0.000424	0.340847	1	++-++	0.8744
8	cg25334393	ZNF251	ZNF251	Body	Island	0.0021	0.0006	0.0004254	0.340847	1	++++-	0.1023
16	cg06635133	XYLT1	XYLT1	Body	OpenSea	-0.0056	0.0016	0.0004257	0.340847	1	-----	0.3673	Yes
1	cg23958533	PIK3C2B	PIK3C2B	5'UTR	OpenSea	-0.0022	0.0006	0.0004262	0.340847	1	+----	0.2295
8	cg00937286	LOC286094	LOC286094	TSS1500	OpenSea	-0.0046	0.0013	0.0004273	0.340847	1	+----	0.6341
7	cg03379322	PEG10;PEG10	PEG10	Body;Body	N_Shore	-0.0036	0.001	0.0004281	0.340847	1	+----	0.3882
4	cg17635579	CXXC4	CXXC4	TSS1500	Island	0.0019	0.0005	0.0004285	0.340847	1	+++++	0.04646	Yes
19	cg22672282	IRGC	IRGC	Body	Island	-0.0028	0.0008	0.0004287	0.340847	1	-----	0.3528	Yes
2	cg16957993		MTA3		OpenSea	-0.0067	0.0019	0.0004309	0.341117	1	----+	0.02355	Yes
11	cg19053142	C11orf52	HSPB2	TSS1500	OpenSea	0.006	0.0017	0.0004311	0.341117	1	+++++	0.03475
5	cg01972288		TRNA_Lys		S_Shelf	-0.0041	0.0012	0.0004312	0.341117	1	+---+	0.0001257
17	cg07659893	STRADA;STRADA;STRADA;STRADA;STRADA;STRADA	STRADA	TSS1500;TSS1500;TSS1500;TSS1500;TSS1500;TSS1500	S_Shore	0.001	0.0003	0.0004322	0.341306	1	++++-	0.2259	Yes
15	cg20377428		AK054710		Island	-0.0018	0.0005	0.0004341	0.341306	1	-+-+-	0.04429
11	cg07119067		CADM1		OpenSea	-0.0054	0.0015	0.0004342	0.341306	1	-+--+	0.226	Yes
19	cg16583598	SEMA6B	SEMA6B	Body	Island	-0.0077	0.0022	0.0004345	0.341306	1	+----	0.0108
10	cg22918949		C10orf11		OpenSea	-0.0026	0.0007	0.0004357	0.341306	1	-----	0.5117
6	cg14210130	SYNGAP1	SYNGAP1	Body	S_Shelf	-0.0056	0.0016	0.0004358	0.341306	1	-----	0.5435	Yes
18	cg13010273	YES1	YES1	TSS200	Island	0.0012	0.0003	0.0004367	0.341306	1	+++++	0.2541	Yes
17	cg02459519	PECAM1	PECAM1	TSS1500	OpenSea	-0.006	0.0017	0.0004372	0.341306	1	+----	0.1249	Yes
6	cg19229716		DQ591448		OpenSea	-0.0033	0.0009	0.0004381	0.341366	1	-----	0.07157	Yes
4	cg03184368	RBM47	RBM47	5'UTR	OpenSea	-0.0059	0.0017	0.0004391	0.341366	1	-----	0.6175	Yes
5	cg01025302		LOC285577		OpenSea	-0.0089	0.0025	0.0004396	0.341366	1	-----	0.6757
1	cg04883966		FMN2		N_Shelf	-0.0039	0.0011	0.0004412	0.341366	1	-----	0.7266
4	cg16733855	TMEM155;LOC100192379	TMEM155	TSS1500;Body	S_Shore	0.0015	0.0004	0.0004415	0.341366	1	++++-	0.003952	Yes
16	cg01656168	HAS3;HAS3	HAS3	5'UTR;TSS200	Island	0.0014	0.0004	0.0004416	0.341366	1	+++++	0.7386	Yes
10	cg04804726		AK302694		OpenSea	-0.0055	0.0016	0.0004446	0.342268	1	-----	0.6168
1	cg00290994		5S_rRNA		Island	0.0014	0.0004	0.0004451	0.342268	1	+-++-	0.01495	Yes
12	cg11894856		EEA1		S_Shelf	-0.0041	0.0012	0.0004452	0.342268	1	-----	0.7596
19	cg24710146	UHRF1;UHRF1	MIR4747	Body;Body	S_Shore	-0.003	0.0009	0.0004466	0.342268	1	+----	0.01401
16	cg07173484	ELMO3;MIR328	MIR328	Body;TSS1500	S_Shelf	-0.0049	0.0014	0.000447	0.342268	1	-----	0.1655	Yes
6	cg01454349	DKFZP686I15217;DKFZP686I15217	DKFZP686I15217	TSS1500;TSS1500	N_Shore	-0.0067	0.0019	0.0004471	0.342268	1	-----	0.4868	Yes
13	cg18124162	MYO16	MYO16	Body	OpenSea	-0.0055	0.0016	0.0004481	0.34248	1	----+	0.000419	Yes
5	cg24649554	FAM196B;DOCK2	FAM196B	3'UTR;Body	OpenSea	-0.0027	0.0008	0.0004505	0.34376	1	-----	0.8006
1	cg03852045	ADAM30	ADAM30	TSS1500	S_Shore	-0.0022	0.0006	0.0004517	0.344121	1	-----	0.0192	Yes
1	cg24928687	EPHX1;EPHX1	EPHX1	TSS200;5'UTR	OpenSea	-0.0072	0.0021	0.0004528	0.344406	1	-----	0.5004	Yes
6	cg16077493		ALDH8A1		OpenSea	0.0078	0.0022	0.0004541	0.344841	1	+++++	0.4383
6	cg00045690	PSMB9;PSMB9	PSMB9	Body;Body	S_Shelf	-0.0063	0.0018	0.0004568	0.345085	1	-----	0.5096	Yes
11	cg18315125		AX746800		OpenSea	-0.0076	0.0022	0.0004583	0.345085	1	-----	0.1129	Yes
1	cg00998379	GPX7	GPX7	3'UTR	OpenSea	-0.0018	0.0005	0.0004601	0.345085	1	-----	0.187
6	cg05441830		SMOC2		OpenSea	-0.0032	0.0009	0.0004601	0.345085	1	-----	0.1231	Yes
2	cg11223184	ANKRD44	ANKRD44	Body	S_Shelf	-0.0089	0.0025	0.0004601	0.345085	1	-----	0.9312
11	cg10353705	CCDC153	CCDC153	Body	OpenSea	-0.0044	0.0012	0.0004602	0.345085	1	-----	0.476
10	cg03701779	FAM149B1;ECD;ECD;ECD;ECD;FAM149B1	FAM149B1	1stExon;TSS200;TSS200;TSS200;TSS200;5'UTR	Island	-0.0041	0.0012	0.0004606	0.345085	1	-+---	0.2362
5	cg05207068	MCC;MCC	MCC	Body;Body	OpenSea	-0.0054	0.0015	0.000464	0.345085	1	-----	0.4718
5	cg08417425	GALNT10;GALNT10	FLJ38109	Body;Body	Island	0.0012	0.0003	0.000464	0.345085	1	++++-	0.3288
3	cg08031769		CTNNB1		OpenSea	-0.004	0.0011	0.0004642	0.345085	1	-----	0.5048	Yes
1	cg25162270	MIXL1	MIXL1	TSS1500	N_Shore	-0.0048	0.0014	0.0004642	0.345085	1	+-+--	5.32e-08
1	cg07023459	FAM19A3;FAM19A3	FAM19A3	Body;Body	N_Shore	0.0015	0.0004	0.000465	0.345085	1	++++-	0.1589
1	cg09516523	CHI3L2;CHI3L2	CHI3L2	TSS1500;TSS1500	OpenSea	-0.006	0.0017	0.000465	0.345085	1	--?--	0.8162
5	cg25351996	P4HA2;P4HA2;P4HA2;P4HA2;P4HA2	P4HA2	TSS1500;TSS1500;TSS1500;TSS1500;TSS1500	Island	0.001	0.0003	0.0004663	0.345085	1	+++++	0.6351	Yes
1	cg26336955	ZNF678;ZNF678	ZNF678	TSS1500;TSS1500	N_Shore	-0.0035	0.001	0.0004667	0.345085	1	-----	0.1322
12	cg27205798	TMTC1	TMTC1	Body	OpenSea	-0.0047	0.0013	0.0004685	0.345085	1	-----	0.0001065	Yes
10	cg16225491		DUSP13		OpenSea	-0.0037	0.0011	0.0004688	0.345085	1	-----	0.6509	Yes
19	cg17795258		ZNF44		S_Shore	-0.0034	0.001	0.0004695	0.345085	1	+----	0.01773
2	cg25811526	SLC4A5	SLC4A5	TSS200	OpenSea	-0.0068	0.0019	0.0004716	0.345085	1	-----	0.08608
15	cg19606131	SEC11A	SEC11A	Body	OpenSea	0.0049	0.0014	0.0004722	0.345085	1	+-+++	0.833
17	cg16455972	EVPLL	EVPLL	Body	Island	0.0043	0.0012	0.0004727	0.345085	1	++---	0.2012
19	cg22262095	ADAMTS10	ADAMTS10	Body	Island	-0.0032	0.0009	0.0004736	0.345085	1	+----	0.4484	Yes
5	cg06942978	TERT;TERT	TERT	Body;Body	OpenSea	-0.0025	0.0007	0.0004746	0.345085	1	-----	0.1393
17	cg10724054		ZZEF1		N_Shelf	-0.0066	0.0019	0.0004755	0.345085	1	-----	0.1342
19	cg01035931		AP2S1		S_Shelf	-0.0021	0.0006	0.0004758	0.345085	1	-----	0.002461
3	cg14731458	RBP2	RBP2	TSS1500	OpenSea	-0.005	0.0014	0.0004761	0.345085	1	-----	0.6186
3	cg03783410	SOX2OT	SOX2	Body	N_Shore	0.0019	0.0005	0.0004766	0.345085	1	+++++	0.2589
3	cg18241469	C3orf50	MIR551B	Body	OpenSea	-0.0044	0.0013	0.000481	0.345085	1	-----	0.1495	Yes
17	cg08749599	TOM1L2;TOM1L2	TOM1L2	Body;Body	OpenSea	-0.0035	0.001	0.0004811	0.345085	1	----+	0.01904
12	cg24052097		ZCRB1		S_Shore	-0.0041	0.0012	0.000482	0.345085	1	--?--	0.7407
7	cg04556550		TBL2		N_Shelf	-0.0033	0.0009	0.0004824	0.345085	1	-----	0.02206
19	cg12085570	ADAMTS10	ADAMTS10	5'UTR	Island	0.0018	0.0005	0.0004826	0.345085	1	++++-	0.02222
17	cg14827924		EZH1		S_Shelf	-0.0058	0.0017	0.0004833	0.345085	1	-----	0.647	Yes
8	cg14991469		LOC100505718		OpenSea	-0.0056	0.0016	0.0004837	0.345085	1	--?--	0.9846	Yes
17	cg04482943	TMEM199;POLDIP2	TMEM199	1stExon;TSS200	Island	0.001	0.0003	0.0004839	0.345085	1	+--++	0.1009	Yes
2	cg02378784		FZD5		OpenSea	-0.004	0.0011	0.0004853	0.345085	1	+----	0.008037	Yes
14	cg25980489	LTBP2	LTBP2	Body	N_Shore	-0.0052	0.0015	0.0004854	0.345085	1	+----	0.5563
17	cg13159120		AK123771		OpenSea	-0.0017	0.0005	0.0004875	0.345085	1	-----	0.4524	Yes
3	cg08877322		LOC100498859		OpenSea	-0.0079	0.0023	0.0004883	0.345085	1	-----	0.6237	Yes
10	cg02617791		LINC00202		OpenSea	-0.0096	0.0028	0.0004895	0.345085	1	-----	0.2665
1	cg06956273	GNAT2;GNAT2	GNAT2	5'UTR;1stExon	OpenSea	-0.0041	0.0012	0.0004897	0.345085	1	-----	0.5595
2	cg00743354	THSD7B	THSD7B	Body	OpenSea	-0.0035	0.001	0.0004903	0.345085	1	-----	0.004648	Yes
16	cg01135754	IRX3	IRX3	Body	Island	0.0022	0.0006	0.0004922	0.345085	1	++-++	0.5341
3	cg15076368	XIRP1	XIRP1	3'UTR	S_Shelf	-0.0033	0.0009	0.0004923	0.345085	1	+-+--	0.05132
3	cg06851253	CHCHD4;CHCHD4;CHCHD4;CHCHD4;TMEM43	CHCHD4	1stExon;1stExon;5'UTR;5'UTR;TSS200	Island	-0.0009	0.0003	0.0004951	0.345085	1	-+-+-	0.01083
11	cg07640406	KCNQ1;KCNQ1	KCNQ1	Body;Body	S_Shelf	-0.0041	0.0012	0.0004959	0.345085	1	-----	0.01311	Yes
19	cg12026563		LSM4		OpenSea	-0.0009	0.0003	0.000496	0.345085	1	---+-	0.4402
10	cg11806813		ZNF33A		OpenSea	-0.0042	0.0012	0.0004962	0.345085	1	--?--	0.438	Yes
16	cg07542864	APOB48R	APOBR	Body	Island	-0.0011	0.0003	0.0004968	0.345085	1	-----	0.7346	Yes
7	cg04006984		LOC100287482		OpenSea	-0.0047	0.0013	0.0004969	0.345085	1	-----	0.06427
1	cg00694324	SPATA21	SPATA21	TSS1500	N_Shelf	-0.0048	0.0014	0.000497	0.345085	1	--?--	0.1103	Yes
3	cg02519208	CLDN16	CLDN16	TSS200	OpenSea	-0.0073	0.0021	0.0004973	0.345085	1	-----	0.07046
7	cg16110788		LOC100506178		OpenSea	-0.0061	0.0018	0.000499	0.345085	1	-----	0.1627	Yes
16	cg00632358	SNX29	SNX29	Body	OpenSea	-0.0019	0.0005	0.0004991	0.345085	1	----+	0.06404	Yes
10	cg03892781	CRTAC1	Mir_544	Body	OpenSea	-0.0041	0.0012	0.0004993	0.345085	1	+----	0.4597
20	cg02494904	SMOX;SMOX;SMOX;SMOX	SMOX	TSS1500;TSS1500;TSS1500;TSS1500	N_Shore	-0.0057	0.0016	0.0004994	0.345085	1	-----	0.434	Yes
19	cg26981306	KIAA0892	MAU2	Body	OpenSea	0.0029	0.0008	0.0005	0.345085	1	+-+++	0.1108
12	cg08684663	OLR1	OLR1	TSS1500	OpenSea	-0.0033	0.0009	0.0005004	0.345085	1	-----	0.04633	Yes
6	cg10735599	HLA-DPB2	HLA-DPB2	Body	N_Shelf	-0.0069	0.002	0.0005007	0.345085	1	-----	0.01464	Yes
3	cg01570938		BC144457		OpenSea	-0.008	0.0023	0.0005008	0.345085	1	-+---	0.2809
6	cg01818492	ENPP1	ENPP1	1stExon	Island	0.001	0.0003	0.000501	0.345085	1	+++++	0.1169
3	cg11902004		GNAI2		Island	-0.0031	0.0009	0.000501	0.345085	1	++---	0.3748	Yes
6	cg17695660		AK024736		OpenSea	-0.0069	0.002	0.000502	0.345085	1	+----	0.2233	Yes
11	cg06551996	NAV2;NAV2	NAV2	5'UTR;1stExon	OpenSea	-0.0054	0.0015	0.0005047	0.345085	1	-----	0.2033
4	cg21844184		UGT2B10		OpenSea	-0.0065	0.0019	0.0005057	0.345085	1	-----	0.3947	Yes
6	cg12449162	CLIC5;CLIC5;CLIC5	CLIC5	Body;1stExon;5'UTR	Island	0.0009	0.0002	0.0005061	0.345085	1	+++++	0.6385	Yes
11	cg12053891		ASRGL1		OpenSea	-0.007	0.002	0.0005066	0.345085	1	-----	0.8812
1	cg13097102		TNFSF18		OpenSea	-0.0034	0.001	0.000507	0.345085	1	----+	0.005141
16	cg06832898	CBFA2T3	CBFA2T3	Body	Island	0.0094	0.0027	0.0005085	0.345085	1	++++-	0.1327
8	cg09143655	USP17L2;FAM66D	USP17L2	TSS1500;Body	OpenSea	-0.0063	0.0018	0.0005092	0.345085	1	--?--	0.2261
9	cg26181372	ALDOB	ALDOB	TSS1500	OpenSea	-0.0049	0.0014	0.0005102	0.345085	1	-----	0.6432	Yes
16	cg03362815		BRD7		OpenSea	-0.0046	0.0013	0.0005114	0.345085	1	-----	0.3567	Yes
11	cg24384051	OR8B3	OR8B3	1stExon	OpenSea	-0.005	0.0015	0.000515	0.345085	1	--?--	0.8501	Yes
12	cg00253681	ART4	ART4	TSS200	OpenSea	-0.0067	0.0019	0.0005154	0.345085	1	-----	0.3866
2	cg16905434		C2orf54		N_Shelf	-0.0052	0.0015	0.0005163	0.345085	1	+----	0.5075	Yes
19	cg26363935	NWD1	NWD1	Body	N_Shelf	-0.0053	0.0015	0.0005175	0.345085	1	+----	0.007521	Yes
14	cg10950857		BC148262		OpenSea	-0.0029	0.0008	0.0005182	0.345085	1	-----	0.3773	Yes
20	cg22330467	L3MBTL;L3MBTL	L3MBTL1	TSS200;TSS200	N_Shore	0.008	0.0023	0.0005184	0.345085	1	+++++	0.538	Yes
2	cg27399034	TRIB2;TRIB2	TRIB2	Body;Body	OpenSea	-0.0026	0.0007	0.0005184	0.345085	1	+-+--	0.09218	Yes
9	cg14473662	LMX1B	LMX1B	Body	OpenSea	0.0033	0.0009	0.0005186	0.345085	1	++-++	0.05552	Yes
13	cg25666830		BCMS		OpenSea	-0.0037	0.0011	0.0005188	0.345085	1	-----	0.3427
2	cg08831034	ANO7	ANO7	Body	N_Shore	-0.0063	0.0018	0.0005191	0.345085	1	-----	0.3568
6	cg02769478	TRIM26	TRIM26	Body	OpenSea	-0.0015	0.0004	0.0005204	0.345085	1	-----	0.3704	Yes
3	cg17206604		TSC22D2		OpenSea	-0.0049	0.0014	0.0005207	0.345085	1	----+	0.05323	Yes
2	cg16580837	MYT1L	MYT1L	Body	Island	-0.0021	0.0006	0.0005218	0.345085	1	-----	0.7126
1	cg00152708	MIR429	MIR429	TSS200	S_Shelf	-0.0048	0.0014	0.000522	0.345085	1	-----	0.5374
2	cg02059823		MIR4786		S_Shelf	-0.0034	0.001	0.000523	0.345085	1	--?--	0.7966	Yes
4	cg21483092	RGS12;RGS12;RGS12	RGS12	TSS1500;Body;Body	N_Shelf	-0.0063	0.0018	0.0005237	0.345085	1	-----	0.4845	Yes
16	cg05956518	LMF1	LMF1	TSS1500	S_Shore	-0.0058	0.0017	0.000524	0.345085	1	-----	0.1444	Yes
1	cg15158106	MACF1;MACF1	KIAA0754	Body;Body	N_Shore	-0.0056	0.0016	0.0005241	0.345085	1	-----	0.1037
6	cg02762689	GUCA1B	GUCA1B	TSS1500	OpenSea	-0.0037	0.0011	0.0005242	0.345085	1	-----	0.1111
16	cg23280064	EDC4	EDC4	Body	Island	0.0008	0.0002	0.0005243	0.345085	1	++-++	0.768
19	cg02636798	RNASEH2A;RNASEH2A	RNASEH2A	5'UTR;1stExon	Island	0.0007	0.0002	0.0005245	0.345085	1	+++++	0.5491	Yes
1	cg13081014	FMO1	FMO1	Body	OpenSea	-0.0061	0.0018	0.0005246	0.345085	1	+----	0.1464
5	cg00814751	EIF4E1B	EIF4E1B	Body	N_Shore	-0.0076	0.0022	0.0005252	0.345085	1	-----	0.5621
19	cg00455796	LPPR2;LPPR2	LPPR2	3'UTR;3'UTR	S_Shelf	-0.0029	0.0008	0.0005259	0.345085	1	+----	0.006181	Yes
11	cg04478684	SIPA1;SIPA1	MIR4489	Body;Body	Island	0.0021	0.0006	0.0005269	0.345085	1	--+++	0.03796
13	cg23687560	CCNA1;CCNA1;CCNA1;CCNA1	CCNA1	Body;Body;Body;Body	S_Shore	-0.0033	0.001	0.0005276	0.345085	1	-----	0.6827
1	cg17822955		MIR205HG		OpenSea	-0.0106	0.0031	0.0005286	0.345085	1	-----	0.3888
8	cg00688941		IDO2		OpenSea	-0.0066	0.0019	0.0005288	0.345085	1	-----	0.636
8	cg04263511	PVT1	TMEM75	Body	OpenSea	-0.0054	0.0016	0.0005289	0.345085	1	+----	0.0003897	Yes
16	cg16607197	LMF1	LMF1	Body	S_Shore	-0.0021	0.0006	0.0005295	0.345085	1	-+---	0.9694	Yes
14	cg13533803	EML1;EML1	EML1	Body;Body	OpenSea	-0.0039	0.0011	0.0005298	0.345085	1	--?--	0.05913	Yes
2	cg20128319	NEURL3	NEURL3	TSS1500	S_Shore	-0.0081	0.0023	0.0005307	0.345085	1	-+---	0.2756
12	cg02399275	SYCP3	SYCP3	Body	N_Shelf	0.0108	0.0031	0.0005327	0.345085	1	+?+++	0.6779	Yes
6	cg03137135		FRMD1		OpenSea	-0.0051	0.0015	0.0005333	0.345085	1	-+---	0.4234
17	cg08204050	MIR451;MIR144	MIR4732	TSS1500;TSS1500	OpenSea	-0.0092	0.0026	0.0005336	0.345085	1	-----	0.05213
22	cg19253577	LOC648691	LOC648691	Body	S_Shelf	-0.0091	0.0026	0.0005337	0.345085	1	----+	0.1784
11	cg21978521	ASAM	CLMP	TSS200	Island	0.0015	0.0004	0.0005338	0.345085	1	+++++	0.5915
14	cg18836485	RNASE1;RNASE1;RNASE1;RNASE1;RNASE1;RNASE1;RNASE1	RNASE1	1stExon;1stExon;5'UTR;1stExon;TSS1500;5'UTR;5'UTR	OpenSea	-0.0053	0.0015	0.0005354	0.345648	1	+----	0.204
12	cg20688847		TBX3		N_Shore	0.0032	0.0009	0.0005371	0.345976	1	++-++	0.6354	Yes
11	cg21157507	SHANK2	SHANK2	Body	OpenSea	-0.0049	0.0014	0.0005378	0.345976	1	--?--	0.0593
7	cg07234639	WIPF3	WIPF3	3'UTR	OpenSea	-0.0032	0.0009	0.0005382	0.345976	1	-----	0.3813	Yes
14	cg03240324	ANKRD9	ANKRD9	5'UTR	Island	-0.0063	0.0018	0.0005405	0.345976	1	-----	0.4669
12	cg14925764		GALNT9		Island	-0.0109	0.0031	0.0005417	0.345976	1	-----	0.9661	Yes
12	cg23162479	ANO2	ANO2	Body	OpenSea	-0.0064	0.0019	0.0005423	0.345976	1	-----	0.2418
15	cg16770309		DQ593624		Island	-0.0024	0.0007	0.0005424	0.345976	1	--?--	0.02008	Yes
17	cg01132443	MFSD11	MFSD11	Body	S_Shore	-0.0067	0.0019	0.0005431	0.345976	1	----+	0.3424
3	cg02387639	USP13	USP13	Body	OpenSea	-0.0031	0.0009	0.0005435	0.345976	1	-----	0.1866	Yes
12	cg26292028	MYO1H	MYO1H	Body	OpenSea	-0.004	0.0012	0.0005435	0.345976	1	-----	0.1432
12	cg11465372	KRT76	KRT76	TSS200	OpenSea	-0.0041	0.0012	0.0005447	0.345976	1	-----	0.4681
14	cg09832276		KCNH5		OpenSea	0.0103	0.003	0.000545	0.345976	1	+++--	0.03222
10	cg17019070	CDH23	CDH23	Body	OpenSea	-0.002	0.0006	0.0005454	0.345976	1	-----	0.1774	Yes
19	cg19098268	ZIM2;ZIM2;PEG3;PEG3;PEG3;PEG3;ZIM2;MIMT1	MIMT1	TSS200;TSS200;TSS200;TSS200;TSS200;TSS200;TSS200;Body	Island	0.0055	0.0016	0.0005488	0.347668	1	+++++	0.9078
17	cg00703273	MAP3K3;MAP3K3	MAP3K3	Body;Body	Island	0.0013	0.0004	0.0005501	0.348026	1	++++-	0.1102
19	cg18628853		IRGC		N_Shelf	-0.008	0.0023	0.0005516	0.348172	1	----+	0.1684	Yes
12	cg25399060	IQSEC3;IQSEC3	IQSEC3	Body;5'UTR	S_Shelf	-0.0045	0.0013	0.0005518	0.348172	1	-----	0.1071	Yes
7	cg11376706	PTPRN2;PTPRN2;PTPRN2	LOC100506585	Body;Body;Body	OpenSea	-0.0073	0.0021	0.0005564	0.348199	1	+----	0.0002185	Yes
1	cg23068989	UBE2U	UBE2U	Body	OpenSea	-0.0043	0.0013	0.0005567	0.348199	1	+----	0.06816	Yes
11	cg20562447		CPT1A		Island	0.001	0.0003	0.0005581	0.348199	1	+++++	0.7397
5	cg12598688	RNASEN;RNASEN	DROSHA	Body;Body	OpenSea	0.0024	0.0007	0.0005582	0.348199	1	+-+++	0.1367
19	cg05006231		KLF16		Island	0.0134	0.0039	0.0005597	0.348199	1	+++++	0.6217	Yes
2	cg13973124		TMEM18		OpenSea	-0.0063	0.0018	0.0005598	0.348199	1	----+	0.002007
2	cg18009575		STK39		OpenSea	-0.0038	0.0011	0.00056	0.348199	1	-----	0.9545
5	cg08345189		SREK1		N_Shelf	-0.0032	0.0009	0.0005605	0.348199	1	----+	0.1146	Yes
20	cg08648286	CST9L	CST9L	TSS200	OpenSea	-0.0055	0.0016	0.000561	0.348199	1	-----	0.11
1	cg13906823	TSTD1;TSTD1;TSTD1	F11R	TSS200;TSS200;TSS200	Island	0.0033	0.0009	0.0005612	0.348199	1	+++++	0.757	Yes
2	cg15049402	DCTN1;DCTN1;DCTN1;DCTN1	DCTN1	Body;Body;Body;Body	OpenSea	-0.0065	0.0019	0.0005613	0.348199	1	-----	0.2058
16	cg02413874	LOC100134368	LOC100134368	Body	S_Shore	0.0023	0.0007	0.000562	0.348199	1	++-+-	0.4535
4	cg24644605	APBB2;APBB2;APBB2	APBB2	Body;Body;Body	OpenSea	-0.0056	0.0016	0.0005622	0.348199	1	----+	0.2522
14	cg01511647		STON2		N_Shore	0.0016	0.0005	0.0005633	0.348199	1	+--++	0.1381
6	cg25423002		HLA-A		Island	-0.005	0.0014	0.0005634	0.348199	1	--?--	0.00242	Yes
3	cg11890301	HEG1	HEG1	Body	OpenSea	-0.005	0.0014	0.0005636	0.348199	1	+----	0.05302
17	cg22190090	PIP4K2B	PIP4K2B	1stExon	Island	0.001	0.0003	0.0005656	0.34898	1	++-++	0.009065
3	cg22572820	CHCHD6	CHCHD6	Body	OpenSea	-0.0042	0.0012	0.0005679	0.34965	1	-----	0.7665	Yes
11	cg12686407	PDGFD;PDGFD	PDGFD	TSS1500;TSS1500	S_Shore	-0.0049	0.0014	0.0005687	0.34965	1	-----	0.655
7	cg05563450	KIAA1549;KIAA1549	KIAA1549	Body;Body	OpenSea	-0.0051	0.0015	0.0005689	0.34965	1	----+	0.003757
20	cg02481642	WISP2	WISP2	TSS200	OpenSea	-0.0091	0.0026	0.00057	0.349872	1	----+	0.3997	Yes
8	cg23963995	NACAP1	NACAP1	TSS200	OpenSea	-0.0032	0.0009	0.0005719	0.350584	1	-----	0.0191
19	cg04259832		ZNF682		Island	-0.0053	0.0015	0.0005749	0.351733	1	---+-	0.5156
4	cg03177729	SEC31A;SEC31A;SEC31A;SEC31A;SEC31A	SEC31A	5'UTR;5'UTR;5'UTR;5'UTR;5'UTR	OpenSea	0.007	0.002	0.0005755	0.351733	1	-++++	0.19	Yes
7	cg20882837		LRRC72		OpenSea	-0.0024	0.0007	0.000576	0.351733	1	-----	0.09471
7	cg20190025	TRIM50	TRIM50	Body	N_Shelf	-0.0036	0.0011	0.0005776	0.352256	1	--?--	0.003706
20	cg06935106	ZNF217	ZNF217	TSS1500	S_Shelf	-0.0086	0.0025	0.0005799	0.352602	1	--?--	0.9001	Yes
1	cg18965620	QSOX1;QSOX1	AX747393	Body;Body	OpenSea	-0.0034	0.001	0.0005799	0.352602	1	----+	0.2732	Yes
13	cg06106063	EDNRB	EDNRB	TSS1500	OpenSea	-0.0053	0.0015	0.0005804	0.352602	1	-----	0.6071	Yes
6	cg27342314	GPR116;GPR116	GPR116	Body;Body	OpenSea	-0.0042	0.0012	0.0005812	0.352636	1	-----	0.8887
10	cg11689994		ARID5B		OpenSea	-0.007	0.002	0.0005834	0.353518	1	-+---	0.3869	Yes
13	cg11278291	OXGR1	OXGR1	3'UTR	OpenSea	-0.0041	0.0012	0.0005857	0.354458	1	-----	0.02702	Yes
14	cg11019629		BC011773		Island	-0.0089	0.0026	0.0005875	0.355094	1	--?--	0.01944
16	cg04674428		GOT2		OpenSea	-0.0033	0.0009	0.0005888	0.355126	1	-----	0.7908
6	cg12305588	EGFL8	AGPAT1	Body	S_Shore	-0.0078	0.0023	0.0005898	0.355126	1	+----	0.3016	Yes
11	cg14670310	SART1	SART1	Body	S_Shore	0.0032	0.0009	0.0005898	0.355126	1	+-+++	0.09276	Yes
10	cg12719622		TTC40		S_Shore	-0.0035	0.001	0.0005922	0.356118	1	--+--	0.1041
6	cg10179330		DKFZp451B082		OpenSea	-0.0067	0.0019	0.0005934	0.356342	1	-----	0.2482	Yes
10	cg11688410		ITGB1		OpenSea	-0.0089	0.0026	0.0005942	0.356342	1	-----	0.6338	Yes
5	cg22857141		ZNF608		OpenSea	-0.004	0.0012	0.0005954	0.356342	1	-----	0.1149
10	cg09255061		AK128534		S_Shore	-0.0044	0.0013	0.000597	0.356342	1	--+--	0.009109	Yes
15	cg01226740	LOC145783	LOC145783	Body	N_Shore	0.0009	0.0003	0.0006	0.356342	1	+--+-	0.03935
2	cg04351272	LCLAT1;LCLAT1	LCLAT1	TSS200;TSS200	Island	0.0009	0.0003	0.0006002	0.356342	1	+-++-	0.06574	Yes
2	cg17528559		IL1B		OpenSea	-0.0062	0.0018	0.0006008	0.356342	1	-----	0.4479
1	cg06804411	LELP1	LELP1	TSS1500	OpenSea	-0.0044	0.0013	0.0006023	0.356342	1	-----	0.4186	Yes
2	cg22128035	MCFD2;MCFD2;TTC7A;MCFD2;MCFD2	MCFD2	1stExon;5'UTR;Body;5'UTR;1stExon	Island	0.0008	0.0002	0.0006034	0.356342	1	++-++	0.175
2	cg25446117		Mir_548		OpenSea	-0.0024	0.0007	0.0006034	0.356342	1	-+---	0.3418
5	cg13378565		FOXD1		S_Shore	-0.002	0.0006	0.0006035	0.356342	1	---+-	0.01231
11	cg08527546	WEE1;WEE1	WEE1	TSS1500;TSS200	Island	0.0008	0.0002	0.0006045	0.356342	1	+-+++	0.1026
1	cg21155609	FAM167B	FAM167B	1stExon	N_Shore	-0.0051	0.0015	0.0006052	0.356342	1	----+	0.01933	Yes
17	cg05788725	PTRF	Mir_324	Body	S_Shore	-0.0024	0.0007	0.0006075	0.356342	1	-+?--	0.08123	Yes
1	cg26812481	MAN1C1	MAN1C1	Body	OpenSea	-0.0037	0.0011	0.0006081	0.356342	1	----+	0.09112
4	cg26693601	WDR1;WDR1	WDR1	TSS1500;TSS1500	S_Shore	-0.0037	0.0011	0.0006085	0.356342	1	--?--	0.0007815
2	cg05609159		MAP2		OpenSea	-0.0051	0.0015	0.0006086	0.356342	1	----+	0.09474	Yes
9	cg19005891	SNX30	SNX30	Body	Island	0.0006	0.0002	0.0006087	0.356342	1	+--+-	0.3625
1	cg00017546	MED18;MED18	MED18	Body;Body	S_Shelf	-0.0053	0.0015	0.0006094	0.356342	1	-----	0.4933	Yes
10	cg19760458		FLJ46300		N_Shore	-0.0053	0.0015	0.0006115	0.356342	1	+----	0.06477	Yes
9	cg03071195	JAK2	TRNA_Gln	Body	N_Shore	-0.0017	0.0005	0.0006124	0.356342	1	----+	0.0004453
11	cg26661640	NRXN2;NRXN2	NRXN2	Body;Body	OpenSea	-0.0055	0.0016	0.0006128	0.356342	1	-----	0.1044
17	cg20565501	ZBTB4;ZBTB4	ZBTB4	5'UTR;5'UTR	Island	0.0013	0.0004	0.0006134	0.356342	1	+++++	0.9481	Yes
7	cg26594488	PION	PION	Body	OpenSea	0.0068	0.002	0.0006135	0.356342	1	+++++	0.2668	Yes
12	cg00676085	KRT72;KRT72;KRT72	KRT72	Body;Body;Body	N_Shelf	-0.0071	0.0021	0.0006141	0.356342	1	-----	0.001713	Yes
14	cg08505473	PRIMA1	PRIMA1	TSS1500	Island	0.0016	0.0005	0.0006145	0.356342	1	++-++	0.102
1	cg25469418	TMEM51;TMEM51;TMEM51;TMEM51	TMEM51	5'UTR;5'UTR;5'UTR;5'UTR	Island	-0.0027	0.0008	0.0006146	0.356342	1	-----	0.09263	Yes
6	cg10230900		Mir_633		OpenSea	-0.0054	0.0016	0.0006149	0.356342	1	-----	0.6323
12	cg21589954	CACNB3	CACNB3	Body	S_Shelf	-0.0039	0.0011	0.0006174	0.356342	1	+----	0.01735
7	cg24899806	KCND2;KCND2	KCND2	1stExon;5'UTR	N_Shore	-0.0078	0.0023	0.0006174	0.356342	1	-----	0.7213	Yes
1	cg02737418		GJA8		S_Shelf	-0.0058	0.0017	0.0006177	0.356342	1	-+---	0.4476
3	cg17687789		ZNF620		N_Shelf	-0.0058	0.0017	0.0006183	0.356342	1	----+	0.03854
19	cg22330055	SPACA4;FAM83E	SPACA4	TSS200;Body	S_Shelf	-0.0029	0.0008	0.0006192	0.356342	1	----+	8.211e-05	Yes
12	cg06836849	SLC17A8;SLC17A8;SLC17A8;SLC17A8	SLC17A8	1stExon;5'UTR;1stExon;5'UTR	OpenSea	0.001	0.0003	0.0006201	0.356342	1	+-++-	0.0657
1	cg23963229	RERE;RERE	RERE	5'UTR;5'UTR	OpenSea	-0.0064	0.0019	0.0006209	0.356342	1	--?--	0.04326	Yes
16	cg09045419	RAB40C	AK128777	Body	N_Shore	-0.005	0.0015	0.0006212	0.356342	1	+-?--	0.08619	Yes
20	cg27395891		DLGAP4		Island	0.0017	0.0005	0.0006212	0.356342	1	++-++	0.2799
19	cg02593218	KLK10;KLK10;KLK10	KLK10	3'UTR;3'UTR;3'UTR	N_Shelf	-0.0053	0.0015	0.0006215	0.356342	1	-----	0.2618
15	cg13035254	CYP1A1	CYP1A1	Body	N_Shelf	-0.0033	0.001	0.0006219	0.356342	1	--?--	0.1308	Yes
2	cg10198837	CD8B;CD8B;CD8B;CD8B;CD8B	CD8B	TSS1500;TSS1500;TSS1500;TSS1500;TSS1500	S_Shore	-0.0034	0.001	0.0006238	0.356837	1	+-?--	0.1811	Yes
5	cg24864399		CDH9		Island	-0.0043	0.0013	0.0006257	0.356837	1	--?--	0.005174
6	cg05593336		TBX18		OpenSea	-0.0056	0.0016	0.000627	0.356837	1	-----	0.4847	Yes
19	cg17437218	C19orf35	C19orf35	Body	Island	0.0052	0.0015	0.0006283	0.356837	1	--+++	0.148
10	cg04592505	PTPRE	PTPRE	5'UTR	OpenSea	-0.0021	0.0006	0.0006288	0.356837	1	-----	0.3899	Yes
3	cg18902742	FEZF2	FEZF2	5'UTR	Island	0.0023	0.0007	0.0006289	0.356837	1	+++++	0.1162
5	cg16153168		AK128486		OpenSea	-0.0033	0.001	0.0006294	0.356837	1	--+--	0.009315	Yes
2	cg14626725		COPS8		OpenSea	-0.004	0.0012	0.0006313	0.356837	1	--+--	0.004641	Yes
5	cg00619263		LOC340073		OpenSea	-0.0081	0.0024	0.0006319	0.356837	1	----+	0.3647	Yes
22	cg01599957	PATZ1;PATZ1;PATZ1	PATZ1	3'UTR;3'UTR;3'UTR	OpenSea	-0.0034	0.001	0.000632	0.356837	1	+----	0.1432	Yes
20	cg23182836		LINC00266-1		N_Shelf	-0.0062	0.0018	0.0006321	0.356837	1	--?--	0.1368
15	cg19392994	IQCH;IQCH	AAGAB	Body;Body	S_Shelf	0.0074	0.0022	0.0006324	0.356837	1	+++++	0.6322	Yes
1	cg07791418		GJA4		OpenSea	-0.0059	0.0017	0.0006336	0.356837	1	-----	0.4381
11	cg05526698		CWC15		OpenSea	-0.0034	0.001	0.000635	0.356837	1	-----	0.003509	Yes
6	cg15374518		DYNLT1		S_Shore	-0.0024	0.0007	0.0006357	0.356837	1	--+--	0.09581
3	cg19254328	CCDC37	BC033989	TSS1500	N_Shore	-0.0083	0.0024	0.0006358	0.356837	1	+---+	0.04405	Yes
22	cg07336442	CABIN1	CABIN1	5'UTR	S_Shelf	-0.0018	0.0005	0.0006373	0.356837	1	--?--	0.3425	Yes
1	cg22376856	LRRN2;LRRN2	LRRN2	5'UTR;5'UTR	OpenSea	-0.0032	0.0009	0.0006384	0.356837	1	-----	0.7885	Yes
22	cg23116504	TTLL8	IL17REL	Body	S_Shore	-0.0038	0.0011	0.0006394	0.356837	1	-----	0.4544	Yes
10	cg03485533	CALHM1	CALHM1	TSS1500	S_Shore	-0.0049	0.0014	0.0006399	0.356837	1	-----	0.1068
7	cg14879981		TTYH3		OpenSea	-0.0039	0.0011	0.0006403	0.356837	1	-----	0.3147	Yes
3	cg21529591		GRIP2		N_Shore	0.0088	0.0026	0.0006412	0.356837	1	+++++	0.4631
1	cg19308436	RYR2	RYR2	Body	S_Shelf	-0.0038	0.0011	0.0006444	0.356837	1	-----	0.6794
4	cg00571090	ADAD1;ADAD1;ADAD1	ADAD1	5'UTR;TSS200;TSS200	Island	-0.0033	0.001	0.0006447	0.356837	1	--+--	0.108	Yes
1	cg07359379	SLC9A1	SLC9A1	Body	OpenSea	-0.0033	0.001	0.0006452	0.356837	1	-----	0.5989
15	cg04616566	THSD4	THSD4	Body	OpenSea	-0.0046	0.0013	0.0006464	0.356837	1	+----	0.2384
6	cg10819981	TTLL2	TTLL2	3'UTR	OpenSea	-0.0047	0.0014	0.0006467	0.356837	1	+----	0.5275	Yes
7	cg13884617	PKD1L1	PKD1L1	Body	OpenSea	-0.0045	0.0013	0.0006478	0.356837	1	-----	0.9091
2	cg02717470		CAPN10		N_Shelf	-0.0041	0.0012	0.0006479	0.356837	1	-----	0.2142
16	cg01900254		BC068290		S_Shore	-0.0053	0.0015	0.0006481	0.356837	1	--?--	0.3203	Yes
2	cg15754878		OLA1		OpenSea	-0.0063	0.0018	0.0006489	0.356837	1	-----	0.6135
2	cg26873832		INPP5D		N_Shelf	0.0077	0.0022	0.0006502	0.356837	1	+++++	0.07748	Yes
4	cg00188315		LOC285501		OpenSea	-0.003	0.0009	0.0006506	0.356837	1	--?--	0.001118	Yes
2	cg15005441		Mir_544		S_Shelf	-0.006	0.0018	0.0006513	0.356837	1	----+	0.05043	Yes
1	cg25552018		AK124056		OpenSea	-0.0037	0.0011	0.0006524	0.356837	1	+---+	0.008378	Yes
6	cg04277821		PPP1R14C		OpenSea	-0.0066	0.0019	0.0006528	0.356837	1	-----	0.03877
3	cg18805870	UBE2E1;UBE2E1	UBE2E1	Body;Body	OpenSea	-0.0035	0.001	0.0006555	0.356837	1	-----	0.632	Yes
2	cg06193628		SLC19A3		OpenSea	-0.0036	0.0011	0.0006572	0.356837	1	-----	0.1327
10	cg12786548	PAX2;PAX2;PAX2;PAX2;PAX2	PAX2	Body;Body;Body;Body;Body	Island	0.0009	0.0003	0.0006575	0.356837	1	++-+-	0.07171
1	cg09412490		PUM1		OpenSea	-0.0049	0.0014	0.000658	0.356837	1	--+--	0.282
17	cg15221532	MARCH10;MARCH10	BC037347	Body;Body	OpenSea	-0.0062	0.0018	0.0006583	0.356837	1	-----	0.5832	Yes
11	cg24568082		MYEOV		OpenSea	-0.0053	0.0016	0.0006591	0.356837	1	----+	0.07468
1	cg00308434	ITGB3BP	ITGB3BP	Body	OpenSea	-0.0033	0.001	0.0006603	0.356837	1	--?--	0.03837	Yes
17	cg21824343	WDR81;WDR81;WDR81;WDR81	WDR81	Body;Body;Body;Body	N_Shelf	-0.0065	0.0019	0.0006611	0.356837	1	-----	0.009382	Yes
6	cg06450976		PRDM1		OpenSea	-0.0049	0.0014	0.0006616	0.356837	1	-----	0.007025	Yes
15	cg04135635	FAM108C1	FAM108C1	Body	OpenSea	-0.0037	0.0011	0.0006623	0.356837	1	-----	0.01112
5	cg24150325	SNCAIP	SNCAIP	Body	OpenSea	-0.0056	0.0016	0.0006625	0.356837	1	-----	0.5652	Yes
19	cg10051935	ZNF544	ZNF544	5'UTR	Island	-0.002	0.0006	0.0006645	0.356837	1	-+-+-	0.08856
19	cg05233128	PIP5K1C	PIP5K1C	Body	Island	-0.0015	0.0005	0.0006648	0.356837	1	----+	0.004154
17	cg23627623		C1QL1		S_Shelf	-0.0062	0.0018	0.0006651	0.356837	1	-----	0.875	Yes
18	cg16776331	CTDP1;CTDP1	CTDP1	Body;Body	S_Shore	-0.0027	0.0008	0.0006652	0.356837	1	+-+--	5.868e-05	Yes
16	cg02236679	WWOX	WWOX	Body	OpenSea	-0.0053	0.0015	0.0006677	0.356837	1	-----	0.4531
14	cg12792775		STXBP6		OpenSea	-0.0025	0.0007	0.0006677	0.356837	1	-----	0.7531
1	cg09255732	COL16A1	COL16A1	TSS1500	S_Shore	0.0016	0.0005	0.000668	0.356837	1	+-+++	0.6615
7	cg09761067	WASL	WASL	Body	Island	0.0009	0.0003	0.0006689	0.356837	1	++-+-	0.0349
2	cg19056537		DQ583165		Island	-0.0079	0.0023	0.0006702	0.356837	1	+-?--	0.02967
12	cg26850673	ACVRL1;ACVRL1	ACVRL1	3'UTR;3'UTR	OpenSea	-0.0053	0.0016	0.0006704	0.356837	1	-----	0.4785	Yes
6	cg16673446	HLA-DOA	HLA-DOA	Body	Island	-0.0039	0.0012	0.0006711	0.356837	1	-----	0.6418	Yes
13	cg16505704		BC036310		OpenSea	-0.006	0.0018	0.0006716	0.356837	1	-----	0.1514	Yes
11	cg01643712		C11orf34		OpenSea	-0.0023	0.0007	0.0006723	0.356837	1	-----	0.06021
8	cg09976893	EIF3H	EIF3H	Body	OpenSea	-0.007	0.0021	0.0006728	0.356837	1	----+	0.147	Yes
6	cg18876882	PPP1R11	PPP1R11	TSS1500	OpenSea	-0.0014	0.0004	0.0006732	0.356837	1	-++--	0.7489	Yes
21	cg23110422	ETS2	ETS2	Body	S_Shelf	-0.0052	0.0015	0.000676	0.356837	1	-----	0.2281	Yes
4	cg03729204	SCOC;SCOC;SCOC;SCOC;SCOC	SCOC	Body;Body;Body;Body;Body	OpenSea	-0.0054	0.0016	0.0006761	0.356837	1	-----	0.283	Yes
3	cg26579171	GTPBP8;GTPBP8	GTPBP8	Body;Body	Island	0.0025	0.0007	0.0006766	0.356837	1	+-++-	0.5851
13	cg07999090	FLT1	FLT1	Body	OpenSea	-0.0046	0.0014	0.0006784	0.356837	1	+----	0.02239	Yes
2	cg25792581		LOC100506274		OpenSea	-0.0045	0.0013	0.0006788	0.356837	1	--+--	0.02846
10	cg16386781	PPRC1	PPRC1	Body	N_Shelf	-0.0024	0.0007	0.000679	0.356837	1	-----	0.8135
11	cg18516946		KDM4DL		S_Shelf	-0.0048	0.0014	0.00068	0.356837	1	-----	0.03774
10	cg09070101	WDR37	AX748285	Body	OpenSea	-0.0027	0.0008	0.0006802	0.356837	1	-?+--	0.2594
10	cg00101602	ASCC1	ASCC1	Body	OpenSea	-0.0034	0.001	0.0006805	0.356837	1	+----	0.1196	Yes
10	cg27546718	DIP2C	DIP2C	Body	Island	0.0131	0.0039	0.0006806	0.356837	1	+-?++	0.4933
8	cg19354523		LOC286083		N_Shore	-0.0026	0.0008	0.0006807	0.356837	1	----+	0.07498	Yes
1	cg02616186	NAV1;MIR1231;NAV1	MIR1231	Body;TSS200;Body	OpenSea	-0.005	0.0015	0.0006809	0.356837	1	+----	0.5216
4	cg15882726	ANK2;ANK2;ANK2	ANK2	Body;Body;Body	OpenSea	-0.0032	0.0009	0.0006812	0.356837	1	-----	0.4889	Yes
12	cg03068838		KRT80		S_Shelf	-0.0026	0.0008	0.0006822	0.356837	1	-----	0.307
9	cg14602234		FCN1		OpenSea	-0.0048	0.0014	0.0006823	0.356837	1	-----	0.0003165
18	cg18349660		FECH		S_Shelf	-0.0029	0.0008	0.0006826	0.356837	1	+-?--	0.1664	Yes
18	cg00949578	C18orf62	C18orf62	TSS1500	OpenSea	-0.0042	0.0012	0.0006833	0.356837	1	+----	0.0386
10	cg24166018	ADAM12;ADAM12	ADAM12	Body;Body	OpenSea	-0.0055	0.0016	0.000684	0.356837	1	-----	0.4228
9	cg14052962	FAM73B	FAM73B	5'UTR	S_Shelf	-0.006	0.0018	0.0006852	0.356837	1	-----	0.5951
1	cg22671471	LHX9	LHX9	TSS1500	Island	0.0019	0.0006	0.0006862	0.356837	1	++++-	0.2133
5	cg06055229	ZNF608	ZNF608	Body	OpenSea	-0.0024	0.0007	0.0006867	0.356837	1	----+	0.01165
1	cg12126423		OR2T12		OpenSea	-0.0055	0.0016	0.000689	0.356837	1	--?--	0.843	Yes
18	cg07505159	SETBP1;SETBP1	SETBP1	Body;3'UTR	OpenSea	-0.0026	0.0008	0.0006899	0.356837	1	+----	0.03346	Yes
8	cg02516330		5S_rRNA		OpenSea	-0.0052	0.0015	0.0006902	0.356837	1	-----	0.05217
11	cg04861929	C11orf87	C11orf87	5'UTR	N_Shore	0.0013	0.0004	0.0006903	0.356837	1	+++++	0.04016
8	cg04842146	RALYL;RALYL;RALYL;RALYL	RALYL	TSS200;5'UTR;5'UTR;5'UTR	Island	0.0009	0.0003	0.0006909	0.356837	1	++++-	0.04681	Yes
5	cg01549106		DAP		OpenSea	-0.0041	0.0012	0.0006924	0.356837	1	-----	0.08648	Yes
7	cg11024165		PON1		S_Shelf	-0.0027	0.0008	0.0006939	0.356837	1	-----	0.04672	Yes
16	cg12268344	PRM1	PRM1	3'UTR	OpenSea	-0.0035	0.001	0.0006942	0.356837	1	-----	0.0727
10	cg14475478	NEURL	NEURL	Body	OpenSea	-0.0063	0.0019	0.0006949	0.356837	1	-----	0.4347
16	cg09582822	C16orf75	RMI2	TSS1500	N_Shore	-0.0047	0.0014	0.0006955	0.356837	1	--?--	0.2015	Yes
11	cg19856263		AK095187		OpenSea	-0.0046	0.0014	0.0006958	0.356837	1	-----	0.7598	Yes
1	cg22237459	RASSF5;RASSF5	RASSF5	TSS200;TSS200	Island	-0.0009	0.0003	0.000697	0.356837	1	---+-	0.01107
16	cg00996377	DPEP1;DPEP1	DPEP1	5'UTR;5'UTR	OpenSea	-0.0027	0.0008	0.0006977	0.356837	1	-+---	0.4249	Yes
14	cg10493075		DEGS2		N_Shelf	-0.0034	0.001	0.0006978	0.356837	1	-----	0.2942	Yes
15	cg22159557	RBPMS2;RBPMS2	RBPMS2	1stExon;5'UTR	Island	0.0022	0.0006	0.0006992	0.356837	1	++?++	0.06021
17	cg27151677		NPTX1		OpenSea	-0.0065	0.0019	0.0007001	0.356837	1	-----	0.471	Yes
4	cg03479572		RPS3A		N_Shelf	-0.006	0.0018	0.0007007	0.356837	1	-----	0.535
19	cg11807842	RNF126	RNF126	Body	Island	0.0037	0.0011	0.0007009	0.356837	1	--+++	0.4171	Yes
17	cg18033416	RHBDL3	RHBDL3	TSS1500	N_Shore	0.0028	0.0008	0.0007017	0.356837	1	++-+-	0.3161
1	cg15138702		LOC100131060		OpenSea	-0.0046	0.0014	0.0007041	0.356837	1	-+---	0.4066	Yes
15	cg06480843	IDH3A	IDH3A	Body	Island	0.001	0.0003	0.000705	0.356837	1	+++++	0.7279
6	cg22192069	TBC1D7;TBC1D7;TBC1D7;TBC1D7	TBC1D7	3'UTR;3'UTR;3'UTR;3'UTR	OpenSea	-0.0025	0.0007	0.0007056	0.356837	1	-----	0.3855
11	cg03368665	UBTFL1	UBTFL1	1stExon	OpenSea	-0.0034	0.001	0.0007057	0.356837	1	--?--	0.5409
4	cg25072393		FAT1		N_Shore	-0.0036	0.0011	0.000708	0.356837	1	+-+--	0.316	Yes
1	cg22760576	EYA3	EYA3	5'UTR	N_Shore	-0.0009	0.0003	0.0007086	0.356837	1	---+-	0.01314
12	cg13080151	CCND2	CCND2	TSS1500	Island	0.0008	0.0002	0.000709	0.356837	1	+++++	0.1715
1	cg13498757		HRNR		Island	-0.019	0.0056	0.0007106	0.356837	1	-++-+	0.0545	Yes
12	cg08284151	DPPA3;DPPA3	DPPA3	1stExon;5'UTR	OpenSea	0.01	0.003	0.0007111	0.356837	1	++?++	0.6305
14	cg16253059	CCDC85C	Y_RNA	Body	OpenSea	-0.0056	0.0016	0.0007111	0.356837	1	--?--	0.9422	Yes
19	cg14591419	TEX101;TEX101	TEX101	TSS200;Body	Island	-0.0037	0.0011	0.000712	0.356837	1	-----	0.04076
16	cg09065629	CRAMP1L	CRAMP1L	Body	S_Shelf	-0.0052	0.0015	0.0007123	0.356837	1	-----	0.2482	Yes
7	cg25635316	CCDC126;CCDC126	CCDC126	5'UTR;1stExon	Island	0.0011	0.0003	0.0007127	0.356837	1	+++++	0.1285
2	cg09095341	TGFBRAP1;TGFBRAP1	TGFBRAP1	Body;Body	N_Shore	-0.0012	0.0004	0.0007128	0.356837	1	-----	0.4826	Yes
1	cg14024356	PYGO2;PYGO2	PYGO2	1stExon;5'UTR	Island	0.0013	0.0004	0.0007142	0.356837	1	+++++	0.2147
10	cg10724130	ADARB2	ADARB2	Body	N_Shelf	-0.0058	0.0017	0.0007143	0.356837	1	--?--	0.6553	Yes
19	cg10726214	IRGC	IRGC	5'UTR	N_Shore	-0.0056	0.0016	0.0007144	0.356837	1	+----	0.7028
17	cg16983627		DQ592711		OpenSea	-0.0035	0.001	0.000715	0.356837	1	+----	0.003052
15	cg24874705	LOC645752	DQ572823	Body	OpenSea	-0.0058	0.0017	0.0007151	0.356837	1	--?-+	0.006331
16	cg02346057	CCNF	CCNF	Body	Island	0.0011	0.0003	0.0007155	0.356837	1	++-++	0.04711
17	cg12763546	ZNF232	ZNF232	TSS1500	Island	-0.0094	0.0028	0.0007157	0.356837	1	+-?--	0.186
8	cg07751104		DLGAP2		N_Shore	-0.0043	0.0013	0.0007177	0.356837	1	+----	0.6358	Yes
22	cg07573342	C1QTNF6;C1QTNF6	C1QTNF6	Body;Body	S_Shelf	-0.0077	0.0023	0.0007179	0.356837	1	-----	0.2549	Yes
3	cg01006102	TNK2;TNK2	TNK2	3'UTR;3'UTR	N_Shelf	-0.004	0.0012	0.0007181	0.356837	1	-----	0.004535
1	cg11813246	RIMKLA	RIMKLA	1stExon	Island	0.001	0.0003	0.0007184	0.356837	1	+-+++	0.03679
3	cg18334977		C3orf27		N_Shore	-0.0063	0.0019	0.0007215	0.357825	1	+----	0.0531	Yes
7	cg25046563		PRPS1L1		OpenSea	0.0085	0.0025	0.0007219	0.357825	1	+?+++	0.591
7	cg21771679	PODXL;PODXL	PODXL	Body;Body	OpenSea	-0.0035	0.001	0.0007249	0.358937	1	----+	0.0264
17	cg12097273	CXCL16;CXCL16	CXCL16	Body;Body	N_Shelf	-0.0024	0.0007	0.0007266	0.359177	1	-----	0.1393	Yes
6	cg00720829	TRIM15;TRIM15	TRIM15	5'UTR;1stExon	OpenSea	-0.0079	0.0023	0.0007269	0.359177	1	---+-	0.004759	Yes
8	cg21626820	TNFRSF10C	TNFRSF10C	TSS1500	N_Shore	-0.0042	0.0012	0.0007304	0.359251	1	+-?--	0.07428
16	cg10832708	ZSCAN10	ZSCAN10	Body	Island	-0.003	0.0009	0.0007305	0.359251	1	-----	0.2076	Yes
17	cg21616089	IGF2BP1;IGF2BP1	IGF2BP1	Body;Body	N_Shore	-0.0049	0.0015	0.0007306	0.359251	1	-----	0.1386
7	cg23485591		AK057379		OpenSea	-0.0046	0.0014	0.0007306	0.359251	1	-----	0.3747
6	cg26495092	TNXB	TNXB	Body	OpenSea	-0.0031	0.0009	0.0007315	0.359251	1	-----	0.5679	Yes
2	cg06231724		CYP27C1		OpenSea	-0.0027	0.0008	0.0007316	0.359251	1	-----	0.001381
17	cg10022165	NXN	NXN	3'UTR	OpenSea	-0.0058	0.0017	0.0007326	0.35937	1	-----	0.4487
6	cg06535003		PREP		OpenSea	-0.0057	0.0017	0.0007343	0.359831	1	-----	0.5906
1	cg00912942	C1orf127;C1orf127	C1orf127	TSS1500;Body	OpenSea	-0.0027	0.0008	0.0007371	0.360575	1	----+	0.1472	Yes
1	cg06158434	LEFTY2	LEFTY2	Body	Island	0.0042	0.0013	0.0007376	0.360575	1	++?-+	0.6674
2	cg14894097		BC017935		OpenSea	-0.0052	0.0015	0.0007381	0.360575	1	-----	0.2997	Yes
1	cg02636497	NTNG1;NTNG1;NTNG1	NTNG1	5'UTR;5'UTR;5'UTR	Island	0.0016	0.0005	0.0007402	0.361228	1	+-+++	0.4648	Yes
4	cg23271556	FAT1	FAT1	TSS1500	Island	0.0014	0.0004	0.0007418	0.361362	1	++-++	0.04701
5	cg16051228	TERT;TERT	TERT	Body;Body	Island	-0.0071	0.0021	0.000742	0.361362	1	+----	0.1998
7	cg26122963	PCOLCE	FBXO24	TSS1500	N_Shelf	-0.0057	0.0017	0.0007449	0.362297	1	-----	0.1739
14	cg07036991		DAAM1		OpenSea	-0.0052	0.0015	0.0007467	0.362297	1	----+	0.1772	Yes
9	cg13548833	PKN3	PKN3	Body	S_Shelf	-0.0038	0.0011	0.000747	0.362297	1	-----	0.2994
15	cg13614617	IGDCC3	IGDCC3	Body	S_Shelf	-0.007	0.0021	0.000749	0.362297	1	-----	0.2355	Yes
12	cg22635491	TBX3;TBX3	TBX3	Body;Body	Island	0.0013	0.0004	0.0007493	0.362297	1	+++++	0.002087
12	cg10530560	GLI1;GLI1;GLI1	GLI1	5'UTR;Body;Body	S_Shelf	-0.0026	0.0008	0.0007498	0.362297	1	-----	0.2659	Yes
15	cg01359469	TRIP4	TRIP4	TSS1500	N_Shore	-0.0044	0.0013	0.0007504	0.362297	1	-----	0.3842
19	cg19611002	ACTL9	ACTL9	TSS1500	S_Shore	-0.0051	0.0015	0.0007504	0.362297	1	-----	0.5179
1	cg23216745	PBXIP1;PYGO2	PYGO2	TSS1500;3'UTR	OpenSea	-0.0027	0.0008	0.0007508	0.362297	1	-----	0.07692	Yes
10	cg24320034	PRTFDC1	PRTFDC1	Body	N_Shelf	-0.0041	0.0012	0.000752	0.362427	1	-----	0.3896	Yes
19	cg03382346	ZNF611;ZNF611;ZNF611;ZNF611	ZNF611	5'UTR;TSS200;5'UTR;5'UTR	OpenSea	-0.0042	0.0012	0.0007526	0.362427	1	-+---	0.7162
16	cg09704223	SEPX1	SEPX1	TSS1500	Island	-0.0019	0.0006	0.0007545	0.362973	1	-+---	0.5988	Yes
17	cg23402144	NTN1	NTN1	Body	OpenSea	-0.0058	0.0017	0.0007559	0.363278	1	-----	0.601
3	cg01381934	STAB1	STAB1	TSS1500	OpenSea	-0.0055	0.0016	0.0007589	0.363387	1	++---	0.2143
17	cg08333011	PYY	PYY	5'UTR	N_Shelf	-0.0062	0.0018	0.0007599	0.363387	1	-----	0.1123
22	cg22920258	MCHR1	MCHR1	TSS1500	OpenSea	-0.005	0.0015	0.0007599	0.363387	1	--+--	0.3536
12	cg22621272	HOXC4;HOXC6;HOXC5	HOXC6	TSS1500;TSS1500;TSS1500	S_Shore	0.0016	0.0005	0.0007601	0.363387	1	+++++	0.6074
17	cg26829529	SPACA3	SPACA3	TSS1500	OpenSea	-0.0065	0.0019	0.0007601	0.363387	1	-----	0.6331
8	cg15456293	MYOM2	MYOM2	Body	N_Shelf	-0.0028	0.0008	0.0007634	0.363387	1	-----	0.2106	Yes
19	cg00861945	LMTK3	LMTK3	Body	S_Shelf	0.0047	0.0014	0.0007635	0.363387	1	+-+++	0.7838
1	cg18882687	ARF1;ARF1;ARF1;ARF1	ARF1	5'UTR;5'UTR;5'UTR;5'UTR	OpenSea	0.0067	0.002	0.0007642	0.363387	1	+--+-	0.05909
14	cg26376835	PACS2;PACS2	BRF1	Body;Body	Island	0.0029	0.0009	0.0007645	0.363387	1	--+++	0.004008	Yes
2	cg12699190		CCDC93		S_Shelf	-0.0031	0.0009	0.0007646	0.363387	1	-----	0.1743
14	cg00989505	MIR299;MIR411	MIR411	TSS1500;TSS200	OpenSea	-0.0027	0.0008	0.000766	0.363387	1	-----	0.6963
2	cg19108747	FAM124B;FAM124B	FAM124B	1stExon;1stExon	OpenSea	-0.0029	0.0009	0.0007665	0.363387	1	-++--	0.2161	Yes
2	cg26264896		AK127124		OpenSea	-0.0059	0.0018	0.0007672	0.363387	1	-----	0.2904
1	cg22950111	SDCCAG8;AKT3	AKT3	Body;3'UTR	N_Shore	-0.0045	0.0014	0.000768	0.363387	1	+----	0.1151	Yes
5	cg20690028	PRRC1	PRRC1	TSS1500	N_Shore	-0.0085	0.0025	0.0007682	0.363387	1	-+---	0.05406
11	cg25899829	ARRB1;MIR326;ARRB1	MIR326	Body;Body;Body	OpenSea	-0.0047	0.0014	0.0007706	0.363387	1	+----	2.095e-05
11	cg10312376	ART1	ART1	TSS1500	S_Shore	-0.0038	0.0011	0.0007721	0.363387	1	+----	0.1175	Yes
8	cg11637789	CPSF1	CPSF1	Body	Island	0.0032	0.001	0.0007733	0.363387	1	+-+++	0.3863	Yes
7	cg01919768	TFR2	TFR2	TSS1500	OpenSea	-0.0096	0.0029	0.000774	0.363387	1	-----	0.5553
12	cg20093940	GPR162;GPR162	CD4	TSS1500;TSS1500	N_Shelf	-0.0044	0.0013	0.0007742	0.363387	1	+----	0.01707
16	cg03963391		LOC100130700		Island	-0.0082	0.0025	0.0007746	0.363387	1	-----	0.1703
1	cg09008891	TSNAX-DISC1;TSNAX-DISC1;TSNAX-DISC1;TSNAX;TSNAX-DISC1;TSNAX-DISC1;TSNAX;TSNAX-DISC1;TSNAX-DISC1;TSNAX-DISC1	TSNAX	Body;Body;Body;1stExon;Body;Body;5'UTR;Body;Body;Body	Island	0.0015	0.0004	0.0007749	0.363387	1	+++++	0.2563	Yes
10	cg19587777	CALML3	CALML3	TSS200	N_Shore	-0.0033	0.001	0.0007755	0.363387	1	-----	0.593	Yes
11	cg03464685	EI24;EI24;EI24;EI24	EI24	1stExon;5'UTR;5'UTR;1stExon	Island	0.0018	0.0005	0.0007773	0.363387	1	+++++	0.03274	Yes
7	cg22798885	NT5C3;NT5C3	DQ584906	TSS1500;TSS1500	Island	-0.004	0.0012	0.0007776	0.363387	1	--?+-	0.01183	Yes
7	cg25195987	ADCYAP1R1	ADCYAP1R1	Body	OpenSea	-0.0049	0.0015	0.0007778	0.363387	1	+----	0.0584	Yes
6	cg25956483	HLA-DMB	HLA-DMB	Body	OpenSea	-0.0047	0.0014	0.0007786	0.363387	1	-----	0.02914	Yes
18	cg18903134		TMEM241		S_Shelf	-0.0047	0.0014	0.000779	0.363387	1	-----	0.2347
16	cg09278656	BBS2	BBS2	1stExon	Island	0.001	0.0003	0.0007792	0.363387	1	++++-	0.01486	Yes
14	cg06780657		FRMD6		OpenSea	-0.0048	0.0014	0.0007799	0.363387	1	--?--	0.03422	Yes
3	cg00183468		Mir_544		OpenSea	0.0063	0.0019	0.0007804	0.363387	1	+++++	0.1342
19	cg06655349	S1PR2	S1PR2	3'UTR	N_Shelf	-0.0069	0.002	0.0007812	0.363387	1	-----	0.07909
10	cg13454226	KLF6;KLF6;KLF6;KLF6	KLF6	Body;Body;Body;Body	N_Shore	0.0028	0.0008	0.0007816	0.363387	1	+++++	0.2116
2	cg24189717	EIF2B4;EIF2B4;SNX17;EIF2B4	SNX17	TSS200;TSS200;TSS200;TSS1500	Island	0.0006	0.0002	0.0007822	0.363387	1	+--+-	0.03445
16	cg05192145		BCL7C		Island	-0.0045	0.0013	0.0007831	0.363449	1	-----	0.0136
7	cg04652097	MAGI2	MAGI2-AS3	TSS1500	Island	0.0008	0.0002	0.0007842	0.363603	1	+++++	0.8307
6	cg22614521		LINC00472		OpenSea	-0.0056	0.0017	0.0007856	0.363896	1	--+--	0.04553	Yes
1	cg17591741	CTSE;CTSE	CTSE	TSS1500;TSS1500	OpenSea	-0.0051	0.0015	0.000787	0.364189	1	-----	0.1809	Yes
10	cg23724447	BUB3;BUB3;BUB3;BUB3	BUB3	5'UTR;5'UTR;1stExon;1stExon	Island	0.001	0.0003	0.0007879	0.36425	1	++-++	0.11
20	cg11012980	PSMA7;SS18L1	PSMA7	TSS200;TSS1500	Island	0.0007	0.0002	0.000789	0.364403	1	++-+-	0.0578
8	cg10345404	PTK2B;PTK2B;PTK2B;PTK2B	PTK2B	5'UTR;5'UTR;5'UTR;5'UTR	S_Shelf	-0.0049	0.0015	0.000791	0.364971	1	-----	0.001731	Yes
17	cg25169926	PITPNC1;PITPNC1	PITPNC1	Body;Body	S_Shelf	-0.0063	0.0019	0.0007942	0.365248	1	--?-+	0.1114	Yes
1	cg15696407	SPATA21	SPATA21	Body	OpenSea	-0.0023	0.0007	0.0007956	0.365248	1	-----	0.0324	Yes
3	cg21616626	DAG1;DAG1	DAG1	5'UTR;5'UTR	S_Shore	-0.0053	0.0016	0.000796	0.365248	1	-----	0.2309
3	cg04072910	PLXND1	U7	Body	OpenSea	-0.0031	0.0009	0.0007976	0.365248	1	-----	0.5165	Yes
10	cg16221555		TTC40		S_Shore	-0.0018	0.0005	0.000798	0.365248	1	+-+--	0.02294
5	cg21036194	SNCAIP	SNCAIP	Body	OpenSea	-0.011	0.0033	0.0007999	0.365248	1	-----	0.9408	Yes
13	cg20744654		FAM155A		S_Shelf	-0.0036	0.0011	0.0008019	0.365248	1	--+--	0.0002446
13	cg12648691	GRTP1	GRTP1	TSS1500	Island	-0.0056	0.0017	0.0008021	0.365248	1	+----	0.09924
13	cg10241675		DQ585583		OpenSea	-0.01	0.003	0.0008037	0.365248	1	?----	0.2216
12	cg10868277	MYF5	MYF5	Body	S_Shore	-0.0057	0.0017	0.0008037	0.365248	1	-----	0.4858
9	cg11821702	MLANA	MLANA	5'UTR	OpenSea	-0.0023	0.0007	0.0008038	0.365248	1	+----	0.186	Yes
11	cg25625514		TSKU		OpenSea	-0.0082	0.0024	0.0008042	0.365248	1	-----	0.05358
15	cg01058070	TNFAIP8L3	TNFAIP8L3	TSS1500	OpenSea	-0.0063	0.0019	0.0008049	0.365248	1	-----	0.03237	Yes
10	cg10185984		BTRC		S_Shelf	-0.0057	0.0017	0.0008056	0.365248	1	+----	0.04535	Yes
10	cg22548109	CTBP2;CTBP2	CTBP2	5'UTR;5'UTR	OpenSea	-0.0049	0.0015	0.0008063	0.365248	1	----+	0.0002889
16	cg08809408	SRRM2	SRRM2	3'UTR	OpenSea	-0.008	0.0024	0.0008073	0.365248	1	+----	0.04444
12	cg10243307		ANKRD33		N_Shore	-0.0055	0.0016	0.0008081	0.365248	1	-----	0.8759
5	cg16508480	ADAMTS16	ADAMTS16	TSS1500	Island	0.0018	0.0005	0.0008088	0.365248	1	+-+++	0.5746
17	cg17172331	TNRC6C;TNRC6C	TNRC6C	Body;Body	OpenSea	-0.009	0.0027	0.0008089	0.365248	1	-----	0.2647
15	cg01349190	MAP2K5;MAP2K5;MAP2K5;MAP2K5	MAP2K5	5'UTR;5'UTR;1stExon;1stExon	Island	-0.0022	0.0007	0.0008094	0.365248	1	---+-	0.02235
2	cg12850832	KHK;EMILIN1;KHK	EMILIN1	TSS1500;3'UTR;TSS1500	Island	0.0013	0.0004	0.0008095	0.365248	1	+++++	0.2509
12	cg18319754	POLR3B;POLR3B	POLR3B	5'UTR;Body	S_Shelf	-0.004	0.0012	0.0008095	0.365248	1	-----	0.1884	Yes
13	cg09694272		CLYBL		N_Shelf	-0.0044	0.0013	0.0008098	0.365248	1	+----	0.1428
6	cg14430738	ABT1	TRNA_Tyr	TSS1500	Island	-0.0015	0.0004	0.0008101	0.365248	1	---+-	0.1424
19	cg04546413		BC068609		Island	-0.0336	0.01	0.0008127	0.365327	1	-+---	0.2956	Yes
19	cg09343402		AK092080		OpenSea	0.001	0.0003	0.0008129	0.365327	1	++++-	0.5253
12	cg16438841		SFSWAP		S_Shelf	-0.0031	0.0009	0.0008142	0.365327	1	+----	9.066e-05
16	cg04195543		SCNN1G		N_Shelf	-0.0039	0.0012	0.0008143	0.365327	1	----+	0.06051
7	cg10076395		AK131347		S_Shelf	-0.0049	0.0014	0.0008144	0.365327	1	-----	0.01085	Yes
17	cg09906647	FLJ25006;LOC645851	SGK494	Body;TSS1500	OpenSea	-0.004	0.0012	0.0008149	0.365327	1	----+	0.05927	Yes
22	cg23763137	ADORA2A	ADORA2A	TSS200	S_Shelf	0.0016	0.0005	0.0008167	0.365787	1	++++-	0.004918
8	cg03761569	ERICH1	ERICH1	Body	N_Shore	0.0094	0.0028	0.0008179	0.365882	1	-++++	0.3761
1	cg06619077	PDZK1IP1	PDZK1IP1	TSS1500	OpenSea	-0.0077	0.0023	0.0008198	0.365882	1	-----	0.8842	Yes
12	cg11132661		FLJ31485		OpenSea	-0.003	0.0009	0.0008198	0.365882	1	--+--	0.05825	Yes
3	cg10332349	RTP2;RTP2	RTP2	5'UTR;1stExon	S_Shelf	-0.0042	0.0012	0.00082	0.365882	1	-----	0.0528	Yes
19	cg03263979		CEBPG		N_Shelf	-0.0041	0.0012	0.0008215	0.36589	1	-----	0.2592
13	cg14194715	FRY	BC035084	Body	OpenSea	-0.0025	0.0007	0.0008217	0.36589	1	-----	0.3294
19	cg20002381	LGALS7B	LGALS7B	TSS200	N_Shore	-0.0115	0.0034	0.0008224	0.36589	1	--?--	0.3591
17	cg11961813	PSME3;PSME3;AOC2;AOC2	PSME3	3'UTR;3'UTR;TSS1500;TSS1500	OpenSea	-0.0065	0.0019	0.000824	0.36589	1	-----	0.2454
6	cg04832245		PSMB9		OpenSea	-0.0032	0.001	0.0008244	0.36589	1	-----	0.3019	Yes
2	cg03882167	FAM123C;FAM123C;FAM123C;FAM123C	FAM123C	5'UTR;5'UTR;5'UTR;5'UTR	Island	0.0024	0.0007	0.0008267	0.36589	1	++-++	0.00701
17	cg00913879	DNAH17	PGS1	Body	Island	-0.0039	0.0012	0.0008277	0.36589	1	+----	0.1572
15	cg12119988	ANKDD1A	ANKDD1A	Body	OpenSea	-0.0051	0.0015	0.000828	0.36589	1	+----	0.119
4	cg22873539		POU4F2		OpenSea	-0.0035	0.001	0.0008287	0.36589	1	-----	0.5216
2	cg02878119	C2orf79;CENPO	CENPO	TSS1500;5'UTR	Island	0.0015	0.0004	0.0008288	0.36589	1	++-++	0.06202	Yes
13	cg25121227	GTF3A	GTF3A	Body	S_Shore	-0.0012	0.0003	0.000829	0.36589	1	---+-	0.07822	Yes
22	cg14962327	CRYBB2	CRYBB2	TSS1500	OpenSea	-0.0038	0.0011	0.0008297	0.36589	1	-----	0.4011	Yes
17	cg20931195	NXN	NXN	Body	N_Shore	-0.0023	0.0007	0.0008308	0.36589	1	-----	0.4228
18	cg23655210	ZNF519	ZNF519	Body	N_Shelf	-0.0034	0.001	0.0008314	0.36589	1	--?--	0.2217
22	cg20011794	KCTD17	KCTD17	1stExon	Island	0.0012	0.0004	0.0008316	0.36589	1	++-++	0.7224
12	cg00020778	MYO1H	MYO1H	TSS1500	OpenSea	-0.0066	0.002	0.0008325	0.365946	1	-----	0.3551
7	cg17653519		LFNG		OpenSea	-0.0021	0.0006	0.0008347	0.365958	1	----+	0.02103	Yes
11	cg20929545	HMBS;HMBS	HMBS	TSS1500;Body	S_Shelf	-0.008	0.0024	0.000835	0.365958	1	-----	0.7635
12	cg11756734	A2ML1	A2ML1	3'UTR	OpenSea	-0.0057	0.0017	0.0008354	0.365958	1	-----	0.6958
1	cg11949874		UBIAD1		OpenSea	-0.0065	0.0019	0.0008361	0.365958	1	-----	0.3511
11	cg24341800	ACAT1	ACAT1	TSS200	Island	0.0009	0.0003	0.0008375	0.365958	1	+--+-	0.1132
10	cg08271400		KIF11		N_Shelf	-0.0033	0.001	0.0008386	0.365958	1	-----	0.1442	Yes
15	cg14573810	MEGF11	MIR4311	Body	N_Shelf	-0.0056	0.0017	0.0008395	0.365958	1	--+--	0.2412
4	cg01788994	UNC5C	UNC5C	Body	N_Shore	0.0013	0.0004	0.0008398	0.365958	1	+--+-	0.4313
5	cg06537708	OXCT1	OXCT1	TSS1500	S_Shore	-0.0034	0.001	0.0008413	0.365958	1	--+--	1.173e-06
10	cg23590472		TAF3		N_Shelf	-0.0033	0.001	0.0008432	0.365958	1	-----	0.5139
19	cg27553231	UNC13A	UNC13A	Body	Island	0.0018	0.0005	0.0008438	0.365958	1	+-+++	0.8031
6	cg14627862	THBS2	THBS2	Body	N_Shore	-0.0051	0.0015	0.0008468	0.365958	1	-----	0.716
20	cg00599463	C20orf160	C20orf160	Body	S_Shelf	-0.0048	0.0014	0.0008477	0.365958	1	-----	0.7013
21	cg00621197	S100B	S100B	3'UTR	Island	-0.004	0.0012	0.0008478	0.365958	1	-----	0.0436
11	cg23698140	C11orf92	C11orf93	5'UTR	N_Shore	-0.0029	0.0009	0.0008491	0.365958	1	-----	0.259
11	cg21814238	PDE2A;PDE2A;PDE2A;PDE2A	PDE2A	Body;Body;Body;Body	OpenSea	-0.0058	0.0018	0.0008499	0.365958	1	-----	0.4483	Yes
17	cg05031519	FAM117A	FAM117A	Body	OpenSea	-0.0075	0.0022	0.0008504	0.365958	1	--?--	0.21	Yes
1	cg16110455	HSPB7;HSPB7	HSPB7	1stExon;5'UTR	OpenSea	-0.003	0.0009	0.000851	0.365958	1	--+--	0.02469
20	cg11060393	ATP9A	ATP9A	Body	N_Shelf	-0.0028	0.0008	0.0008512	0.365958	1	-----	0.03923
15	cg15501674	SV2B;SV2B	SV2B	3'UTR;3'UTR	Island	-0.0034	0.001	0.0008514	0.365958	1	--?--	0.1823	Yes
7	cg05581880	FAM20C	AX746542	Body	Island	-0.0063	0.0019	0.0008518	0.365958	1	+-?--	0.2889
10	cg25434272	ATRNL1	ATRNL1	Body	OpenSea	0.0069	0.0021	0.000852	0.365958	1	+++++	0.06887
7	cg15000794	C7orf23	C7orf23	TSS1500	Island	0.001	0.0003	0.0008528	0.365958	1	++++-	0.009879
2	cg10376763	TNP1	TNP1	3'UTR	OpenSea	-0.0043	0.0013	0.0008542	0.365958	1	-----	0.2924
1	cg12593776		URB2		OpenSea	-0.0026	0.0008	0.0008542	0.365958	1	+----	0.001463	Yes
19	cg01516933	LPHN1;LPHN1	LPHN1	TSS1500;TSS1500	Island	0.0011	0.0003	0.0008553	0.365958	1	++?++	0.0304
6	cg01976913	OR2H1	OR2H1	3'UTR	OpenSea	-0.0051	0.0015	0.0008565	0.365958	1	-----	0.5776	Yes
6	cg22844862	MRPL18	MRPL18	Body	N_Shelf	-0.0043	0.0013	0.000858	0.365958	1	-----	0.7121	Yes
10	cg04006718	C10orf110;C10orf110;C10orf110;C10orf110;IDI2	IDI2-AS1	Body;Body;Body;Body;Body	OpenSea	-0.0034	0.001	0.0008602	0.365958	1	+-+--	0.02613
14	cg01761256		DKFZp686G1344		OpenSea	-0.0026	0.0008	0.0008613	0.365958	1	+-+--	0.07154
8	cg04647835		ASAP1		OpenSea	-0.0051	0.0015	0.0008639	0.365958	1	-----	0.4662	Yes
11	cg11286122	PHLDB1;PHLDB1;PHLDB1	PHLDB1	5'UTR;TSS1500;TSS1500	N_Shore	-0.0029	0.0009	0.0008644	0.365958	1	----+	0.01658
13	cg14290855	RASA3	RASA3	Body	OpenSea	-0.0025	0.0008	0.0008653	0.365958	1	-----	0.9806
17	cg12065777		TRPV2		S_Shore	-0.0077	0.0023	0.0008655	0.365958	1	+----	0.1222
5	cg12154976	RASGEF1C	RASGEF1C	5'UTR	N_Shelf	-0.004	0.0012	0.0008663	0.365958	1	-----	0.4909	Yes
6	cg19886087	C6orf10	C6orf10	Body	OpenSea	-0.0059	0.0018	0.0008669	0.365958	1	-----	0.1333	Yes
10	cg26058820		CUZD1		S_Shore	-0.0031	0.0009	0.0008685	0.365958	1	-+---	0.4033	Yes
3	cg10586672	SLC6A6;SLC6A6	SLC6A6	Body;Body	OpenSea	-0.0036	0.0011	0.0008694	0.365958	1	-----	0.6176
15	cg16751781	CHRNA5	CHRNA5	Body	S_Shore	-0.0026	0.0008	0.0008708	0.365958	1	-+---	0.7763
5	cg03714110	NR2F1	NR2F1	Body	Island	0.0015	0.0005	0.0008711	0.365958	1	+++++	0.2013
13	cg09161542	LMO7;LMO7	AK123459	Body;Body	OpenSea	-0.004	0.0012	0.0008726	0.365958	1	-----	0.3248
15	cg11480962		AGBL1		OpenSea	-0.003	0.0009	0.0008726	0.365958	1	-----	0.5377
12	cg03291865	FAM138D	FAM138D	TSS1500	OpenSea	-0.0064	0.0019	0.0008735	0.365958	1	--?--	0.00537
6	cg14739378	TDRD6;TDRD6	TDRD6	TSS1500;TSS1500	Island	-0.0018	0.0005	0.0008739	0.365958	1	-+---	0.7583	Yes
3	cg16523115	IL20RB	IL20RB	TSS1500	OpenSea	-0.0033	0.001	0.0008743	0.365958	1	-----	0.1557	Yes
15	cg03093194	FRMD5;LOC728758	LOC728758	Body;TSS1500	OpenSea	-0.0024	0.0007	0.0008748	0.365958	1	-----	0.3789	Yes
8	cg12986372		PPP1R3B		S_Shelf	-0.0021	0.0006	0.0008764	0.365958	1	--?--	0.1136	Yes
19	cg19031575	RTN2;RTN2;RTN2;RTN2	RTN2	5'UTR;Body;1stExon;Body	N_Shore	0.0025	0.0008	0.0008766	0.365958	1	+++++	0.1116
6	cg02330121	SLC35F1	SLC35F1	TSS200	Island	0.0021	0.0006	0.0008783	0.365958	1	++-++	0.3487	Yes
11	cg01957629	MARK2;MARK2;MARK2;MARK2	MARK2	Body;Body;Body;Body	OpenSea	-0.0055	0.0016	0.0008787	0.365958	1	-----	0.3559
1	cg11224946	MEGF6	MIR551A	Body	OpenSea	-0.0048	0.0014	0.0008788	0.365958	1	-----	0.128
3	cg12180067	ESYT3	ESYT3	Body	OpenSea	-0.0024	0.0007	0.0008791	0.365958	1	-----	0.4127
16	cg10500121		NPIP		OpenSea	-0.0018	0.0005	0.0008794	0.365958	1	--+--	0.687
8	cg10057033	ANK1	ANK1	Body	S_Shelf	-0.0065	0.002	0.0008815	0.365958	1	-----	0.8854	Yes
2	cg27308654		GPC1		OpenSea	-0.005	0.0015	0.000883	0.365958	1	-----	0.1372	Yes
2	cg00158434	ALMS1P	ALMS1P	TSS1500	OpenSea	-0.0025	0.0008	0.0008834	0.365958	1	--?--	0.3683
17	cg14699839	AANAT	AANAT	5'UTR	OpenSea	-0.0045	0.0014	0.0008837	0.365958	1	-----	0.1257
7	cg09317502	HEPACAM2	HEPACAM2	TSS1500	OpenSea	0.0115	0.0035	0.0008841	0.365958	1	--+++	0.3738
19	cg02987249	TRIP10	TRIP10	Body	N_Shelf	-0.005	0.0015	0.0008847	0.365958	1	---+-	0.02288
14	cg04164499	NGB	NGB	TSS1500	S_Shore	-0.0049	0.0015	0.0008849	0.365958	1	-----	0.3084	Yes
2	cg27049094	HK2	HK2	Body	OpenSea	0.0085	0.0026	0.000887	0.365958	1	++++-	0.004756	Yes
6	cg02043083	PCMT1	PCMT1	1stExon	Island	0.0009	0.0003	0.0008872	0.365958	1	++-+-	0.7345
19	cg08379738	DENND1C	DENND1C	Body	Island	-0.0011	0.0003	0.0008875	0.365958	1	-----	0.2801
10	cg14614689	TCERG1L	TCERG1L	Body	OpenSea	-0.0063	0.0019	0.000888	0.365958	1	-----	0.2567	Yes
3	cg02505535	SDHAP1	SDHAP1	Body	OpenSea	-0.0028	0.0008	0.0008889	0.365958	1	--?-+	0.001759	Yes
2	cg10089413		SNORA40		OpenSea	-0.0052	0.0016	0.0008889	0.365958	1	--+--	0.0001763
7	cg12937391	WIPF3	WIPF3	Body	OpenSea	-0.0045	0.0013	0.0008893	0.365958	1	----+	0.01633
1	cg00432789	RD3;RD3	RD3	3'UTR;3'UTR	N_Shore	-0.0036	0.0011	0.0008894	0.365958	1	-----	0.1325	Yes
4	cg06570843	FABP2	FABP2	1stExon	OpenSea	0.0053	0.0016	0.0008902	0.365958	1	+++++	0.9575
7	cg15903624	NPTX2	NPTX2	Body	OpenSea	-0.003	0.0009	0.0008911	0.365958	1	-----	0.1513
17	cg02800747		C1QTNF1		S_Shelf	-0.0053	0.0016	0.0008917	0.365958	1	----+	0.1058
6	cg10240139		THBS2		OpenSea	-0.0052	0.0016	0.0008924	0.365958	1	-----	0.6747	Yes
17	cg14177325	SCARF1;SCARF1;SCARF1;SCARF1;SCARF1	SCARF1	Body;Body;Body;Body;Body	S_Shelf	0.0072	0.0022	0.0008925	0.365958	1	+++++	0.03344
2	cg23516425	WDR35;WDR35	WDR35	Body;Body	N_Shelf	-0.0042	0.0013	0.0008932	0.365958	1	--+--	0.2094	Yes
19	cg25230235	POLR2I;TBCB	POLR2I	Body;TSS1500	Island	-0.0022	0.0007	0.0008934	0.365958	1	+-+--	0.3675
22	cg26347632	CDC42EP1	CDC42EP1	3'UTR	S_Shelf	-0.004	0.0012	0.0008935	0.365958	1	+----	0.001756
7	cg13904214	RBM33	RBM33	Body	OpenSea	0.0047	0.0014	0.0008936	0.365958	1	+++++	0.4286	Yes
4	cg15134174	SH3RF1	SH3RF1	Body	OpenSea	-0.0079	0.0024	0.0008942	0.365958	1	+----	0.08263	Yes
1	cg09008705	NGF	NGF	TSS200	Island	0.0012	0.0004	0.0008943	0.365958	1	+-+++	0.5116
21	cg03147815		COL6A2		S_Shore	-0.0054	0.0016	0.0008946	0.365958	1	--?--	0.1325
15	cg25228737		MEX3B		OpenSea	-0.008	0.0024	0.0008959	0.365958	1	-----	0.4781
12	cg24178671	C12orf12	C12orf12	TSS200	S_Shore	-0.0024	0.0007	0.0008964	0.365958	1	--+--	0.4785	Yes
12	cg15476885	C12orf69;C12orf60	C12orf69	TSS1500;5'UTR	OpenSea	-0.0021	0.0006	0.0008971	0.365958	1	-----	0.4366	Yes
2	cg18447587		LGALSL		OpenSea	-0.0027	0.0008	0.0008974	0.365958	1	-----	0.01042
16	cg05128341		CCDC101		N_Shelf	-0.004	0.0012	0.0008989	0.366033	1	+----	0.01906	Yes
10	cg01614169	LRIT2	LRIT2	TSS1500	OpenSea	-0.004	0.0012	0.0008994	0.366033	1	-----	0.7649
5	cg05914150	PIK3R1	PIK3R1	TSS200	OpenSea	0.0063	0.0019	0.0008999	0.366033	1	++++-	0.05959	Yes
1	cg20280350	MCOLN3	MCOLN3	5'UTR	Island	0.0015	0.0005	0.0009015	0.366148	1	+++++	0.4988	Yes
11	cg01071668		LMO1		N_Shore	-0.0049	0.0015	0.0009025	0.366148	1	+----	0.09703
2	cg18366249		BC132948		OpenSea	-0.0028	0.0008	0.0009025	0.366148	1	+----	0.03001
21	cg16591003		TPTE		S_Shore	-0.005	0.0015	0.0009038	0.366361	1	--?-+	0.001327	Yes
13	cg05344430	GSX1	GSX1	TSS200	Island	0.0009	0.0003	0.0009051	0.366575	1	+++++	0.3113
5	cg03894789	MIR874;KLHL3	MIR874	TSS200;Body	OpenSea	-0.0037	0.0011	0.000907	0.366725	1	-----	0.01458
2	cg00732878		AK095310		Island	-0.0066	0.002	0.0009078	0.366725	1	--?--	0.03709
17	cg23957660	LRRC48;LRRC48;LRRC48;LRRC48	LRRC48	5'UTR;5'UTR;5'UTR;5'UTR	S_Shelf	-0.0041	0.0012	0.0009086	0.366725	1	+----	0.1519
20	cg11495604	KCNQ2;KCNQ2;KCNQ2;KCNQ2	KCNQ2	Body;Body;Body;Body	Island	-0.0023	0.0007	0.000909	0.366725	1	-----	0.3735	Yes
22	cg19236559	UPB1	C22orf45	Body	S_Shelf	-0.0033	0.001	0.0009104	0.366725	1	----+	0.0008959
1	cg04902929	C1orf203;C1orf203;C1orf203;C1orf203;C1orf203	ATP1A1OS	Body;Body;Body;Body;Body	N_Shelf	-0.0077	0.0023	0.0009111	0.366725	1	-----	0.1792
8	cg08181657	DEFB106B;DEFB106A	DEFB106A	Body;Body	OpenSea	-0.0056	0.0017	0.0009133	0.366725	1	--?--	0.8112
2	cg23623228		PDCD1		N_Shore	-0.003	0.0009	0.0009133	0.366725	1	-----	0.4851
17	cg19798596	MARCH10;MARCH10	BC041872	Body;Body	OpenSea	-0.0037	0.0011	0.0009135	0.366725	1	-----	0.373	Yes
6	cg08542199	C6orf208;C6orf122	LINC00242	Body;TSS1500	OpenSea	-0.0025	0.0007	0.0009136	0.366725	1	-----	0.4689
10	cg23577033		CAMK2G		S_Shelf	-0.0035	0.001	0.0009163	0.366725	1	-----	0.41
11	cg27414487	ROBO4;ROBO4	ROBO4	5'UTR;1stExon	OpenSea	0.0015	0.0005	0.0009166	0.366725	1	++-++	0.363
5	cg02480397		LOC257358		OpenSea	0.0038	0.0012	0.0009168	0.366725	1	-++++	0.6324	Yes
7	cg13895834	PLXNA4	PLXNA4	5'UTR	S_Shore	-0.0038	0.0011	0.0009177	0.366725	1	----+	0.2294	Yes
11	cg10378819	MRGPRX3	MRGPRX3	5'UTR	OpenSea	-0.0033	0.001	0.0009178	0.366725	1	+----	0.3264
10	cg09729500		PFKP		Island	-0.0032	0.001	0.0009182	0.366725	1	----+	0.1068	Yes
2	cg27132396	EPHA4	AX747413	TSS1500	Island	0.0011	0.0003	0.0009187	0.366725	1	++-++	0.1357
11	cg08234507	SLC22A20	SLC22A20	Body	N_Shelf	-0.0046	0.0014	0.0009194	0.366725	1	+---+	0.006106
17	cg25442652	RAB40B	RAB40B	Body	N_Shore	-0.0022	0.0006	0.0009214	0.366916	1	-----	0.4118
1	cg12647497	GSTM2;GSTM2	GSTM2	TSS1500;TSS1500	N_Shore	-0.0052	0.0016	0.0009222	0.366916	1	-----	0.06368
16	cg05712542	POLR3E	POLR3E	Body	Island	0.0048	0.0014	0.0009238	0.366916	1	--+++	0.02327
13	cg14182730		LOC641467		OpenSea	-0.0033	0.001	0.0009242	0.366916	1	-----	0.6175	Yes
6	cg11381564	PSMB8;PSMB8	PSMB8	3'UTR;3'UTR	S_Shore	-0.0047	0.0014	0.0009249	0.366916	1	-+--+	0.08053	Yes
17	cg18434674		TBC1D3P1-DHX40P1		S_Shore	-0.004	0.0012	0.0009253	0.366916	1	--?--	0.2158
8	cg21328389		RSPO2		OpenSea	-0.0045	0.0014	0.0009253	0.366916	1	-----	0.1723
14	cg08092680	TCL1A;TCL1A	TCL1A	TSS1500;TSS1500	S_Shore	-0.0067	0.002	0.0009263	0.367005	1	-----	0.1505
19	cg08154437	CPAMD8	CPAMD8	Body	Island	0.0011	0.0003	0.0009302	0.36765	1	+-+++	0.1304	Yes
1	cg11810135	FCRL1;FCRL1;FCRL1	FCRL1	Body;Body;Body	OpenSea	-0.0042	0.0013	0.0009307	0.36765	1	-----	0.4327	Yes
1	cg24931346	C1QB	C1QB	TSS200	OpenSea	-0.0049	0.0015	0.0009313	0.36765	1	-----	0.0005233
11	cg20425154		FAM55D		OpenSea	-0.0038	0.0011	0.0009314	0.36765	1	--?--	0.4857
6	cg03780997	CCHCR1;CCHCR1;CCHCR1	CCHCR1	3'UTR;3'UTR;3'UTR	OpenSea	-0.0055	0.0017	0.0009322	0.36765	1	-----	0.07328	Yes
22	cg25648401		NOL12		N_Shelf	-0.0031	0.0009	0.000933	0.36765	1	-----	0.8325
4	cg08898622	N4BP2	LOC344967	5'UTR	S_Shelf	-0.0027	0.0008	0.0009354	0.36765	1	-----	0.2209	Yes
2	cg02914235	ATOH8	ATOH8	Body	S_Shelf	0.0082	0.0025	0.0009363	0.36765	1	+-+++	0.183
10	cg07436141	GFRA1;GFRA1;GFRA1	GFRA1	3'UTR;3'UTR;3'UTR	OpenSea	-0.0021	0.0006	0.0009364	0.36765	1	-----	0.7821
20	cg20040972		SCARNA15		OpenSea	-0.0048	0.0015	0.0009366	0.36765	1	-----	0.02099	Yes
4	cg20576195	FRAS1;FRAS1	FRAS1	Body;Body	OpenSea	-0.0038	0.0011	0.0009371	0.36765	1	--?--	0.004785	Yes
10	cg04371212		DQ596646		OpenSea	-0.0038	0.0011	0.0009406	0.36765	1	-----	0.3503
1	cg04338022	TMCO4	TMCO4	TSS200	Island	0.0013	0.0004	0.0009425	0.36765	1	++-++	0.1402	Yes
19	cg15696376	UQCR	UQCR11	TSS200	Island	-0.0007	0.0002	0.0009428	0.36765	1	-+-+-	0.001857	Yes
1	cg17513787	SORT1	SORT1	Body	OpenSea	-0.0024	0.0007	0.0009434	0.36765	1	-----	0.01164
1	cg22428858		KCNK2		S_Shore	-0.0035	0.0011	0.000944	0.36765	1	-----	0.6953
2	cg05026785	KCNIP3	KCNIP3	TSS1500	OpenSea	-0.004	0.0012	0.0009443	0.36765	1	-----	0.023
14	cg08258922		JA429130		Island	0.0017	0.0005	0.0009446	0.36765	1	++?++	0.7306
10	cg12335997	TYSND1;TYSND1	TYSND1	3'UTR;3'UTR	OpenSea	-0.004	0.0012	0.0009447	0.36765	1	+-?--	0.04401	Yes
3	cg02750850	LRRC15;LRRC15	LRRC15	3'UTR;3'UTR	OpenSea	-0.0022	0.0007	0.0009461	0.36765	1	-----	0.03154
2	cg23836163	GPD2;GPD2	GPD2	Body;Body	OpenSea	-0.005	0.0015	0.0009464	0.36765	1	-----	0.5626
16	cg02161906		LOC283914		Island	-0.0068	0.0021	0.0009465	0.36765	1	--+--	0.1689
11	cg05686467	HEPN1	HEPN1	TSS200	N_Shore	-0.0028	0.0008	0.0009466	0.36765	1	-----	0.309
9	cg14047387	GLIS3;GLIS3	GLIS3	Body;Body	OpenSea	-0.0073	0.0022	0.0009466	0.36765	1	-----	0.4969
5	cg18163543		FEM1C		OpenSea	0.0028	0.0009	0.0009476	0.36765	1	+++++	0.7119
6	cg10750010	TNXB	TNXB	Body	OpenSea	-0.0053	0.0016	0.0009481	0.36765	1	-----	0.6503	Yes
15	cg25996835	BBS4;HIGD2B	HIGD2B	TSS1500;Body	N_Shore	-0.0028	0.0008	0.0009501	0.36794	1	-+-+-	0.06969
11	cg05637308	ATM;NPAT	NPAT	TSS1500;Body	N_Shore	0.0011	0.0003	0.0009504	0.36794	1	++-+-	0.1711
7	cg20815643	MUC12	MUC12	Body	OpenSea	-0.004	0.0012	0.0009518	0.367949	1	--?--	0.2347	Yes
3	cg23448348	RBP1;RBP1;RBP1	RBP1	Body;Body;Body	Island	0.0031	0.0009	0.0009528	0.367949	1	++-++	0.1947
6	cg06487893		DQ141194		N_Shore	-0.0027	0.0008	0.0009539	0.367949	1	-----	0.1296
17	cg03526142	SLFN12L;SLFN12L	SLFN12L	5'UTR;1stExon	OpenSea	-0.0094	0.0028	0.0009548	0.367949	1	-----	0.8524
2	cg08323277	LAPTM4A	LAPTM4A	Body	N_Shelf	-0.007	0.0021	0.0009569	0.367949	1	-----	0.7649
19	cg08157739		CCNE1		Island	0.0019	0.0006	0.0009576	0.367949	1	+-+++	0.8591
6	cg17225129	B3GALT4	B3GALT4	TSS200	Island	0.0017	0.0005	0.0009576	0.367949	1	+++++	0.9026	Yes
19	cg05023151	FOSB;FOSB	FOSB	Body;Body	N_Shore	-0.0052	0.0016	0.0009578	0.367949	1	-----	0.4113
17	cg00777079	SERPINF1	SERPINF1	5'UTR	OpenSea	-0.0083	0.0025	0.0009602	0.367949	1	-----	0.764
17	cg12698626	CCL2	CCL2	TSS1500	OpenSea	-0.006	0.0018	0.0009603	0.367949	1	-----	0.5514	Yes
22	cg26861460	PARVG;PARVG;PARVG;PARVG	PARVG	TSS1500;5'UTR;Body;TSS1500	OpenSea	-0.0063	0.0019	0.0009624	0.367949	1	+----	0.5318	Yes
2	cg19439894		ACTR3BP2		OpenSea	-0.0063	0.0019	0.0009628	0.367949	1	--?--	0.09165	Yes
20	cg07309942	ZHX3	ZHX3	Body	OpenSea	-0.0017	0.0005	0.0009629	0.367949	1	-----	0.03693
22	cg04495386	LIMK2;LIMK2;LIMK2	LIMK2	TSS1500;Body;TSS1500	OpenSea	-0.0024	0.0007	0.0009635	0.367949	1	-----	0.7913
17	cg16827186	AMZ2;AMZ2;AMZ2;AMZ2;AMZ2;AMZ2	AMZ2	TSS200;TSS200;TSS200;TSS200;TSS200;TSS200	Island	0.0013	0.0004	0.0009635	0.367949	1	+++++	0.01179
12	cg07116732	FBRSL1	AK096230	Body	N_Shore	-0.0122	0.0037	0.0009636	0.367949	1	--?--	0.9858
21	cg21041202		DQ591735		N_Shore	-0.006	0.0018	0.000964	0.367949	1	--?--	0.001014	Yes
18	cg24243629	ZNF532	ZNF532	5'UTR	S_Shore	-0.0042	0.0013	0.0009644	0.367949	1	-----	0.3519
8	cg20662930	KCNK9	KCNK9	TSS1500	Island	0.0027	0.0008	0.0009655	0.368072	1	+++++	0.6735
19	cg00868383	ZNF132	ZNF132	TSS1500	Island	0.001	0.0003	0.0009706	0.369309	1	+-+++	0.1985	Yes
18	cg18356799	DSC1;DSC1;DSC1;DSC1	DSC1	1stExon;5'UTR;5'UTR;1stExon	OpenSea	-0.0038	0.0011	0.0009714	0.369309	1	-----	0.8446
2	cg15506514	TBC1D8	RPL31	Body	OpenSea	-0.0027	0.0008	0.0009724	0.369309	1	+----	0.1723
17	cg11289296	SPHK1;SPHK1;SPHK1;SPHK1	SPHK1	Body;Body;Body;Body	S_Shore	-0.0011	0.0003	0.0009731	0.369309	1	--+--	0.276	Yes
9	cg13708688	RALGDS	RALGDS	Body	Island	-0.0009	0.0003	0.0009735	0.369309	1	---+-	0.06138	Yes
10	cg05178005	BMPR1A	BMPR1A	5'UTR	OpenSea	-0.0054	0.0017	0.0009736	0.369309	1	-----	0.01854
12	cg08078216	C12orf57	C12orf57	TSS200	N_Shore	0.0009	0.0003	0.0009742	0.369309	1	++-+-	0.005277	Yes
2	cg04768958	LCLAT1;LCLAT1	LCLAT1	5'UTR;5'UTR	S_Shore	0.0042	0.0013	0.0009762	0.369756	1	+-+++	0.7878	Yes
6	cg17478016		WDR27		OpenSea	-0.0051	0.0015	0.0009781	0.369756	1	++---	0.3226
19	cg20225041	PRKCSH;CCDC151;PRKCSH;CCDC151	CCDC151	TSS1500;5'UTR;TSS1500;1stExon	Island	0.0007	0.0002	0.0009781	0.369756	1	++++-	0.1609
19	cg00764668	KCNN1	KCNN1	Body	Island	0.0051	0.0015	0.0009785	0.369756	1	+++++	0.7367
6	cg00955089		C6orf105		OpenSea	-0.0038	0.0012	0.0009837	0.37084	1	-+--+	0.22	Yes
16	cg10387662	CPNE2	CPNE2	5'UTR	OpenSea	-0.0043	0.0013	0.000984	0.37084	1	+----	0.000145
1	cg24089936	AGBL4	BEND5	Body	OpenSea	-0.005	0.0015	0.0009842	0.37084	1	----+	0.184
14	cg13054881	ADAM6	ADAM6	TSS1500	OpenSea	-0.0063	0.0019	0.0009845	0.37084	1	--?--	0.4208
5	cg11119033		CAST		OpenSea	-0.0057	0.0017	0.0009858	0.371035	1	-----	0.2536
18	cg13011453		NOL4		S_Shelf	-0.0034	0.001	0.0009889	0.371039	1	----+	0.2786	Yes
6	cg21126020	TRIM10;TRIM10	TRIM10	TSS200;TSS200	OpenSea	-0.0076	0.0023	0.0009889	0.371039	1	-----	0.02568	Yes
11	cg03456193	PIWIL4;PIWIL4	PIWIL4	1stExon;5'UTR	OpenSea	-0.0036	0.0011	0.0009902	0.371039	1	-----	0.3951
6	cg00262263		C6orf70		OpenSea	-0.0033	0.001	0.0009906	0.371039	1	-----	0.3505
14	cg10065153	MEG3;MEG3;MEG3	MEG3	TSS1500;TSS1500;TSS1500	N_Shore	0.0067	0.002	0.0009922	0.371039	1	+-+++	0.2385
8	cg05129858		ZHX2		OpenSea	-0.0038	0.0011	0.0009924	0.371039	1	+----	2.717e-05
2	cg20303879	CLK1;CLK1;CLK1;CLK1;CLK1	CLK1	5'UTR;Body;5'UTR;1stExon;Body	Island	0.0012	0.0004	0.0009928	0.371039	1	+++++	0.9599
6	cg03955698	MRPS18B	MRPS18B	Body	S_Shore	-0.0029	0.0009	0.0009933	0.371039	1	-----	0.1842	Yes
17	cg15369512	ABR;ABR;ABR	ABR	Body;TSS1500;Body	Island	0.0009	0.0003	0.0009945	0.371039	1	++-++	0.196
6	cg18714887	WDR27	WDR27	Body	OpenSea	-0.0022	0.0007	0.0009954	0.371039	1	+----	0.06519
11	cg19182986	NRGN;NRGN	NRGN	Body;Body	N_Shore	-0.0051	0.0015	0.000996	0.371039	1	+----	0.3831
19	cg17768491	SPTBN4	SPTBN4	Body	Island	0.0015	0.0005	0.0009962	0.371039	1	+-+++	0.2882
8	cg07774884	STC1	STC1	TSS200	OpenSea	-0.0032	0.001	0.0009977	0.371039	1	-+---	0.9488
1	cg07842023	SKI	SKI	3'UTR	S_Shore	-0.0042	0.0013	0.000998	0.371039	1	-----	0.152
16	cg08527467		PRR14		N_Shelf	-0.0025	0.0008	0.0009988	0.371039	1	----+	0.01448
1	cg11402704	RUSC1;RUSC1;RUSC1;RUSC1	RUSC1	Body;Body;Body;Body	S_Shore	0.0059	0.0018	0.0009996	0.371039	1	+++++	0.475

## Sheet: Table S5
Table S5: Drinking before pregnancy, unadjusted for cell counts - All probes with P<1e-3
Chromosome	CpG	Gene[Illumina]	Gene[Closest]	Gene region	Relation to CpG island	Effect (change in percent methylation)	SE	P-value	FDR-corrected P-value	Bonferroni-corrected P-value	Direction in all cohorts	Heterogeneity P-value	Probe appears on Naeem list of problematic probes
10	cg00010168	MMS19;UBTD1	UBTD1	TSS1500;TSS200	Island	0.0008	0.0002	0.000473	0.999652	1	+-+++	0.0346
4	cg00048697	PDCL2	PDCL2	TSS1500	OpenSea	-0.0016	0.0005	0.0008374	0.999652	1	-----	0.476
4	cg00067274	DCHS2;DCHS2	DCHS2	TSS1500;Body	OpenSea	-0.0055	0.0016	0.0007375	0.999652	1	----+	0.6782
16	cg00099091	HAGHL;HAGHL;CCDC78	CCDC78	TSS1500;TSS200;TSS1500	Island	0.0012	0.0004	0.0008536	0.999652	1	+++++	0.4755
6	cg00229387	TJAP1;TJAP1;TJAP1;TJAP1;TJAP1;TJAP1	TJAP1	5'UTR;5'UTR;5'UTR;5'UTR;Body;5'UTR	OpenSea	-0.0021	0.0006	0.0008408	0.999652	1	----+	0.4384	Yes
7	cg00232092	FBXL18	FBXL18	3'UTR	N_Shelf	-0.0043	0.0011	0.0001196	0.999652	1	-----	0.8666
16	cg00277098		LOC729264		S_Shore	-0.0027	0.0008	0.0009919	0.999652	1	+?--+	0.1287	Yes
20	cg00350371	NOP56;MIR1292;NOP56	MIR1292	Body;TSS200;Body	Island	0.001	0.0003	0.0003922	0.999652	1	++++-	0.2599	Yes
8	cg00398130	STMN2	STMN2	Body	Island	0.0018	0.0005	0.0009763	0.999652	1	+++++	0.9787
1	cg00483992		ZMYM6		N_Shore	-0.0025	0.0007	0.0006709	0.999652	1	----+	0.551
22	cg00500400	EP300;MIR1281	MIR1281	TSS1500;TSS1500	Island	0.001	0.0002	4.89e-05	0.999652	1	+++++	0.4714
15	cg00655656		ANKDD1A		N_Shelf	-0.0022	0.0006	0.0004855	0.999652	1	+?---	0.318	Yes
7	cg00775388	ZNF735	ZNF735	Body	OpenSea	-0.0036	0.0011	0.0007611	0.999652	1	-?---	0.5295
10	cg00939347	DIP2C	DL489896	Body	Island	-0.0015	0.0004	0.0005118	0.999652	1	-?---	0.4676
17	cg01048272	CCDC57	CCDC57	5'UTR	N_Shore	-0.0051	0.0015	0.000722	0.999652	1	-?---	0.6195	Yes
9	cg01054282	KIAA0020	KIAA0020	5'UTR	N_Shore	-0.0025	0.0007	0.0003711	0.999652	1	----+	0.1229
16	cg01151840	TSC2;TSC2;TSC2	TSC2	Body;Body;Body	Island	-0.0016	0.0004	0.0002395	0.999652	1	+----	0.6253	Yes
2	cg01188578	HADHA	HADHA	Body	N_Shelf	-0.0262	0.0078	0.0007202	0.999652	1	-?---	0.1133	Yes
15	cg01247856	GCNT3	GCNT3	3'UTR	OpenSea	-0.0019	0.0005	0.0003833	0.999652	1	----+	0.2348	Yes
6	cg01393604	LOC285830;LOC285830	HLA-F	Body;Body	S_Shelf	-0.0029	0.0009	0.0006315	0.999652	1	-----	0.4607	Yes
17	cg01430390	UNC13D	UNC13D	TSS1500	OpenSea	-0.003	0.0008	0.0003625	0.999652	1	----+	0.3077	Yes
13	cg01462856	TNFSF13B;TNFSF13B	TNFSF13B	Body;Body	OpenSea	-0.0012	0.0004	0.0008791	0.999652	1	-----	0.8593
2	cg01479768		LOC339822		N_Shore	-0.0131	0.0036	0.0002295	0.999652	1	----+	0.1481
13	cg01522278		5S_rRNA		OpenSea	-0.0021	0.0005	0.0001458	0.999652	1	-?---	0.4626	Yes
4	cg01539483		SLC10A7		OpenSea	0.0033	0.0009	0.0005124	0.999652	1	+-+++	0.04822
19	cg01635063	PALM;PALM	PALM	Body;Body	S_Shore	0.0029	0.0009	0.0008552	0.999652	1	+++++	0.4564	Yes
2	cg01648659	DNER	DNER	Body	OpenSea	-0.0017	0.0005	0.0008787	0.999652	1	-----	0.2697
17	cg01736243		OR1E1		Island	-0.004	0.0012	0.0005827	0.999652	1	-----	0.8007	Yes
13	cg01757116		STARD13		S_Shore	0.0044	0.0011	3.023e-05	0.999652	1	++++-	0.1548
1	cg01782523	LRRC47	LRRC47	Body	N_Shore	-0.0012	0.0004	0.0009878	0.999652	1	-----	0.7019
1	cg01909446	LOC400794	LOC400794	Body	OpenSea	-0.0032	0.0009	0.0007656	0.999652	1	+?--+	0.2683
6	cg02197019		COL11A2		N_Shore	-0.0042	0.0012	0.0006191	0.999652	1	-?---	0.5214	Yes
2	cg02281514	PECR;TMEM169;TMEM169;TMEM169;TMEM169	PECR	TSS200;TSS200;TSS200;TSS200;TSS200	Island	-0.0003	0.0001	0.0008976	0.999652	1	-----	0.8555	Yes
4	cg02355420	EPHA5;EPHA5	LOC100144602	TSS1500;TSS1500	Island	-0.0005	0.0001	0.0007173	0.999652	1	--+--	0.1944
12	cg02419362	SPPL3	SPPL3	Body	OpenSea	-0.0029	0.0007	9.576e-05	0.999652	1	+---+	0.196
16	cg02486166		DQ571479		Island	-0.0019	0.0006	0.0009138	0.999652	1	-?--+	0.5402	Yes
11	cg02537342	C11orf21;TSPAN32;C11orf21	C11orf21	Body;TSS1500;Body	OpenSea	0.0007	0.0002	0.0008447	0.999652	1	++-+-	0.6536
2	cg02571470	SFXN5	SFXN5	Body	N_Shelf	-0.0034	0.0009	8.772e-05	0.999652	1	-?---	0.3352	Yes
5	cg02575712		AX747985		Island	-0.0006	0.0002	0.0009899	0.999652	1	----+	0.95
5	cg02661258	FAM105B	FAM105B	TSS1500	Island	0.0006	0.0001	3.493e-05	0.999652	1	+++++	0.6855
7	cg02698926	SDK1;SDK1	SDK1	Body;Body	Island	-0.0027	0.0007	0.0001208	0.999652	1	-?---	0.03591	Yes
11	cg02762115	DRD4	DRD4	Body	Island	-0.0016	0.0005	0.0004567	0.999652	1	-----	0.4646	Yes
1	cg02978140		ID3		N_Shore	0.005	0.0014	0.0003173	0.999652	1	+++-+	0.1725
6	cg03032677	CDKN1A;CDKN1A	CDKN1A	5'UTR;5'UTR	S_Shore	-0.0027	0.0007	0.0001384	0.999652	1	----+	0.4216	Yes
3	cg03040441	C3orf66	LINC00488	Body	OpenSea	-0.0022	0.0006	0.0005169	0.999652	1	----+	0.1321	Yes
19	cg03100752	ASNA1	ASNA1	TSS1500	N_Shore	-0.0038	0.001	0.0002449	0.999652	1	----+	0.05444
2	cg03250220	NCRNA00116	LINC00116	Body	Island	-0.0038	0.001	0.0001816	0.999652	1	----+	0.6182	Yes
4	cg03252340	HNRNPD;HNRNPD;HNRNPD;HNRNPD	HNRNPD	Body;Body;Body;Body	N_Shore	0.0008	0.0002	0.0007665	0.999652	1	+--++	0.1043
19	cg03289602	ZNF627;ZNF627	ZNF627	1stExon;5'UTR	Island	0.0008	0.0002	0.0003618	0.999652	1	+++++	0.5405
4	cg03290977	C1QTNF7;C1QTNF7	C1QTNF7	Body;5'UTR	OpenSea	-0.0006	0.0002	0.0006021	0.999652	1	-----	0.7856
16	cg03388025	SPIRE2	SPIRE2	TSS1500	Island	-0.002	0.0005	0.0002348	0.999652	1	-----	0.3736
5	cg03486475	PCDHGA4;PCDHGA9;PCDHGA1;PCDHGB1;PCDHGB6;PCDHGB3;PCDHGB7;PCDHGA6;PCDHGA8;PCDHGA10;PCDHGA5;PCDHGB4;PCDHGA3;PCDHGB7;PCDHGA2;PCDHGB2;PCDHGA7;PCDHGB5	PCDHGA10	Body;Body;Body;Body;Body;Body;TSS1500;Body;Body;Body;Body;Body;Body;TSS1500;Body;Body;Body;Body	N_Shore	-0.0034	0.001	0.0007354	0.999652	1	-----	0.6358
14	cg03516318	MBIP;MBIP	MBIP	TSS1500;TSS1500	OpenSea	-0.0031	0.0009	0.0008135	0.999652	1	----+	0.4954
16	cg03560660		HS3ST2		S_Shore	-0.0015	0.0004	0.0002871	0.999652	1	----+	0.3076	Yes
16	cg03595220		GOT2		OpenSea	-0.0023	0.0006	0.0002313	0.999652	1	-?---	0.1928	Yes
10	cg03618257	COX15;COX15;CUTC;CUTC;COX15;COX15	CUTC	1stExon;5'UTR;5'UTR;1stExon;5'UTR;1stExon	Island	-0.0003	0.0001	0.0004756	0.999652	1	-----	0.2199
1	cg03970588	GLUL;GLUL;GLUL;GLUL	GLUL	1stExon;5'UTR;5'UTR;5'UTR	Island	-0.0004	0.0001	0.0008841	0.999652	1	---+-	0.6293
17	cg03972823	SLC5A10;SLC5A10	BC112347	Body;Body	S_Shelf	-0.0027	0.0008	0.0004928	0.999652	1	----+	0.8923
22	cg03975235	GALR3	GALR3	Body	Island	-0.001	0.0003	0.0002585	0.999652	1	-+--+	0.1089
1	cg04028874	ZNF683;ZNF683	ZNF683	TSS1500;TSS1500	OpenSea	-0.0039	0.001	7.869e-05	0.999652	1	---+-	0.2431
3	cg04106782		FGD5		Island	-0.0005	0.0001	0.0004269	0.999652	1	-----	0.5829
16	cg04153740		IRX5		Island	-0.0004	0.0001	0.0006568	0.999652	1	--+--	0.4527
4	cg04155747		ANKRD17		S_Shelf	0.0012	0.0003	0.0005049	0.999652	1	-++++	0.4287	Yes
12	cg04169908	C12orf47;MAPKAPK5;MAPKAPK5	MAPKAPK5	Body;TSS200;TSS200	Island	0.0007	0.0002	0.000267	0.999652	1	+++-+	0.4395	Yes
12	cg04347477	NCOR2;NCOR2	NCOR2	5'UTR;5'UTR	Island	-0.0069	0.0018	0.0001459	0.999652	1	-----	0.6833
19	cg04376747	RBM42	RBM42	Body	S_Shore	-0.0034	0.0009	0.0002147	0.999652	1	----+	0.1759
1	cg04582424	ZC3H11A	ZC3H11A	TSS200	Island	0.0012	0.0003	0.0005262	0.999652	1	+?+-+	0.2047
7	cg04747300	GRID2IP	Mir_633	Body	S_Shelf	-0.0014	0.0004	0.0006974	0.999652	1	-----	0.9469
1	cg04781115	PLEKHM2	PLEKHM2	TSS200	N_Shore	0.0006	0.0002	0.0009652	0.999652	1	+++++	0.9071
6	cg04815758	DLK2;DLK2	DLK2	5'UTR;5'UTR	Island	0.0009	0.0003	0.0009933	0.999652	1	+++++	0.7782
2	cg04836020	DGUOK;DGUOK	DGUOK	Body;Body	OpenSea	0.0026	0.0007	0.0002566	0.999652	1	+++++	0.4341	Yes
16	cg04848686	MGC23284;SNAI3	SNAI3	Body;Body	N_Shore	0.0037	0.0011	0.0005763	0.999652	1	+++++	0.2167	Yes
17	cg04945634	UBE2O	UBE2O	Body	OpenSea	-0.0012	0.0004	0.0009014	0.999652	1	+---+	0.1178
10	cg05038582	C10orf90	C10orf90	Body	S_Shelf	-0.0027	0.0008	0.0008335	0.999652	1	+---+	0.1041
14	cg05057827		Prion_pknot		OpenSea	0.0146	0.0043	0.0007667	0.999652	1	+?+++	0.1248	Yes
16	cg05063097	ZNF423	ZNF423	TSS1500	OpenSea	-0.0026	0.0007	0.0002426	0.999652	1	+----	0.06843	Yes
2	cg05095428	ANTXR1;ANTXR1;ANTXR1	ANTXR1	TSS1500;TSS1500;TSS1500	N_Shore	-0.0033	0.0009	0.0003234	0.999652	1	+---+	0.5211
11	cg05180512	MACROD1	MACROD1	Body	N_Shelf	-0.0017	0.0005	0.0007271	0.999652	1	+?---	0.02929	Yes
19	cg05211651	ZNF702P	ZNF702P	Body	N_Shelf	0.002	0.0006	0.0003298	0.999652	1	++++-	0.5075
12	cg05242244	CSAD	CSAD	Body	OpenSea	-0.0026	0.0008	0.0009379	0.999652	1	-----	0.5549
1	cg05338187	LGALS8;LGALS8;LGALS8;LGALS8	LGALS8	TSS200;TSS200;5'UTR;TSS1500	N_Shore	-0.006	0.0018	0.0008138	0.999652	1	-----	0.2522
13	cg05471382		AK055145		N_Shore	-0.0024	0.0007	0.0007801	0.999652	1	-?--+	0.04741	Yes
17	cg05540716	TRAF4	TRAF4	3'UTR	OpenSea	-0.0023	0.0006	5.437e-05	0.999652	1	----+	0.1385
19	cg05567294	SLC44A2	SLC44A2	TSS200	Island	0.0013	0.0004	0.0004893	0.999652	1	++++-	0.9966
7	cg05610699	POM121	POM121	TSS1500	N_Shore	-0.0021	0.0006	0.0005424	0.999652	1	-?--+	0.7936
15	cg05630136	MAGEL2	MAGEL2	1stExon	OpenSea	-0.0014	0.0004	0.0004557	0.999652	1	----+	0.06546
4	cg05750542		FLJ36777		OpenSea	-0.0038	0.001	8.525e-05	0.999652	1	----+	0.5047	Yes
13	cg05825855		CTAGE11P		OpenSea	-0.002	0.0006	0.0007284	0.999652	1	----+	0.5365	Yes
12	cg05831308	HSPB8	HSPB8	TSS200	OpenSea	0.0007	0.0002	0.0006374	0.999652	1	+++++	0.1221	Yes
2	cg05863023	PID1;PID1	PID1	Body;Body	OpenSea	0.0024	0.0007	0.0006664	0.999652	1	+++++	0.5262
5	cg05885355		KCTD16		OpenSea	-0.0017	0.0005	0.0001743	0.999652	1	----+	0.5187	Yes
2	cg06010111	LIPT1;LIPT1;TSGA10;LIPT1;LIPT1;LIPT1	TSGA10	TSS1500;TSS1500;TSS200;TSS1500;TSS1500;TSS1500	Island	0.001	0.0003	0.0003173	0.999652	1	+?+++	0.2884
7	cg06109226		FSCN1		S_Shelf	-0.0022	0.0006	0.0004004	0.999652	1	-----	0.2156
16	cg06234970	ZC3H18	ZC3H18	Body	OpenSea	0.0029	0.0008	0.0004419	0.999652	1	++++-	0.8039	Yes
2	cg06275642	CNRIP1;CNRIP1	CNRIP1	Body;Body	N_Shore	0.002	0.0006	0.0004322	0.999652	1	+++++	0.484
3	cg06377069	ARHGEF3;ARHGEF3	ARHGEF3	Body;Body	OpenSea	-0.0035	0.001	0.0008069	0.999652	1	-?---	0.4733	Yes
9	cg06462796	FOXB2	FOXB2	1stExon	Island	0.001	0.0003	0.0004775	0.999652	1	+?+--	0.3306
15	cg06474427	SNORD116-2;SNORD116-6	SNORD116-2	TSS200;TSS200	OpenSea	-0.002	0.0006	0.0005963	0.999652	1	-?---	0.8761
22	cg06530441	CPT1B;CPT1B;CPT1B;CHKB-CPT1B;CPT1B;CPT1B;CPT1B;CPT1B	CPT1B	TSS200;TSS1500;5'UTR;Body;5'UTR;5'UTR;5'UTR;TSS200	Island	-0.0061	0.0018	0.0006231	0.999652	1	----+	0.2686
1	cg06537131		GLUL		OpenSea	-0.0012	0.0004	0.0009824	0.999652	1	----+	0.09715
5	cg06605454		C5orf38		OpenSea	-0.0061	0.0016	0.0002019	0.999652	1	-----	0.631
1	cg06707139	LOC100130331	LOC100130331	Body	OpenSea	-0.0031	0.0009	0.0007696	0.999652	1	-?--+	0.8921	Yes
5	cg06708122	SGTB	C5orf44	Body	OpenSea	-0.0033	0.001	0.0008065	0.999652	1	-?---	0.6383	Yes
3	cg06796779	GATA2;GATA2;GATA2	GATA2	Body;Body;Body	N_Shore	-0.0045	0.0012	0.000352	0.999652	1	-----	0.07405
18	cg06830348	ST8SIA3	ST8SIA3	3'UTR	OpenSea	-0.0024	0.0007	0.0006595	0.999652	1	-----	0.6349
14	cg07141622		SRSF5		Island	0.0015	0.0004	0.0001313	0.999652	1	+++++	0.3963
6	cg07186962		NEDD9		OpenSea	-0.0033	0.0009	0.0002237	0.999652	1	-----	0.9218
16	cg07192734	ACSF3;ACSF3;ACSF3	ACSF3	Body;Body;Body	N_Shore	-0.0022	0.0006	0.0005943	0.999652	1	-----	0.527	Yes
7	cg07430978	WDR60	WDR60	TSS1500	N_Shore	-0.0033	0.001	0.0007075	0.999652	1	-?---	0.423	Yes
8	cg07466230		BC038783		Island	-0.002	0.0005	0.0002655	0.999652	1	-?-++	0.02091	Yes
13	cg07469757		C13orf16		OpenSea	0.0012	0.0004	0.0007948	0.999652	1	+++++	0.4978
14	cg07471209	FLJ43390	FLJ43390	Body	Island	-0.0004	0.0001	0.0007337	0.999652	1	-----	0.7406
5	cg07496545	SLC25A2	SLC25A2	TSS200	Island	-0.0068	0.002	0.0006257	0.999652	1	+----	0.4252
1	cg07501049	AGRN	AGRN	Body	Island	-0.0004	0.0001	0.0003543	0.999652	1	-----	0.6743	Yes
2	cg07540722	GMCL1	GMCL1	TSS200	Island	-0.0003	0.0001	0.0006788	0.999652	1	--+--	0.02753
19	cg07724487	ZNF418	ZNF418	Body	N_Shelf	0.0033	0.0008	8.097e-05	0.999652	1	+++++	0.6856
17	cg07802900	GPS1;RFNG;GPS1	RFNG	TSS1500;1stExon;TSS1500	Island	0.0004	0.0001	0.0001281	0.999652	1	+++++	0.1152
6	cg07868909	MAP3K5	MAP3K5	TSS1500	Island	0.0007	0.0002	0.0009464	0.999652	1	++-++	0.7616
3	cg07881982	CCNL1;CCNL1	CCNL1	1stExon;5'UTR	Island	-0.0004	0.0001	0.0009986	0.999652	1	--+--	0.05496
22	cg07911361	PRR5;PRR5;PRR5;PRR5-ARHGAP8;PRR5;PRR5	PRR5	Body;Body;Body;Body;Body;Body	S_Shore	-0.0027	0.0008	0.0004156	0.999652	1	-----	0.7914	Yes
19	cg07982208	GPR77	GPR77	TSS200	OpenSea	-0.0007	0.0002	0.0008705	0.999652	1	---++	0.4579
10	cg07998396		AK124226		Island	0.0012	0.0004	0.0005779	0.999652	1	++---	0.03605
16	cg08033548	CHST6	CHST6	TSS200	Island	0.0013	0.0004	0.0003288	0.999652	1	+?+++	0.5492
11	cg08082142	FANCF	FANCF	TSS200	S_Shore	0.0005	0.0001	5.86e-05	0.999652	1	++-+-	0.378
4	cg08111167		PRKG2		Island	-0.0012	0.0003	0.0002021	0.999652	1	----+	0.4378
2	cg08280036		LOC339822		N_Shore	-0.0144	0.0033	1.327e-05	0.999652	1	----+	0.1245	Yes
6	cg08289346	GRM4	GRM4	Body	OpenSea	-0.0024	0.0007	0.0003912	0.999652	1	----+	0.3896
10	cg08342721	UNC5B	UNC5B	TSS1500	Island	0.0006	0.0002	0.0001759	0.999652	1	+++-+	0.5009	Yes
19	cg08356214	ARHGEF18	ARHGEF18	5'UTR	Island	-0.0015	0.0005	0.0007719	0.999652	1	---++	0.479
5	cg08408740		LOC257396		OpenSea	-0.0034	0.001	0.0008002	0.999652	1	-----	0.7566	Yes
2	cg08421126	HAAO	HAAO	TSS200	Island	0.0008	0.0002	0.0005654	0.999652	1	+++++	0.8549
2	cg08479629		MIR4757		OpenSea	-0.0026	0.0008	0.0008843	0.999652	1	----+	0.009465
19	cg08508074	REXO1;REXO1	REXO1	5'UTR;1stExon	Island	-0.0004	0.0001	0.0001159	0.999652	1	---+-	0.0347	Yes
1	cg08535184	ZDHHC18	ZDHHC18	TSS1500	N_Shore	-0.002	0.0006	0.0008869	0.999652	1	-----	0.9141	Yes
1	cg08537652	PRDM16;PRDM16	PRDM16	Body;Body	Island	0.0006	0.0002	0.0008196	0.999652	1	++++-	0.504
2	cg08570243	NCRNA00116	LINC00116	Body	Island	-0.0045	0.0013	0.0003537	0.999652	1	----+	0.6664
7	cg08638184		BC043576		N_Shore	-0.0008	0.0002	0.0001396	0.999652	1	-----	0.234
1	cg08643997		DQ599872		OpenSea	-0.0022	0.0007	0.0005918	0.999652	1	-?--+	0.3599
16	cg08645860		IRF8		OpenSea	-0.0042	0.0012	0.0005631	0.999652	1	-----	0.705
4	cg08712722	TMEM154;TMEM154	TMEM154	1stExon;5'UTR	OpenSea	0.0018	0.0005	0.0004234	0.999652	1	++--+	0.5158
12	cg08745498	LHX5	LHX5	TSS200	Island	-0.0006	0.0002	0.0007226	0.999652	1	-----	0.7749
10	cg08821930	DMBT1;DMBT1;DMBT1	DMBT1	TSS1500;TSS1500;TSS1500	OpenSea	-0.003	0.0009	0.0005058	0.999652	1	----+	0.2894	Yes
19	cg08826281	HRC	HRC	Body	Island	0.001	0.0003	0.0001922	0.999652	1	+++++	0.9165	Yes
5	cg08839053	STC2	STC2	3'UTR	OpenSea	-0.0025	0.0007	0.0004533	0.999652	1	----+	0.08305
7	cg08863848	HOXA11AS;HOXA11	HOXA11	TSS1500;1stExon	Island	0.0004	0.0001	0.0004915	0.999652	1	++-++	0.6049
3	cg09000199	CDCP1;CDCP1	CDCP1	Body;Body	OpenSea	-0.0012	0.0003	0.0001409	0.999652	1	----+	0.3809
5	cg09183388	UNC5A	UNC5A	TSS1500	Island	0.0009	0.0002	0.0002596	0.999652	1	+++++	0.1017
15	cg09190051	ZNF280D;ZNF280D;ZNF280D	ZNF280D	TSS1500;TSS1500;TSS1500	Island	-0.0035	0.0009	0.0001179	0.999652	1	-----	0.524	Yes
1	cg09231555	RPS6KA1;RPS6KA1	RPS6KA1	TSS1500;Body	OpenSea	-0.0021	0.0006	0.0002122	0.999652	1	---++	0.04035	Yes
6	cg09329266	TCF19;TCF19;CCHCR1	TCF19	Body;Body;TSS1500	S_Shore	-0.0025	0.0007	0.000208	0.999652	1	----+	0.861	Yes
6	cg09357822	FKBPL	FKBPL	TSS200	S_Shore	0.0004	0.0001	0.0008997	0.999652	1	+++--	0.009069	Yes
1	cg09365529	C1orf173	C1orf173	TSS1500	OpenSea	-0.0113	0.0034	0.0008662	0.999652	1	----+	0.2627	Yes
1	cg09472802	PKP1;PKP1;PKP1;PKP1	PKP1	5'UTR;5'UTR;1stExon;1stExon	Island	-0.0004	0.0001	0.0006818	0.999652	1	-----	0.5686
5	cg09527731	SEPT8;SEPT8;SEPT8;SEPT8	SEPT8	Body;Body;Body;Body	OpenSea	-0.001	0.0003	0.0001974	0.999652	1	-----	0.03818	Yes
2	cg09535924	MEIS1	MEIS1	Body	N_Shore	-0.0041	0.0012	0.0006318	0.999652	1	-----	0.6672	Yes
3	cg09543635	CAMP	CAMP	Body	OpenSea	-0.0014	0.0004	0.0009323	0.999652	1	+----	0.3847
11	cg09773647		X15673		OpenSea	-0.002	0.0006	0.0007398	0.999652	1	-?---	0.3604	Yes
12	cg09814912	SNORA2A;C12orf41	SNORA2A	TSS1500;Body	OpenSea	-0.0022	0.0007	0.0008148	0.999652	1	-?---	0.7699	Yes
10	cg09846818	INPP5A	INPP5A	Body	S_Shore	-0.001	0.0003	0.0002972	0.999652	1	-----	0.3163
20	cg09852918	CST7	CST7	TSS200	OpenSea	0.0011	0.0003	0.0007628	0.999652	1	+++++	0.7946	Yes
16	cg09890374	PSKH1	PSKH1	5'UTR	S_Shore	-0.0036	0.001	0.0002881	0.999652	1	-----	0.8819
16	cg09905605		BC039500		N_Shore	-0.0014	0.0004	0.0007986	0.999652	1	-+---	0.5727
14	cg09975804	DHRS1;DHRS1;C14orf21	C14orf21	TSS1500;TSS1500;Body	S_Shore	-0.004	0.001	6.27e-05	0.999652	1	----+	0.743
15	cg10140906	CPEB1;CPEB1;CPEB1;CPEB1	CPEB1	TSS200;TSS200;TSS200;Body	OpenSea	-0.0008	0.0002	0.0003805	0.999652	1	-----	0.4919
1	cg10199857	SMG5	SMG5	Body	OpenSea	0.0007	0.0002	0.0001436	0.999652	1	+++++	0.6594	Yes
19	cg10260999	ZNF444	ZNF444	TSS200	Island	-0.0005	0.0002	0.0003945	0.999652	1	--+--	0.1865
1	cg10334679		LOC388588		OpenSea	-0.0014	0.0004	0.00092	0.999652	1	-?--+	0.06885	Yes
1	cg10521480		NPL		OpenSea	-0.0031	0.0009	0.0006115	0.999652	1	----+	0.5953
7	cg10614809		DQ599872		OpenSea	0.0056	0.0015	0.0002426	0.999652	1	+++++	0.6619
7	cg10616859	C7orf27	BRAT1	Body	S_Shelf	-0.0028	0.0007	0.0001426	0.999652	1	-----	0.1041	Yes
11	cg10621441		FLJ41423		OpenSea	-0.0028	0.0008	0.000624	0.999652	1	----+	0.07789	Yes
5	cg10634182		MIR4456		OpenSea	-0.0018	0.0005	0.0002016	0.999652	1	-----	0.9098
19	cg10680488	KIR3DL2	KIR2DS4	TSS1500	OpenSea	0.0064	0.0017	0.0002255	0.999652	1	+?++-	0.2993	Yes
1	cg10720997		AK310350		N_Shore	-0.0004	0.0001	0.0009766	0.999652	1	---+-	0.1755	Yes
14	cg10995511		C14orf28		N_Shore	-0.0015	0.0004	0.0002221	0.999652	1	-+---	0.0391	Yes
14	cg11065694	ADAM6	ADAM6	Body	OpenSea	-0.0038	0.0011	0.0006316	0.999652	1	-?---	0.7809
19	cg11390978	SIN3B	SIN3B	Body	Island	0.0021	0.0006	0.0008545	0.999652	1	+++++	0.7668	Yes
2	cg11403874	LRP2	LRP2	Body	Island	0.0005	0.0001	0.0006639	0.999652	1	+?+-+	0.04383
2	cg11465769	MYT1L	MYT1L	Body	N_Shore	-0.0025	0.0007	0.0006651	0.999652	1	----+	0.6308
2	cg11503096		DDX1		OpenSea	0.0011	0.0003	0.0003322	0.999652	1	-++++	0.5186	Yes
6	cg11524773		TBX18		OpenSea	-0.0038	0.0011	0.0002802	0.999652	1	+----	0.7754
4	cg11528666	C4orf29;MFSD8	MFSD8	TSS1500;Body	Island	0.0005	0.0001	0.000492	0.999652	1	+-++-	0.08543
1	cg11572942	CDK11A;CDK11B;CDK11B;CDK11B;CDK11A;CDK11B;CDK11B;CDK11B	SLC35E2	TSS1500;TSS1500;TSS1500;TSS1500;TSS1500;TSS1500;TSS1500;TSS1500	S_Shore	-0.0026	0.0008	0.0009892	0.999652	1	+?--+	0.5767	Yes
6	cg11711062		ENPP1		OpenSea	-0.0043	0.0013	0.0007941	0.999652	1	-?---	0.7848
19	cg11734329	ARHGEF18	ARHGEF18	5'UTR	S_Shore	-0.0042	0.0013	0.0007943	0.999652	1	----+	0.08567
1	cg11738198		C8B		OpenSea	-0.0046	0.0012	0.0002463	0.999652	1	-----	0.5342	Yes
6	cg11744524	C6orf146;C6orf201	C6orf201	5'UTR;TSS1500	N_Shore	-0.0034	0.0009	0.0001686	0.999652	1	----+	0.6673	Yes
7	cg11752100	POU6F2;POU6F2	POU6F2	Body;Body	OpenSea	-0.003	0.0009	0.0006903	0.999652	1	-----	0.09114	Yes
8	cg11783602		MRPL15		OpenSea	0.0066	0.0019	0.0007445	0.999652	1	-++++	0.4577
11	cg11902062	INCENP;INCENP	INCENP	3'UTR;3'UTR	OpenSea	-0.001	0.0003	0.0004515	0.999652	1	+---+	0.03996
19	cg12014333	TRMT1;NACC1;TRMT1;TRMT1	TRMT1	TSS1500;TSS1500;TSS1500;TSS1500	N_Shore	-0.0015	0.0004	0.000373	0.999652	1	-----	0.9517	Yes
9	cg12043807	ZNF367;ZNF367	ZNF367	5'UTR;1stExon	Island	0.0003	0.0001	0.0009582	0.999652	1	+++++	0.9237
5	cg12145394	RMND5B	RMND5B	Body	OpenSea	-0.0023	0.0006	0.0001474	0.999652	1	-----	0.5676	Yes
17	cg12197142	RECQL5;LOC643008	C17orf109	Body;TSS1500	S_Shore	-0.0019	0.0006	0.0006578	0.999652	1	----+	0.76	Yes
2	cg12237286	DIS3L2	DIS3L2	TSS1500	N_Shore	0.0012	0.0004	0.0007234	0.999652	1	+++++	0.679
19	cg12271800	ZBTB45	ZBTB45	Body	Island	-0.0015	0.0003	1.03e-05	0.999652	1	-?---	0.7597	Yes
3	cg12293204		XIRP1		N_Shelf	0.0005	0.0001	0.0006768	0.999652	1	+---+	0.002388
15	cg12364461	MTHFS	MTHFS	Body	N_Shelf	0.0054	0.0015	0.0002083	0.999652	1	+++-+	0.2462
1	cg12500707	METTL11B	METTL11B	TSS200	OpenSea	-0.0044	0.0013	0.000928	0.999652	1	---+-	0.2165
10	cg12601963	NCRNA00200	LINC00200	Body	Island	-0.0023	0.0006	0.0002146	0.999652	1	----+	0.5623
10	cg12690496		IFIT5		N_Shelf	-0.0022	0.0006	0.0001827	0.999652	1	-?---	0.8537	Yes
12	cg12877335		PLXNC1		N_Shelf	-0.004	0.0009	4.136e-06	0.979951	1	-----	0.6331	Yes
19	cg12965344	GRIN2D;GRIN2D	GRIN2D	5'UTR;1stExon	S_Shore	0.002	0.0005	9.754e-05	0.999652	1	+++++	0.4306
3	cg12992827		ZPLD1		OpenSea	-0.0066	0.0017	7.547e-05	0.999652	1	----+	0.1539	Yes
6	cg13117822		LOC401242		N_Shore	-0.0032	0.0009	0.00057	0.999652	1	-?---	0.4535	Yes
2	cg13316148	STAT4	STAT4	Body	OpenSea	-0.0034	0.001	0.0005647	0.999652	1	-----	0.9781	Yes
10	cg13329723	C10orf96	C10orf96	5'UTR	OpenSea	-0.0033	0.001	0.0008309	0.999652	1	+---+	0.2095
20	cg13341864	TGM6	TGM6	Body	Island	-0.0026	0.0008	0.0008172	0.999652	1	+----	0.9803
19	cg13346967	CYTH2;CYTH2	CYTH2	Body;Body	S_Shelf	-0.0028	0.0008	0.0007552	0.999652	1	-?---	0.3178	Yes
10	cg13431682	POLR3A	POLR3A	Body	N_Shore	-0.0037	0.0011	0.0009142	0.999652	1	----+	0.177	Yes
10	cg13440947	GFRA1;GFRA1;GFRA1	GFRA1	Body;Body;Body	OpenSea	-0.0028	0.0008	0.0004748	0.999652	1	----+	0.09834
1	cg13466988	VPS13D;VPS13D	SNORA59B	Body;Body	OpenSea	-0.0058	0.0016	0.0003427	0.999652	1	----+	0.5295
12	cg13519035		ALG10		Island	-0.0025	0.0007	0.0007706	0.999652	1	----+	0.08554
6	cg13537510	MOG;MOG;MOG;MOG;MOG;MOG;MOG;MOG;MOG;MOG;MOG	MOG	TSS1500;TSS1500;TSS1500;TSS1500;TSS1500;TSS1500;TSS1500;TSS1500;TSS1500;TSS1500;TSS1500	OpenSea	-0.0028	0.0008	0.0004863	0.999652	1	+----	0.7206	Yes
1	cg13688312	NOS1AP;NOS1AP;NOS1AP	NOS1AP	3'UTR;3'UTR;3'UTR	S_Shelf	-0.0036	0.0009	3.814e-05	0.999652	1	----+	0.5853	Yes
11	cg13806461	POLR2L	POLR2L	Body	N_Shore	-0.0009	0.0003	0.0006234	0.999652	1	-----	0.2406
5	cg13908833	SLIT3	SLIT3	Body	OpenSea	-0.0014	0.0004	0.0003976	0.999652	1	-?---	0.1104
1	cg13921921	ARHGEF2;ARHGEF2;ARHGEF2	ARHGEF2	Body;Body;Body	OpenSea	-0.0031	0.0009	0.00042	0.999652	1	----+	0.3691
20	cg13974790	CST4	CST4	3'UTR	OpenSea	-0.0033	0.001	0.0009927	0.999652	1	-?-++	0.01919
10	cg14251734	HPSE2;HPSE2;HPSE2;HPSE2	HPSE2	Body;Body;Body;Body	OpenSea	-0.004	0.0012	0.0008946	0.999652	1	-----	0.2663
17	cg14419435		WFIKKN2		OpenSea	-0.0032	0.001	0.0009045	0.999652	1	-----	0.8929
11	cg14434149	SLN	SLN	5'UTR	OpenSea	-0.0042	0.0011	0.0001104	0.999652	1	----+	0.1042	Yes
13	cg14495209		Metazoa_SRP		OpenSea	-0.0026	0.0008	0.0006884	0.999652	1	-----	0.0285	Yes
12	cg14497054		ALG10		Island	-0.0083	0.0021	9.73e-05	0.999652	1	-----	0.8386
2	cg14527333	ACCN4;ACCN4	ACCN4	Body;Body	S_Shelf	0.0008	0.0002	0.0002293	0.999652	1	+-+++	0.2788
12	cg14830740	IQSEC3;IQSEC3	LOC574538	Body;Body	OpenSea	-0.0023	0.0007	0.0008363	0.999652	1	----+	0.3762
14	cg14951038	SMEK1	SMEK1	Body	N_Shore	0.0008	0.0002	0.0002178	0.999652	1	++++-	0.7472
6	cg14989243	FILIP1	FILIP1	TSS200	OpenSea	-0.0048	0.0014	0.0007708	0.999652	1	-----	0.4286
1	cg15025200		HRNR		N_Shore	-0.0062	0.0019	0.0009456	0.999652	1	-----	0.4087
1	cg15058266	WNT3A	WNT3A	Body	N_Shore	-0.0011	0.0003	0.0007558	0.999652	1	-----	0.4106
1	cg15096815	JUN	JUN	TSS200	Island	0.0008	0.0002	0.0004563	0.999652	1	+++-+	0.2531	Yes
1	cg15102567		ID3		N_Shore	0.002	0.0005	0.0002196	0.999652	1	+?+++	0.4729	Yes
6	cg15172514	MICB	MICB	3'UTR	OpenSea	-0.0045	0.0011	7.158e-05	0.999652	1	-?---	0.8798	Yes
19	cg15204119	KEAP1;KEAP1	KEAP1	5'UTR;5'UTR	Island	0.0014	0.0004	0.0008103	0.999652	1	+++++	0.2586	Yes
18	cg15292688		ZNF519		S_Shelf	-0.0029	0.0008	0.000541	0.999652	1	-?--+	0.006506
3	cg15344234	LNP1;LNP1;TOMM70A	TOMM70A	5'UTR;1stExon;TSS1500	S_Shore	-0.0037	0.0011	0.0008351	0.999652	1	----+	0.1555
10	cg15413043		PITRM1		OpenSea	0.0019	0.0005	0.0004911	0.999652	1	+++++	0.7937	Yes
1	cg15683497	SCNN1D;SCNN1D	SCNN1D	Body;Body	N_Shore	-0.0025	0.0007	0.0007045	0.999652	1	+---+	0.1833	Yes
11	cg15737290	CCDC67	CCDC67	TSS200	Island	-0.0016	0.0005	0.0009779	0.999652	1	-----	0.637	Yes
19	cg15983618	KCNJ14;KCNJ14;KCNJ14	KCNJ14	5'UTR;5'UTR;1stExon	N_Shore	-0.0013	0.0003	9.295e-05	0.999652	1	-----	0.2078
8	cg16103712	MATN2;MATN2	MATN2	Body;Body	OpenSea	-0.007	0.0021	0.000973	0.999652	1	----+	0.6857
8	cg16126312		POTEA		OpenSea	-0.0027	0.0008	0.0008183	0.999652	1	-?--+	0.6787	Yes
12	cg16182707	ALDH1L2;ALDH1L2	ALDH1L2	Body;Body	Island	0.0011	0.0003	0.0001987	0.999652	1	++++-	0.8608
12	cg16192751	USP44	USP44	TSS1500	S_Shelf	0.0052	0.0013	7.853e-05	0.999652	1	+++++	0.911
7	cg16326998	FBXL18	FBXL18	Body	Island	0.0007	0.0002	0.0009259	0.999652	1	+-+++	0.07626
3	cg16448847	EPHB1	JA682634	Body	OpenSea	-0.0037	0.0009	4.804e-05	0.999652	1	-?---	0.6879	Yes
16	cg16486327	KIAA0182;KIAA0182	KIAA0182	5'UTR;Body	S_Shore	-0.0014	0.0004	0.0007795	0.999652	1	+--+-	0.06941	Yes
16	cg16733756	MYH11;MYH11;MYH11;MYH11	MYH11	TSS1500;TSS1500;TSS1500;TSS1500	S_Shore	-0.0009	0.0003	0.0006931	0.999652	1	-----	0.9923	Yes
2	cg16745604	CASP10;CASP10;CASP10	CASP10	TSS200;TSS200;TSS200	OpenSea	-0.0021	0.0006	0.0003274	0.999652	1	---+-	0.5345
6	cg16773067		FGD2		OpenSea	0.0069	0.002	0.0004551	0.999652	1	+++++	0.09757
12	cg16792144		LRIG3		OpenSea	-0.0025	0.0007	0.0006586	0.999652	1	----+	0.01776	Yes
6	cg16932560	SNORA38;BAT2	SNORA38	TSS1500;5'UTR	S_Shore	-0.0034	0.001	0.0008466	0.999652	1	----+	0.01742	Yes
2	cg16959941		MYCNOS		N_Shelf	-0.0023	0.0007	0.0006381	0.999652	1	---++	0.373	Yes
5	cg17009842		HAND1		N_Shore	0.0011	0.0003	0.0004847	0.999652	1	+++-+	0.1946
11	cg17037149		CTNND1		OpenSea	-0.0018	0.0005	0.0007079	0.999652	1	----+	0.6185
11	cg17125472		AK094674		S_Shore	-0.0039	0.0011	0.0003889	0.999652	1	-----	0.7239
17	cg17267398	GLOD4	GLOD4	Body	OpenSea	-0.0043	0.0012	0.0002304	0.999652	1	-----	0.9201	Yes
11	cg17272843	KCTD14	KCTD14	1stExon	OpenSea	-0.0006	0.0002	0.0009353	0.999652	1	-----	0.5535
19	cg17309464	ZNF565;ZNF146;ZNF146;ZNF565;ZNF146	ZNF146	5'UTR;TSS1500;TSS1500;5'UTR;TSS1500	N_Shore	-0.001	0.0003	0.0002532	0.999652	1	--+--	0.1726
5	cg17504997	DEPDC1B;DEPDC1B	DEPDC1B	Body;Body	Island	-0.0003	0.0001	0.0005653	0.999652	1	--+-+	0.4352
4	cg17936460	WHSC1	WHSC1	TSS1500	Island	0.0006	0.0002	0.0004066	0.999652	1	++-++	0.7143
8	cg17962854	ST3GAL1;ST3GAL1	ST3GAL1	5'UTR;5'UTR	N_Shore	0.0005	0.0001	0.0006763	0.999652	1	+++++	0.867
3	cg18044322	MON1A;MON1A	MON1A	Body;Body	S_Shelf	-0.004	0.0011	0.0004118	0.999652	1	-?---	0.2078	Yes
14	cg18449389	BCL2L2	BCL2L2	5'UTR	OpenSea	-0.0017	0.0005	0.0002141	0.999652	1	-----	0.9973	Yes
6	cg18484267	BTN1A1	BTN1A1	Body	S_Shelf	-0.0022	0.0006	0.0006182	0.999652	1	+?---	0.08737
2	cg18572413		C2orf82		Island	0.001	0.0003	0.0001911	0.999652	1	+++++	0.5734
3	cg18604876	ARL8B	ARL8B	1stExon	Island	0.0012	0.0003	6.968e-05	0.999652	1	+?+-+	0.0805
2	cg18619409		ZSWIM2		OpenSea	-0.0013	0.0004	0.0005182	0.999652	1	-?--+	0.02573
19	cg18624049	C19orf54;SNRPA	C19orf54	TSS1500;TSS1500	Island	0.0009	0.0003	0.0003344	0.999652	1	++++-	0.5143
18	cg18676123	ZNF271;ZNF397OS;ZNF271;ZNF397OS;ZNF397OS;ZNF397OS	ZSCAN30	TSS200;5'UTR;TSS200;1stExon;1stExon;5'UTR	Island	-0.0005	0.0001	0.0002188	0.999652	1	-----	0.9956
1	cg18816107	PSMD4;PSMD4	PSMD4	5'UTR;1stExon	OpenSea	0.0009	0.0003	0.0008237	0.999652	1	+++-+	0.5415
10	cg19042340	FAM107B	FAM107B	Body	S_Shore	0.0024	0.0007	0.0003787	0.999652	1	+++++	0.9819
2	cg19094243	TMEFF2	TMEFF2	Body	N_Shore	0.0015	0.0004	0.00061	0.999652	1	++++-	0.8889
20	cg19294125	NANP	ZNF337	TSS200	Island	-0.0004	0.0001	0.0008134	0.999652	1	-+---	0.701
5	cg19438583	SDHAP3	SDHAP3	Body	OpenSea	-0.0037	0.0011	0.0009211	0.999652	1	-?---	0.8612	Yes
17	cg19442493	HRNBP3	RBFOX3	5'UTR	OpenSea	-0.0029	0.0008	0.0004066	0.999652	1	----+	0.5323
17	cg19466160	DLG4;DLG4	ACADVL	Body;Body	N_Shore	-0.0019	0.0006	0.0006702	0.999652	1	-----	0.7789
3	cg19483007	WWTR1;WWTR1;WWTR1	AK309441	Body;Body;Body	OpenSea	0.0041	0.0011	0.0003349	0.999652	1	+++++	0.4556
17	cg19583655	PCYT2	SIRT7	TSS1500	Island	-0.0024	0.0006	3.909e-05	0.999652	1	----+	0.3258
22	cg19622850	TBC1D10A	TBC1D10A	Body	Island	0.0007	0.0002	0.0008302	0.999652	1	+++++	0.7657
4	cg19670431	PSAPL1;SORCS2	PSAPL1	TSS200;Body	OpenSea	-0.0036	0.0009	4.468e-05	0.999652	1	-----	0.7214	Yes
19	cg19694781	TMEM160	TMEM160	Body	N_Shore	-0.0055	0.0016	0.0004688	0.999652	1	-?---	0.2794	Yes
1	cg19708201	RYR2	RYR2	3'UTR	OpenSea	-0.002	0.0006	0.0004618	0.999652	1	---++	0.0118
17	cg19758448	PGAP3	PGAP3	3'UTR	S_Shelf	-0.0027	0.0008	0.0006787	0.999652	1	----+	0.3446
5	cg19789047		SPRY4		OpenSea	-0.0015	0.0005	0.0009484	0.999652	1	-?--+	0.2385
17	cg19805781		LOC100499467		OpenSea	-0.0035	0.001	0.0002833	0.999652	1	-----	0.5737	Yes
15	cg19817399	CYP1A1	CYP1A1	TSS1500	Island	0.0006	0.0001	8.741e-05	0.999652	1	+++++	0.623
2	cg19905213		CTNNA2		OpenSea	-0.0031	0.0009	0.0005892	0.999652	1	-----	0.2992
3	cg19936194	ATP1B3	ATP1B3	TSS1500	Island	0.0011	0.0003	0.0004747	0.999652	1	+++++	0.3475
2	cg20057198		LOC339822		N_Shore	-0.0142	0.0037	0.0001286	0.999652	1	----+	0.148	Yes
17	cg20248866	PCYT2	SIRT7	TSS1500	Island	-0.0015	0.0005	0.0007131	0.999652	1	----+	0.8436	Yes
5	cg20315124		CDH9		Island	-0.0035	0.001	0.0005043	0.999652	1	----+	0.6443
2	cg20449833	RHOQ	RHOQ	1stExon	Island	0.0031	0.0009	0.0007871	0.999652	1	+++++	0.9694	Yes
1	cg20452714	ARTN;ARTN;ARTN;ARTN;ARTN;ARTN	ARTN	1stExon;1stExon;5'UTR;1stExon;5'UTR;5'UTR	Island	0.0005	0.0001	0.0001929	0.999652	1	+++++	0.8868	Yes
7	cg20592075		IGFBP1		OpenSea	-0.004	0.0012	0.0005949	0.999652	1	-----	0.66
1	cg20634514	ERI3	ERI3	Body	OpenSea	-0.0028	0.0008	0.000788	0.999652	1	----+	0.643
7	cg20653955	GRID2IP	Mir_633	Body	Island	-0.0014	0.0004	0.0006888	0.999652	1	-----	0.8727
4	cg20732881		LOC339975		Island	0.0014	0.0004	0.0005138	0.999652	1	+++++	0.7592	Yes
2	cg20760507	THAP4;ATG4B;ATG4B	ATG4B	TSS1500;Body;Body	S_Shore	-0.0004	0.0001	0.0007489	0.999652	1	-----	0.3029	Yes
2	cg20884098	TTC31;CCDC142;TTC31	CCDC142	Body;TSS1500;Body	S_Shore	0.0007	0.0002	0.0001958	0.999652	1	+++-+	0.1169
1	cg20945232		ACTL8		OpenSea	-0.0037	0.0011	0.0005455	0.999652	1	-----	0.6014	Yes
5	cg20945853		TCF7		N_Shore	-0.0019	0.0005	4.184e-05	0.999652	1	----+	0.6631	Yes
5	cg21179412	FAM159B	SREK1IP1	Body	OpenSea	-0.0018	0.0005	0.0008865	0.999652	1	-?---	0.4931	Yes
20	cg21211263	ITPA;ITPA	ITPA	1stExon;1stExon	Island	0.001	0.0003	0.0009061	0.999652	1	+-+++	0.07187	Yes
4	cg21300019	HS3ST1	HS3ST1	5'UTR	OpenSea	-0.0036	0.0008	1.068e-05	0.999652	1	-----	0.08515	Yes
3	cg21592087		RYBP		OpenSea	0.0048	0.0014	0.0007631	0.999652	1	+?+++	0.4654
2	cg21665850		LOC339822		N_Shore	-0.0073	0.0019	0.0001814	0.999652	1	----+	0.2575	Yes
19	cg21767693	ZNF540;ZNF571	ZNF540	5'UTR;TSS1500	S_Shore	-0.0009	0.0002	0.0001933	0.999652	1	-----	0.8762
7	cg21815508	PTPRN2;PTPRN2;PTPRN2	LOC100506585	Body;Body;Body	S_Shelf	-0.0021	0.0006	0.0001456	0.999652	1	---++	0.02623
11	cg21909782		PIK3C2A		Island	0.0016	0.0005	0.0005065	0.999652	1	+?-++	0.3508
19	cg22085718	CCDC106	CCDC106	Body	N_Shore	-0.0013	0.0004	0.0008817	0.999652	1	-?---	0.5643	Yes
5	cg22152229	PCDHA6;PCDHA2;PCDHA1;PCDHA1;PCDHA6;PCDHA5;PCDHA3;PCDHA4;PCDHA6	PCDHA6	1stExon;Body;Body;Body;1stExon;Body;Body;Body;1stExon	Island	-0.0061	0.0018	0.0009854	0.999652	1	-?--+	0.7192	Yes
19	cg22378631	C19orf25	C19orf25	TSS200	Island	0.0004	0.0001	0.0006601	0.999652	1	+++-+	0.703
4	cg22541143	HELQ;MRPS18C	MRPS18C	TSS1500;1stExon	S_Shore	0.0013	0.0004	0.0003652	0.999652	1	+?+-+	0.365
5	cg22571544	PDZD2	PDZD2	Body	OpenSea	-0.0025	0.0007	0.0006855	0.999652	1	---+-	0.2312	Yes
1	cg22614927	FUCA1	FUCA1	TSS1500	S_Shore	0.0037	0.0011	0.000973	0.999652	1	+++++	0.9841
6	cg22643080	PECI;PECI;PECI;PECI	AK092451	TSS1500;TSS1500;TSS1500;TSS1500	Island	0.0013	0.0004	0.0006144	0.999652	1	+++-+	0.3418	Yes
3	cg22974210		ADCY5		S_Shelf	-0.0025	0.0007	0.0005865	0.999652	1	----+	0.2447	Yes
8	cg23044884	RBPMS;RBPMS;RBPMS;RBPMS	AK057935	Body;Body;Body;Body	S_Shelf	-0.0093	0.0026	0.0003546	0.999652	1	-----	0.5492
6	cg23187090		LOC100129636		OpenSea	-0.0018	0.0005	0.0004254	0.999652	1	+----	0.3496	Yes
19	cg23190402	CLEC4GP1	CLEC4GP1	TSS1500	N_Shore	-0.0024	0.0007	0.000406	0.999652	1	-?---	0.1467	Yes
7	cg23257859	MIR550-2	MIR550B2	TSS200	S_Shelf	-0.0042	0.001	5.222e-05	0.999652	1	-?--+	0.02938
6	cg23597650		AK127120		OpenSea	-0.003	0.0009	0.000957	0.999652	1	+---+	0.2555	Yes
22	cg23640300	LOC91316	GUSBP11	Body	Island	0.0012	0.0003	0.0004826	0.999652	1	+++++	0.9434	Yes
3	cg23654821	CSRNP1	CSRNP1	5'UTR	S_Shore	0.0015	0.0004	9.972e-05	0.999652	1	+++-+	0.5316
19	cg23660611	PTPRS;PTPRS;PTPRS;PTPRS	PTPRS	Body;Body;Body;Body	S_Shore	-0.0025	0.0007	0.0008636	0.999652	1	---++	0.1005
15	cg23694371	GABRB3;GABRB3	GABRB3	Body;Body	OpenSea	-0.0044	0.0012	0.0003656	0.999652	1	-----	0.4832
10	cg23697796	LOC100188947	LOC100188947	Body	OpenSea	-0.0035	0.0009	0.0001903	0.999652	1	-----	0.3033
4	cg23746628	RASSF6;RASSF6	RASSF6	3'UTR;3'UTR	OpenSea	-0.0012	0.0003	0.000481	0.999652	1	-----	0.7746
10	cg24012440	MIR2110;C10orf118	C10orf118	TSS1500;TSS200	S_Shore	-0.0003	0.0001	0.0009043	0.999652	1	--+--	0.4211
2	cg24046616	FABP1	FABP1	TSS200	OpenSea	-0.0027	0.0008	0.00075	0.999652	1	-----	0.7599
5	cg24114444	NSA2;GFM2;GFM2;GFM2	GFM2	TSS1500;5'UTR;5'UTR;5'UTR	N_Shore	-0.01	0.0027	0.0002411	0.999652	1	-?---	0.2124	Yes
5	cg24115019	WWC1;WWC1;WWC1	WWC1	3'UTR;3'UTR;3'UTR	OpenSea	-0.0027	0.0008	0.0006342	0.999652	1	+----	0.3089
13	cg24201202		COL4A1		OpenSea	-0.0028	0.0008	0.0008823	0.999652	1	-----	0.5152
12	cg24265722		STX2		OpenSea	0.0018	0.0005	0.0004454	0.999652	1	-++++	0.4118	Yes
6	cg24286575	THBS2	THBS2	Body	N_Shelf	-0.001	0.0003	0.0002008	0.999652	1	+----	0.1798	Yes
4	cg24415066		HAND2		N_Shore	0.0016	0.0005	0.0007974	0.999652	1	+++++	0.9519
2	cg24458756		SLC5A7		OpenSea	-0.002	0.0006	0.0005389	0.999652	1	----+	0.2378
12	cg24541176	TMEM106C;TMEM106C;TMEM106C;TMEM106C	TMEM106C	3'UTR;3'UTR;3'UTR;3'UTR	OpenSea	-0.0009	0.0003	0.0007402	0.999652	1	-----	0.8255
2	cg24743639	EHD3;EHD3	EHD3	1stExon;5'UTR	Island	0.0003	0.0001	0.0006942	0.999652	1	++++-	0.2402
10	cg24758173	SUFU;ACTR1A	SUFU	1stExon;TSS1500	Island	0.0008	0.0002	0.0002677	0.999652	1	-?+++	0.003233	Yes
10	cg24800862		MEIG1		OpenSea	-0.0036	0.0011	0.0008286	0.999652	1	-?---	0.5428
10	cg24815842	GRID1	MIR346	Body	OpenSea	-0.0024	0.0007	0.0005254	0.999652	1	-----	0.9019	Yes
1	cg24915511	IER5	IER5	TSS200	N_Shore	-0.0012	0.0003	0.0003839	0.999652	1	----+	0.6868
17	cg24987590	RANGRF;SLC25A35	SLC25A35	TSS1500;3'UTR	N_Shore	-0.0024	0.0007	0.0006451	0.999652	1	----+	0.5943
1	cg25030049		AK127270		OpenSea	-0.0021	0.0006	0.0006302	0.999652	1	-----	0.7715
15	cg25228737		MEX3B		OpenSea	-0.0056	0.0012	3.251e-06	0.979951	1	----+	0.3433
3	cg25435917		DQ581328		Island	-0.001	0.0003	0.0006632	0.999652	1	-----	0.4108
11	cg25483596	PC;PC;PC	LRFN4	Body;Body;Body	S_Shore	-0.0018	0.0005	0.0001366	0.999652	1	-+---	0.1436	Yes
10	cg25527915	FRAT1	FRAT1	TSS1500	N_Shore	0.0004	0.0001	0.0002341	0.999652	1	+++-+	0.6004
1	cg25698205	FCRL6	FCRL6	TSS200	OpenSea	-0.0022	0.0007	0.0006916	0.999652	1	---++	0.1339	Yes
7	cg25866738		AK123141		OpenSea	-0.0043	0.0011	0.0001615	0.999652	1	-?---	0.8734	Yes
4	cg25894334	FAM47E	FAM47E	TSS200	Island	0.0004	0.0001	0.0009417	0.999652	1	++-++	0.1193
1	cg25955816	HIST3H3	HIST3H3	1stExon	Island	-0.0038	0.0011	0.0003395	0.999652	1	-?---	0.6635
7	cg25964019	DNAH11	DNAH11	Body	OpenSea	0.0026	0.0008	0.0009122	0.999652	1	+++++	0.8986	Yes
13	cg25996290	ATP8A2	ATP8A2	Body	OpenSea	0.0022	0.0006	0.0005926	0.999652	1	-++++	0.173
19	cg25999674	C19orf47	C19orf47	3'UTR	OpenSea	-0.0017	0.0005	0.0005999	0.999652	1	----+	0.5212
21	cg26153578	RCAN1;RCAN1	RCAN1	TSS1500;TSS1500	S_Shore	-0.0007	0.0002	0.0001946	0.999652	1	-----	0.8408	Yes
15	cg26330365	FAM189A1	NDNL2	Body	OpenSea	-0.0043	0.0011	0.0001289	0.999652	1	-----	0.7657
10	cg26351966	SCD	SCD	TSS1500	N_Shore	-0.0012	0.0004	0.0005568	0.999652	1	----+	0.5515
20	cg26464892	RBM38;RBM38	RBM38	TSS200;TSS200	Island	0.0025	0.0006	6.687e-05	0.999652	1	+?+++	0.9921	Yes
2	cg26476930		LOC339822		N_Shore	-0.0137	0.0034	6.729e-05	0.999652	1	----+	0.09072	Yes
19	cg26525091	MADCAM1;MADCAM1	MADCAM1	TSS1500;TSS1500	Island	-0.0022	0.0006	0.0006057	0.999652	1	---+-	0.8831
3	cg26533949	DZIP1L;DZIP1L	DZIP1L	5'UTR;1stExon	Island	0.0004	0.0001	0.0009817	0.999652	1	+++-+	0.5585
15	cg26916780	ZNF609	ZNF609	Body	OpenSea	-0.0039	0.0011	0.0004965	0.999652	1	-----	0.3689	Yes
10	cg26966582	CAMK1D;CAMK1D	MIR4480	Body;Body	OpenSea	0.0024	0.0007	0.0008956	0.999652	1	+++++	0.8616	Yes
14	cg26997905	AP4S1;AP4S1	AP4S1	Body;3'UTR	OpenSea	-0.0011	0.0003	0.0007246	0.999652	1	----+	0.3311	Yes
19	cg27180368	ZSCAN5B	ZSCAN5B	TSS1500	N_Shelf	-0.0032	0.0009	0.0004168	0.999652	1	-----	0.5411	Yes
10	cg27192088	SLIT1	SLIT1	TSS200	Island	-0.0027	0.0007	9.743e-05	0.999652	1	-----	0.7642
6	cg27213800	HLA-DOA	HLA-DOA	Body	S_Shore	-0.0036	0.001	0.0004755	0.999652	1	----+	0.2591	Yes
2	cg27291385	CTDSP1;MIR26B;CTDSP1	CTDSP1	Body;TSS1500;Body	S_Shore	-0.0038	0.0011	0.0006386	0.999652	1	-----	0.8219
2	cg27367722		UGP2		OpenSea	-0.0019	0.0005	0.0004336	0.999652	1	-?---	0.09565	Yes
10	cg27401945		MIR3663		N_Shelf	0.0014	0.0004	0.0008282	0.999652	1	+--+-	0.02942
10	cg27429195	ADARB2	ADARB2-AS1	Body	OpenSea	0.0059	0.0014	3.123e-05	0.999652	1	+++++	0.8355	Yes
6	ch.6.2380480F		SMPDL3A		OpenSea	0.0008	0.0002	0.0003089	0.999652	1	+?++?	0.6463	Yes

## Sheet: Table S6
Table S6: Drinking before pregnancy, adjusted for cell counts - All probes with P<1e-3
Chromosome	CpG	Gene[Illumina]	Gene[Closest]	Gene region	Relation to CpG island	Effect (change in percent methylation)	SE	P-value	FDR-corrected P-value	Bonferroni-corrected P-value	Direction in all cohorts	Heterogeneity P-value	Probe appears on Naeem list of problematic probes
15	cg25228737		MEX3B	Body	Island	-0.0047	0.001	5.252e-06	0.791637	1	----+	0.5627
2	cg02571470	SFXN5	SFXN5		N_Shore	-0.0038	0.0009	6.768e-06	0.791637	1	-?---	0.4326	Yes
12	cg12877335		PLXNC1	Body	OpenSea	-0.0037	0.0008	8.142e-06	0.791637	1	----+	0.377	Yes
5	cg20945853		TCF7	Body;Body;Body;Body;Body	OpenSea	-0.002	0.0004	8.328e-06	0.791637	1	----+	0.7958	Yes
13	cg01757116		STARD13	Body	S_Shelf	0.0044	0.001	8.353e-06	0.791637	1	++++-	0.09972
4	cg21300019	HS3ST1	HS3ST1		S_Shore	-0.0033	0.0008	1.212e-05	0.834678	1	-----	0.03468	Yes
2	cg08280036		LOC339822	TSS1500	Island	-0.0145	0.0033	1.233e-05	0.834678	1	----+	0.1076	Yes
1	cg13688312	NOS1AP;NOS1AP;NOS1AP	NOS1AP	Body;TSS200;Body;Body;Body	OpenSea	-0.0035	0.0008	1.61e-05	0.942989	1	----+	0.2233	Yes
19	cg12271800	ZBTB45	ZBTB45		Island	-0.0014	0.0003	1.936e-05	0.942989	1	-?---	0.8805	Yes
9	cg14625154	ADAMTSL1	ADAMTSL1	TSS1500;TSS1500	S_Shore	-0.0026	0.0006	2.109e-05	0.942989	1	---++	0.007011	Yes
3	cg18604876	ARL8B	ARL8B		Island	0.0013	0.0003	2.228e-05	0.942989	1	+?+-+	0.1359
12	cg14788046		hsa-miR-3194-3p	Body	S_Shore	-0.004	0.001	2.471e-05	0.942989	1	----+	0.4548	Yes
6	cg15172514	MICB	MICB	Body	OpenSea	-0.0047	0.0011	2.587e-05	0.942989	1	-?---	0.9023	Yes
5	cg02661258	FAM105B	FAM105B	Body	N_Shelf	0.0006	0.0001	2.977e-05	0.993219	1	+++++	0.6949
4	cg19670431	PSAPL1;SORCS2	PSAPL1	5'UTR;5'UTR	N_Shore	-0.0036	0.0009	3.144e-05	0.993219	1	----+	0.6645	Yes
6	cg21587984	C6orf10	C6orf10	Body;Body	N_Shore	-0.0046	0.0011	3.418e-05	0.99996	1	-----	0.3971	Yes
19	cg08826281	HRC	HRC	Body	OpenSea	0.0011	0.0003	3.91e-05	0.99996	1	+++++	0.9222	Yes
10	cg27429195	ADARB2	ADARB2-AS1		S_Shore	0.0059	0.0014	4.256e-05	0.99996	1	+++++	0.7826	Yes
10	cg23697796	LOC100188947	LOC100188947	Body;Body	N_Shore	-0.0035	0.0009	4.67e-05	0.99996	1	----+	0.6081
2	cg26476930		LOC339822		Island	-0.0139	0.0034	5.213e-05	0.99996	1	----+	0.07576	Yes
2	cg18572413		C2orf82		Island	0.0011	0.0003	5.226e-05	0.99996	1	+++++	0.4858
12	cg02419362	SPPL3	SPPL3	1stExon	Island	-0.003	0.0007	5.52e-05	0.99996	1	+---+	0.1646
14	cg07141622		SRSF5		S_Shelf	0.0016	0.0004	5.677e-05	0.99996	1	+++++	0.653
6	cg04609694		SLC29A1	1stExon	Island	-0.0039	0.001	6.472e-05	0.99996	1	----+	0.8961
7	cg00232092	FBXL18	FBXL18	5'UTR	S_Shore	-0.0036	0.0009	6.604e-05	0.99996	1	-----	0.835
15	cg19817399	CYP1A1	CYP1A1	Body	OpenSea	0.0006	0.0001	6.643e-05	0.99996	1	+++++	0.782
10	cg08342721	UNC5B	UNC5B		OpenSea	0.0007	0.0002	7.557e-05	0.99996	1	+++++	0.5698	Yes
17	cg07802900	GPS1;RFNG;GPS1	RFNG	TSS1500	Island	0.0005	0.0001	7.791e-05	0.99996	1	+++++	0.2129
19	cg12965344	GRIN2D;GRIN2D	GRIN2D		OpenSea	0.002	0.0005	7.867e-05	0.99996	1	+++++	0.4666
16	cg08033548	CHST6	CHST6	TSS1500;1stExon	S_Shore	0.0014	0.0004	8.159e-05	0.99996	1	+?+++	0.6317
19	cg07724487	ZNF418	ZNF418	Body	OpenSea	0.0032	0.0008	8.266e-05	0.99996	1	+++++	0.8677
17	cg19583655	PCYT2	SIRT7		OpenSea	-0.0023	0.0006	8.298e-05	0.99996	1	----+	0.2124
1	cg13921921	ARHGEF2;ARHGEF2;ARHGEF2	ARHGEF2	TSS1500;TSS1500;TSS1500	OpenSea	-0.0024	0.0006	8.925e-05	0.99996	1	----+	0.9171
12	cg16192751	USP44	USP44	Body;TSS1500;Body	OpenSea	0.0049	0.0013	9.023e-05	0.99996	1	++++-	0.8932
3	cg16448847	EPHB1	JA682634	TSS200	S_Shore	-0.0034	0.0009	9.027e-05	0.99996	1	-?---	0.8856	Yes
13	cg14495209		Metazoa_SRP	5'UTR	OpenSea	-0.0027	0.0007	9.172e-05	0.99996	1	----+	0.1889	Yes
14	cg09975804	DHRS1;DHRS1;C14orf21	C14orf21		OpenSea	-0.0038	0.001	9.194e-05	0.99996	1	----+	0.6278
12	cg15606238		APPL2	TSS200	Island	-0.0017	0.0004	9.425e-05	0.99996	1	+---+	0.03016	Yes
5	cg09183388	UNC5A	UNC5A		N_Shore	0.0009	0.0002	0.0001018	0.99996	1	+++++	0.06827
1	cg10199857	SMG5	SMG5	TSS1500	Island	0.0007	0.0002	0.0001033	0.99996	1	+++++	0.7915	Yes
4	cg05750542		FLJ36777	3'UTR	S_Shore	-0.0035	0.0009	0.0001058	0.99996	1	----+	0.466	Yes
17	cg05540716	TRAF4	TRAF4	Body	OpenSea	-0.0022	0.0006	0.0001066	0.99996	1	----+	0.1741
22	cg00500400	EP300;MIR1281	MIR1281	TSS200	Island	0.0009	0.0002	0.0001075	0.99996	1	+++++	0.2887
12	cg14497054		ALG10	Body;Body;Body	OpenSea	-0.0083	0.0021	0.0001106	0.99996	1	-----	0.9142
21	cg26153578	RCAN1;RCAN1	RCAN1	TSS1500;TSS1500	Island	-0.0007	0.0002	0.0001109	0.99996	1	-----	0.848	Yes
2	cg20057198		LOC339822	Body;3'UTR	OpenSea	-0.0143	0.0037	0.0001142	0.99996	1	----+	0.1168	Yes
9	cg06462796	FOXB2	FOXB2	Body;Body	Island	0.001	0.0003	0.0001145	0.99996	1	+?+-+	0.1461
1	cg25698205	FCRL6	FCRL6	Body	Island	-0.002	0.0005	0.0001194	0.99996	1	----+	0.1088	Yes
17	cg19442493	HRNBP3	RBFOX3		S_Shore	-0.0029	0.0008	0.0001234	0.99996	1	----+	0.5793
2	cg20884098	TTC31;CCDC142;TTC31	CCDC142		S_Shore	0.0008	0.0002	0.0001251	0.99996	1	+++-+	0.1138
10	cg27192088	SLIT1	SLIT1	Body;TSS1500	OpenSea	-0.0026	0.0007	0.0001303	0.99996	1	----+	0.7473
7	cg10614809		DQ599872		OpenSea	0.0058	0.0015	0.0001315	0.99996	1	+++++	0.7527
14	cg18259504	ATL1;MAP4K5;ATL1;MAP4K5	ATL1	Body	OpenSea	-0.0014	0.0004	0.0001337	0.99996	1	----+	0.5618
2	cg06010111	LIPT1;LIPT1;TSGA10;LIPT1;LIPT1;LIPT1	TSGA10	Body;Body	S_Shelf	0.0011	0.0003	0.0001351	0.99996	1	+?+++	0.3543
11	cg08082142	FANCF	FANCF	TSS1500	Island	0.0005	0.0001	0.0001353	0.99996	1	++-++	0.4819
15	cg09190051	ZNF280D;ZNF280D;ZNF280D	ZNF280D	Body	OpenSea	-0.0035	0.0009	0.0001411	0.99996	1	-----	0.5006	Yes
19	cg04376747	RBM42	RBM42		OpenSea	-0.0034	0.0009	0.0001441	0.99996	1	----+	0.2969
20	cg00350371	NOP56;MIR1292;NOP56	MIR1292		N_Shore	0.001	0.0003	0.0001527	0.99996	1	++++-	0.239	Yes
14	cg10995511		C14orf28	TSS200	OpenSea	-0.0014	0.0004	0.0001594	0.99996	1	-+--+	0.04115	Yes
10	cg12690496		IFIT5		OpenSea	-0.0022	0.0006	0.0001659	0.99996	1	-?--+	0.5297	Yes
7	cg02698926	SDK1;SDK1	SDK1	Body	N_Shore	-0.0026	0.0007	0.0001699	0.99996	1	-?---	0.08475	Yes
15	cg01247856	GCNT3	GCNT3		OpenSea	-0.0018	0.0005	0.0001703	0.99996	1	----+	0.4167	Yes
11	cg21909782		PIK3C2A	Body	OpenSea	0.0016	0.0004	0.0001704	0.99996	1	+?-++	0.4492
14	cg14951038	SMEK1	SMEK1	Body	OpenSea	0.0008	0.0002	0.0001705	0.99996	1	++++-	0.7815
2	cg01479768		LOC339822		Island	-0.0133	0.0036	0.0001712	0.99996	1	----+	0.1481
7	cg07430978	WDR60	WDR60	TSS1500;Body	Island	-0.0035	0.0009	0.0001714	0.99996	1	-?---	0.4933	Yes
16	cg04848686	MGC23284;SNAI3	SNAI3		N_Shore	0.0038	0.001	0.0001757	0.99996	1	+++++	0.07185	Yes
18	cg18676123	ZNF271;ZNF397OS;ZNF271;ZNF397OS;ZNF397OS;ZNF397OS	ZSCAN30	Body;Body	Island	-0.0005	0.0001	0.0001782	0.99996	1	-----	0.9897
19	cg03289602	ZNF627;ZNF627	ZNF627	Body	Island	0.0009	0.0002	0.0001785	0.99996	1	+++++	0.558
8	cg26169156	PVT1	PVT1	5'UTR;1stExon	N_Shore	-0.0023	0.0006	0.0001812	0.99996	1	----+	0.01382	Yes
19	cg21767693	ZNF540;ZNF571	ZNF540	TSS200	Island	-0.0009	0.0003	0.0001814	0.99996	1	-----	0.9676
10	cg20318978		U6	TSS1500	Island	-0.0019	0.0005	0.000183	0.99996	1	+---+	0.06846	Yes
15	cg18946533	SH2D7	SH2D7	Body;TSS1500;Body	N_Shore	-0.0025	0.0007	0.0001833	0.99996	1	----+	0.008274
10	cg19042340	FAM107B	FAM107B	TSS200	Island	0.0025	0.0007	0.0001855	0.99996	1	+++++	0.9966
2	cg08479629		MIR4757	Body	OpenSea	-0.0026	0.0007	0.0001877	0.99996	1	----+	0.002015
7	cg25866738		AK123141	5'UTR;1stExon	S_Shore	-0.0042	0.0011	0.0001913	0.99996	1	-?---	0.9657	Yes
19	cg11390978	SIN3B	SIN3B	Body;TSS200	Island	0.0022	0.0006	0.0001924	0.99996	1	+++++	0.8057	Yes
3	cg12992827		ZPLD1	5'UTR;5'UTR	N_Shore	-0.0048	0.0013	0.0001929	0.99996	1	----+	0.3696	Yes
2	cg04836020	DGUOK;DGUOK	DGUOK	Body;TSS1500;Body	S_Shore	0.0027	0.0007	0.0001937	0.99996	1	+++++	0.4949	Yes
15	cg26330365	FAM189A1	NDNL2	5'UTR;TSS1500	S_Shore	-0.0041	0.0011	0.0002002	0.99996	1	-----	0.7652
20	cg26464892	RBM38;RBM38	RBM38	TSS1500	N_Shore	0.0024	0.0006	0.0002004	0.99996	1	+?+++	0.9092	Yes
22	cg19622850	TBC1D10A	TBC1D10A	Body	OpenSea	0.0008	0.0002	0.0002024	0.99996	1	+++++	0.6752
1	cg09231555	RPS6KA1;RPS6KA1	RPS6KA1	Body	OpenSea	-0.0019	0.0005	0.0002049	0.99996	1	----+	0.1693	Yes
1	cg20452714	ARTN;ARTN;ARTN;ARTN;ARTN;ARTN	ARTN	Body	OpenSea	0.0005	0.0001	0.0002124	0.99996	1	+++++	0.92	Yes
1	cg04028874	ZNF683;ZNF683	ZNF683	Body;Body	S_Shelf	-0.003	0.0008	0.000216	0.99996	1	---+-	0.2079
5	cg05885355		KCTD16	Body	OpenSea	-0.0017	0.0005	0.0002163	0.99996	1	----+	0.6751	Yes
2	cg21665850		LOC339822	Body	OpenSea	-0.0072	0.0019	0.0002164	0.99996	1	----+	0.2524	Yes
6	ch.6.2380480F		SMPDL3A	Body	Island	0.0008	0.0002	0.0002168	0.99996	1	+?++?	0.5493	Yes
10	cg25527915	FRAT1	FRAT1	TSS1500;TSS1500;TSS1500;TSS1500	N_Shore	0.0004	0.0001	0.0002174	0.99996	1	+++-+	0.5738
6	cg07186962		NEDD9		OpenSea	-0.0025	0.0007	0.0002221	0.99996	1	-----	0.919
12	cg04347477	NCOR2;NCOR2	NCOR2		OpenSea	-0.0064	0.0017	0.0002295	0.99996	1	-----	0.8686
19	cg13346967	CYTH2;CYTH2	CYTH2	5'UTR;TSS200	N_Shore	-0.0029	0.0008	0.0002298	0.99996	1	-?---	0.4263	Yes
4	cg22541143	HELQ;MRPS18C	MRPS18C	5'UTR	N_Shore	0.0013	0.0004	0.000233	0.99996	1	+?+++	0.4271
5	cg12145394	RMND5B	RMND5B		OpenSea	-0.0022	0.0006	0.0002439	0.99996	1	----+	0.7499	Yes
2	cg03250220	NCRNA00116	LINC00116	Body	S_Shore	-0.0038	0.001	0.0002462	0.99996	1	----+	0.6042	Yes
5	cg06605454		C5orf38	5'UTR	S_Shore	-0.006	0.0016	0.0002474	0.99996	1	-----	0.7411
2	cg19839281		MLPH	Body	N_Shore	-0.0023	0.0006	0.0002491	0.99996	1	----+	0.001884	Yes
6	cg10230900		Mir_633	Body	OpenSea	-0.0023	0.0006	0.0002527	0.99996	1	----+	0.06504
3	cg18044322	MON1A;MON1A	MON1A	5'UTR;5'UTR	Island	-0.0041	0.0011	0.0002532	0.99996	1	-?---	0.2807	Yes
6	cg08289346	GRM4	GRM4		OpenSea	-0.0024	0.0006	0.0002551	0.99996	1	----+	0.1895
10	cg24758173	SUFU;ACTR1A	SUFU	Body;Body	S_Shore	0.0008	0.0002	0.0002611	0.99996	1	-?+++	0.003035	Yes
5	cg10634182		MIR4456		N_Shore	-0.0018	0.0005	0.0002638	0.99996	1	----+	0.9232
10	cg26351966	SCD	SCD	TSS200	Island	-0.0013	0.0003	0.0002686	0.99996	1	----+	0.6748
15	cg26916780	ZNF609	ZNF609	Body;Body;3'UTR;Body;Body;3'UTR;Body;Body	S_Shelf	-0.0038	0.001	0.0002782	0.99996	1	-----	0.7028	Yes
11	cg14434149	SLN	SLN		N_Shelf	-0.004	0.0011	0.0002783	0.99996	1	--+-+	0.08423	Yes
6	cg01393604	LOC285830;LOC285830	HLA-F	1stExon	Island	-0.0029	0.0008	0.0002815	0.99996	1	----+	0.5292	Yes
1	cg15096815	JUN	JUN		OpenSea	0.0008	0.0002	0.0002846	0.99996	1	+++-+	0.3485	Yes
19	cg08508074	REXO1;REXO1	REXO1	TSS1500	Island	-0.0004	0.0001	0.0002859	0.99996	1	---+-	0.02785	Yes
11	cg25483596	PC;PC;PC	LRFN4	Body	Island	-0.0017	0.0005	0.000286	0.99996	1	-+---	0.1459	Yes
19	cg19694781	TMEM160	TMEM160	Body	N_Shelf	-0.0058	0.0016	0.000293	0.99996	1	-?---	0.5694	Yes
2	cg11403874	LRP2	LRP2	Body	OpenSea	0.0005	0.0001	0.0002984	0.99996	1	+?+-+	0.06163
11	cg11902062	INCENP;INCENP	INCENP	TSS1500	Island	-0.001	0.0003	0.0002985	0.99996	1	+---+	0.047
13	cg01522278		5S_rRNA	3'UTR;3'UTR;3'UTR	S_Shelf	-0.0018	0.0005	0.0002989	0.99996	1	-?--+	0.7702	Yes
1	cg13466988	VPS13D;VPS13D	SNORA59B	Body	OpenSea	-0.0056	0.0016	0.0002993	0.99996	1	----+	0.4954
3	cg17337091		LOC646903	Body;Body;Body	S_Shore	-0.0024	0.0007	0.0003029	0.99996	1	----+	0.3418	Yes
7	cg10616859	C7orf27	BRAT1	5'UTR;TSS1500	N_Shore	-0.0026	0.0007	0.0003044	0.99996	1	-----	0.1851	Yes
13	cg07469757		C13orf16	5'UTR	OpenSea	0.0012	0.0003	0.0003094	0.99996	1	+++++	0.58
3	cg23654821	CSRNP1	CSRNP1	5'UTR	OpenSea	0.0013	0.0004	0.0003095	0.99996	1	++++-	0.5556
14	cg18648982	FANCM	FANCM		S_Shelf	0.0035	0.001	0.0003116	0.99996	1	+?+++	0.3505	Yes
7	cg08638184		BC043576		OpenSea	-0.0007	0.0002	0.0003144	0.99996	1	-----	0.21
19	cg05211651	ZNF702P	ZNF702P	TSS1500	S_Shore	0.002	0.0006	0.0003173	0.99996	1	++++-	0.4525
6	cg24286575	THBS2	THBS2		OpenSea	-0.0009	0.0003	0.0003209	0.99996	1	+----	0.3105	Yes
10	cg04886849		SLC18A2		OpenSea	-0.0021	0.0006	0.0003254	0.99996	1	-----	0.7814	Yes
16	cg06234970	ZC3H18	ZC3H18	Body	S_Shelf	0.0029	0.0008	0.000328	0.99996	1	++++-	0.8034	Yes
10	cg12601963	NCRNA00200	LINC00200	TSS200	S_Shelf	-0.0021	0.0006	0.000328	0.99996	1	----+	0.1269
15	cg12364461	MTHFS	MTHFS	Body	Island	0.0052	0.0014	0.0003317	0.99996	1	+++-+	0.2858
19	cg22378631	C19orf25	C19orf25		Island	0.0004	0.0001	0.0003324	0.99996	1	+++-+	0.7936
1	cg17216385	SDCCAG8	AKT3	Body	S_Shelf	0.0019	0.0005	0.0003339	0.99996	1	+++-+	0.1752	Yes
10	cg00010168	MMS19;UBTD1	UBTD1		N_Shore	0.0008	0.0002	0.0003406	0.99996	1	+++++	0.03524
6	cg16773067		FGD2	Body	N_Shore	0.0071	0.002	0.0003421	0.99996	1	+++++	0.1075
10	cg07998396		AK124226	5'UTR	OpenSea	0.0013	0.0004	0.0003449	0.99996	1	++---	0.03681
16	cg04153740		IRX5	Body;Body;Body	OpenSea	-0.0004	0.0001	0.000348	0.99996	1	--+--	0.4341
6	cg22643080	PECI;PECI;PECI;PECI	AK092451	Body	OpenSea	0.0014	0.0004	0.0003534	0.99996	1	+++-+	0.205	Yes
10	cg25361175		TTC40	TSS200	Island	0.0006	0.0002	0.0003556	0.99996	1	+++++	0.8111	Yes
2	cg16745604	CASP10;CASP10;CASP10	CASP10	3'UTR;3'UTR	OpenSea	-0.002	0.0006	0.0003582	0.99996	1	---++	0.2067
19	cg10680488	KIR3DL2	KIR2DS4	Body	Island	0.0062	0.0017	0.0003594	0.99996	1	+?++-	0.2799	Yes
6	cg11524773		TBX18	Body	S_Shore	-0.0036	0.001	0.0003633	0.99996	1	+----	0.7704
6	cg19708055		AK127120		Island	0.0043	0.0012	0.0003702	0.99996	1	-++++	0.03498
19	cg18624049	C19orf54;SNRPA	C19orf54	Body;Body	OpenSea	0.0009	0.0003	0.000373	0.99996	1	++++-	0.5357
16	cg05063097	ZNF423	ZNF423		OpenSea	-0.0024	0.0007	0.0003749	0.99996	1	+----	0.2423	Yes
1	cg00967073		C1orf100		OpenSea	-0.0023	0.0007	0.0003754	0.99996	1	-----	0.5119
3	cg09000199	CDCP1;CDCP1	CDCP1		Island	-0.0011	0.0003	0.0003793	0.99996	1	----+	0.5202
12	cg04169908	C12orf47;MAPKAPK5;MAPKAPK5	MAPKAPK5		OpenSea	0.0007	0.0002	0.0003795	0.99996	1	+++-+	0.5839	Yes
12	cg16182707	ALDH1L2;ALDH1L2	ALDH1L2		OpenSea	0.001	0.0003	0.0003928	0.99996	1	++++-	0.9113
7	cg05610699	POM121	POM121		N_Shelf	-0.0022	0.0006	0.0003967	0.99996	1	-?--+	0.7584
7	cg06109226		FSCN1	1stExon	Island	-0.0021	0.0006	0.0003976	0.99996	1	-----	0.421
1	cg11738198		C8B	Body;Body	Island	-0.0043	0.0012	0.0003988	0.99996	1	-----	0.649	Yes
1	cg00483992		ZMYM6	5'UTR;1stExon	OpenSea	-0.0025	0.0007	0.0004015	0.99996	1	----+	0.6007
3	cg09543635	CAMP	CAMP	TSS200	Island	-0.0013	0.0004	0.0004017	0.99996	1	+----	0.143
2	cg01188578	HADHA	HADHA	TSS1500;TSS1500;TSS1500;TSS1500;TSS1500;TSS1500;TSS1500;TSS1500	S_Shore	-0.0275	0.0078	0.0004086	0.99996	1	-?--+	0.09094	Yes
2	cg03139053	SATB2	SATB2	Body;Body	N_Shore	0.0007	0.0002	0.0004098	0.99996	1	++++-	0.3228
22	cg23640300	LOC91316	GUSBP11	TSS200	Island	0.0012	0.0003	0.0004114	0.99996	1	+++++	0.9771	Yes
12	cg20059012	RARG;RARG	RARG		N_Shelf	0.0067	0.0019	0.0004126	0.99996	1	+++++	0.5381
17	cg25910803	SLC46A1	SLC46A1	Body;Body	S_Shelf	-0.0016	0.0004	0.0004196	0.99996	1	----+	0.03767	Yes
10	cg08821930	DMBT1;DMBT1;DMBT1	DMBT1	Body	OpenSea	-0.0029	0.0008	0.0004213	0.99996	1	----+	0.2596	Yes
8	cg17962854	ST3GAL1;ST3GAL1	ST3GAL1	Body;TSS200;TSS200	Island	0.0005	0.0001	0.0004221	0.99996	1	+++++	0.9652
12	cg18440199	LOC283392;TRHDE;LOC283392	BC093903		N_Shelf	0.0008	0.0002	0.000423	0.99996	1	+++++	0.9291
7	cg23257859	MIR550-2	MIR550B2	Body	S_Shelf	-0.0036	0.001	0.0004263	0.99996	1	-?--+	0.04324
7	cg19196326		UNCX	3'UTR	OpenSea	0.005	0.0014	0.0004335	0.99996	1	+++-+	0.09675
12	cg14830740	IQSEC3;IQSEC3	LOC574538		OpenSea	-0.0023	0.0006	0.000436	0.99996	1	----+	0.4704
5	cg24114444	NSA2;GFM2;GFM2;GFM2	GFM2	Body;3'UTR	Island	-0.0097	0.0028	0.0004397	0.99996	1	-?---	0.2326	Yes
3	cg26533949	DZIP1L;DZIP1L	DZIP1L	3'UTR	OpenSea	0.0005	0.0001	0.0004453	0.99996	1	+++-+	0.6909
17	cg19805781		LOC100499467		N_Shore	-0.0033	0.001	0.0004479	0.99996	1	----+	0.7206	Yes
19	cg01635063	PALM;PALM	PALM	Body	N_Shore	0.003	0.0008	0.0004532	0.99996	1	+++++	0.5387	Yes
3	cg26313511	ZNF148	ZNF148	Body	N_Shore	-0.0023	0.0007	0.0004551	0.99996	1	-----	0.7616	Yes
7	cg08221741	WBSCR17	MIR3914-1	TSS1500	OpenSea	0.0033	0.0009	0.0004565	0.99996	1	+?+++	0.6903	Yes
19	cg12014333	TRMT1;NACC1;TRMT1;TRMT1	TRMT1	Body	OpenSea	-0.0015	0.0004	0.0004565	0.99996	1	-----	0.9111	Yes
1	cg25955816	HIST3H3	HIST3H3	5'UTR;5'UTR	Island	-0.0037	0.0011	0.0004603	0.99996	1	-?---	0.4871
6	cg09329266	TCF19;TCF19;CCHCR1	TCF19	TSS1500;5'UTR;5'UTR;5'UTR	N_Shore	-0.0024	0.0007	0.0004634	0.99996	1	----+	0.8159	Yes
19	cg15983618	KCNJ14;KCNJ14;KCNJ14	KCNJ14		OpenSea	-0.0011	0.0003	0.0004662	0.99996	1	-----	0.2025
10	cg24800862		MEIG1	1stExon;5'UTR	Island	-0.0037	0.001	0.0004667	0.99996	1	-?---	0.5474
5	cg20315124		CDH9	TSS200	OpenSea	-0.0033	0.0009	0.0004718	0.99996	1	----+	0.5825
4	cg14042601	C4orf19	AX748249	Body	Island	-0.0023	0.0006	0.0004733	0.99996	1	----+	0.0042
9	cg01054282	KIAA0020	KIAA0020	Body;TSS1500	OpenSea	-0.0021	0.0006	0.000475	0.99996	1	----+	0.1236
20	cg09852918	CST7	CST7	TSS1500;TSS1500;TSS1500;TSS1500	N_Shore	0.0012	0.0003	0.0004792	0.99996	1	+++++	0.8707	Yes
17	cg17267398	GLOD4	GLOD4		Island	-0.0041	0.0012	0.0004836	0.99996	1	-----	0.9634	Yes
4	cg11528666	C4orf29;MFSD8	MFSD8		OpenSea	0.0005	0.0001	0.000492	0.99996	1	+-++-	0.1047
18	cg06830348	ST8SIA3	ST8SIA3	TSS1500;TSS1500	Island	-0.0023	0.0007	0.0004926	0.99996	1	----+	0.8826
15	cg00655656		ANKDD1A	TSS1500;Body	OpenSea	-0.0022	0.0006	0.0004929	0.99996	1	+?---	0.3462	Yes
12	cg24265722		STX2	Body	Island	0.0017	0.0005	0.0005011	0.99996	1	-++++	0.4759	Yes
17	cg24987590	RANGRF;SLC25A35	SLC25A35	Body;5'UTR;5'UTR	N_Shore	-0.0024	0.0007	0.0005018	0.99996	1	----+	0.4178
13	cg05187651	RASA3	RASA3	Body;Body;Body	N_Shore	0.0008	0.0002	0.0005049	0.99996	1	+++++	0.8899
12	cg22810875	NINJ2	NINJ2		S_Shelf	-0.0022	0.0006	0.0005056	0.99996	1	----+	0.01602
15	cg12416830	MYO1E	MYO1E	Body;Body;Body	S_Shelf	0.0011	0.0003	0.0005066	0.99996	1	+++++	0.4614	Yes
3	cg19936194	ATP1B3	ATP1B3	Body	S_Shelf	0.0011	0.0003	0.0005091	0.99996	1	+++++	0.5282
10	cg03625292	ABI1;ABI1;ABI1;ABI1	ABI1	TSS1500	N_Shore	0.0028	0.0008	0.0005116	0.99996	1	++++-	0.5287	Yes
19	cg15204119	KEAP1;KEAP1	KEAP1		Island	0.0014	0.0004	0.0005117	0.99996	1	+++++	0.2008	Yes
10	cg27401945		MIR3663		OpenSea	0.0015	0.0004	0.0005139	0.99996	1	+--+-	0.05835
6	cg20279784	TUBE1;C6orf225	C6orf225	Body	N_Shelf	-0.0003	0.0001	0.0005163	0.99996	1	-----	0.6643
4	cg03252340	HNRNPD;HNRNPD;HNRNPD;HNRNPD	HNRNPD		OpenSea	0.0009	0.0002	0.0005203	0.99996	1	+--++	0.08194
10	cg05038582	C10orf90	C10orf90		N_Shore	-0.0028	0.0008	0.0005247	0.99996	1	+---+	0.09004
7	cg22896873	PRKAG2;PRKAG2	PRKAG2	TSS1500	N_Shore	-0.0013	0.0004	0.000531	0.99996	1	----+	0.03879
2	cg24458756		SLC5A7	3'UTR	OpenSea	-0.0019	0.0006	0.0005403	0.99996	1	----+	0.1842
1	cg11572942	CDK11A;CDK11B;CDK11B;CDK11B;CDK11A;CDK11B;CDK11B;CDK11B	SLC35E2	3'UTR	N_Shelf	-0.0026	0.0008	0.0005409	0.99996	1	+?--+	0.4635	Yes
5	cg08408740		LOC257396		OpenSea	-0.0034	0.001	0.0005467	0.99996	1	----+	0.5117	Yes
11	cg02762115	DRD4	DRD4	Body	Island	-0.0016	0.0005	0.0005511	0.99996	1	-----	0.588	Yes
5	cg11278749		FBN2		OpenSea	0.003	0.0009	0.0005531	0.99996	1	+++++	0.09991	Yes
2	cg18951332		MIR4268	Body;Body	N_Shore	-0.0035	0.001	0.000557	0.99996	1	----+	0.603	Yes
2	cg11503096		DDX1	Body	N_Shelf	0.0011	0.0003	0.0005571	0.99996	1	-++++	0.587	Yes
6	cg12471156	RBM16	SCAF8	Body;Body	OpenSea	0.0004	0.0001	0.0005573	0.99996	1	+-++-	0.1233	Yes
6	cg27213800	HLA-DOA	HLA-DOA	TSS1500;TSS1500	S_Shore	-0.0034	0.001	0.0005629	0.99996	1	----+	0.1614	Yes
10	cg15413043		PITRM1	TSS1500	N_Shore	0.0018	0.0005	0.0005699	0.99996	1	+++++	0.8633	Yes
3	cg22709453	PDIA5;PDIA5	PDIA5	3'UTR	OpenSea	0.0004	0.0001	0.0005707	0.99996	1	++++-	0.5922
13	cg25996290	ATP8A2	ATP8A2	5'UTR;5'UTR;1stExon	N_Shore	0.0021	0.0006	0.0005734	0.99996	1	-++-+	0.09062
11	cg00518276		BC034795	TSS200	N_Shore	-0.002	0.0006	0.0005756	0.99996	1	----+	0.3208	Yes
2	cg14527333	ACCN4;ACCN4	ACCN4		OpenSea	0.0008	0.0002	0.0005773	0.99996	1	+-+-+	0.5038
4	cg17936460	WHSC1	WHSC1	Body	OpenSea	0.0006	0.0002	0.0005788	0.99996	1	++-++	0.7643
1	cg12067024	S100A7A	S100A7A		N_Shore	-0.0034	0.001	0.0005791	0.99996	1	+?--+	0.5284
5	cg24115019	WWC1;WWC1;WWC1	WWC1	TSS1500;3'UTR	N_Shore	-0.0026	0.0008	0.0005806	0.99996	1	+---+	0.2151
19	cg19390148	DDA1;DDA1	DDA1		OpenSea	0.0006	0.0002	0.0005826	0.99996	1	++++-	0.7611
2	cg12237286	DIS3L2	DIS3L2	Body	S_Shelf	0.0012	0.0003	0.0005848	0.99996	1	+++++	0.7945
2	cg20449833	RHOQ	RHOQ		OpenSea	0.0032	0.0009	0.0005909	0.99996	1	+++++	0.9599	Yes
17	cg04945634	UBE2O	UBE2O	1stExon;5'UTR	Island	-0.0012	0.0004	0.0005912	0.99996	1	----+	0.09586
19	cg08044694	BRD4;BRD4	BRD4	Body	N_Shore	-0.0023	0.0007	0.0005929	0.99996	1	----+	0.6857
8	cg20061155	RSPO2	RSPO2	3'UTR	OpenSea	0.0006	0.0002	0.0005947	0.99996	1	+++++	0.5914
2	cg13316148	STAT4	STAT4		OpenSea	-0.003	0.0009	0.0005969	0.99996	1	----+	0.9452	Yes
4	cg23542399	CHIC2	CHIC2	Body	OpenSea	0.0007	0.0002	0.000599	0.99996	1	+++++	0.6199
7	cg08134618	GLCCI1	GLCCI1	Body	N_Shore	-0.0003	0.0001	0.0006022	0.99996	1	-----	0.9818	Yes
2	cg00447867	TMEM177;TMEM177;TMEM177	TMEM177		N_Shore	-0.0035	0.001	0.0006027	0.99996	1	-?---	0.8842	Yes
16	cg13901319		BC041879		Island	-0.0037	0.0011	0.0006034	0.99996	1	-?---	0.547
11	cg13806461	POLR2L	POLR2L	5'UTR	OpenSea	-0.0009	0.0003	0.0006043	0.99996	1	-----	0.3464
17	cg06740897	NFE2L1	NFE2L1	5'UTR;1stExon	Island	0.0008	0.0002	0.0006047	0.99996	1	++-++	0.2482
1	cg00648005	SLC2A7	SLC2A7	Body	OpenSea	0.0032	0.0009	0.0006084	0.99996	1	+?+++	0.889	Yes
1	cg24311182	SLC22A15	SLC22A15	TSS200;TSS200;TSS1500	Island	0.0009	0.0003	0.0006101	0.99996	1	+++++	0.4865
16	cg09890374	PSKH1	PSKH1	Body;Body	S_Shelf	-0.0034	0.001	0.0006158	0.99996	1	-----	0.916
4	cg16640599	SEC24D	SEC24D		OpenSea	-0.0024	0.0007	0.0006194	0.99996	1	-----	0.7688	Yes
3	cg04106782		FGD5	TSS200;TSS200;TSS200	OpenSea	-0.0005	0.0001	0.0006204	0.99996	1	-----	0.605
3	cg06796779	GATA2;GATA2;GATA2	GATA2		OpenSea	-0.004	0.0012	0.0006284	0.99996	1	----+	0.3043
2	cg08570243	NCRNA00116	LINC00116	TSS1500;TSS1500;TSS1500;TSS1500;TSS1500	Island	-0.0044	0.0013	0.0006285	0.99996	1	----+	0.6012
8	cg26546537	HAS2;HAS2AS	HAS2-AS1	Body;TSS200;Body	Island	0.0007	0.0002	0.0006389	0.99996	1	+++++	0.9933	Yes
16	cg01394781	ABCC1;ABCC1;ABCC1;ABCC1;ABCC1	ABCC1	Body;Body	OpenSea	-0.0042	0.0012	0.0006419	0.99996	1	----+	0.848	Yes
7	cg20653955	GRID2IP	Mir_633	Body	OpenSea	-0.0014	0.0004	0.0006424	0.99996	1	-----	0.7146
3	cg24046434		LOC730091		OpenSea	-0.0034	0.001	0.0006439	0.99996	1	-?---	0.9596	Yes
1	cg04781115	PLEKHM2	PLEKHM2	TSS1500;Body;Body	S_Shore	0.0006	0.0002	0.0006452	0.99996	1	+++++	0.8723
17	cg26499773		MIR4522	Body	N_Shore	0.0026	0.0008	0.0006494	0.99996	1	++-++	0.09179	Yes
19	cg17309464	ZNF565;ZNF146;ZNF146;ZNF565;ZNF146	ZNF146	TSS200;5'UTR;5'UTR;TSS200;TSS200;5'UTR;TSS200;5'UTR	Island	-0.0009	0.0003	0.0006512	0.99996	1	-++--	0.05719
6	cg09357822	FKBPL	FKBPL	3'UTR;3'UTR;3'UTR	OpenSea	0.0005	0.0001	0.0006514	0.99996	1	+++--	0.01191	Yes
3	cg12293204		XIRP1		S_Shore	0.0005	0.0001	0.0006541	0.99996	1	+--++	0.00498
14	cg20303561	CCDC88C	CCDC88C	Body	OpenSea	-0.0023	0.0007	0.0006559	0.99996	1	-----	0.6083	Yes
16	cg00099091	HAGHL;HAGHL;CCDC78	CCDC78	TSS1500	OpenSea	0.0012	0.0003	0.0006614	0.99996	1	+++++	0.7181
1	cg19708201	RYR2	RYR2	TSS1500;TSS1500;Body	S_Shore	-0.0018	0.0005	0.0006635	0.99996	1	+---+	0.003682
3	cg20090970	CDGAP	ARHGAP31	TSS1500;TSS1500;TSS1500	Island	0.0028	0.0008	0.0006689	0.99996	1	+++++	0.1093
1	cg18816107	PSMD4;PSMD4	PSMD4	TSS1500	S_Shelf	0.0009	0.0003	0.0006707	0.99996	1	+++-+	0.5009
19	cg23190402	CLEC4GP1	CLEC4GP1	TSS1500;1stExon;TSS1500	Island	-0.0022	0.0006	0.0006725	0.99996	1	-?---	0.3631	Yes
22	cg13652373		BC033837	Body	S_Shelf	-0.0021	0.0006	0.0006747	0.99996	1	----+	0.002436
4	cg04155747		ANKRD17		Island	0.0011	0.0003	0.0006751	0.99996	1	-++++	0.343	Yes
1	cg10521480		NPL		OpenSea	-0.003	0.0009	0.0006833	0.99996	1	----+	0.4441
1	cg01868367		MIR3916	5'UTR;1stExon	OpenSea	-0.0031	0.0009	0.0006879	0.99996	1	-?--+	0.5129
12	cg12136731	PDE3A	PDE3A	TSS1500;1stExon	Island	0.0035	0.001	0.0006917	0.99996	1	+?+++	0.4139
1	cg04582424	ZC3H11A	ZC3H11A		N_Shore	0.0011	0.0003	0.0006937	0.99996	1	+?+-+	0.3008
17	cg19466160	DLG4;DLG4	ACADVL		OpenSea	-0.0019	0.0006	0.0006959	0.99996	1	-----	0.9253
17	cg01736243		OR1E1	TSS200	Island	-0.0039	0.0012	0.0006993	0.99996	1	----+	0.6276	Yes
2	cg05095428	ANTXR1;ANTXR1;ANTXR1	ANTXR1		Island	-0.0031	0.0009	0.0007018	0.99996	1	+---+	0.3646
7	cg13486406		FOXP2	TSS1500;TSS200	Island	0.0006	0.0002	0.0007134	0.99996	1	+++++	0.9417
18	cg15292688		ZNF519	TSS1500	N_Shore	-0.0028	0.0008	0.0007144	0.99996	1	-?--+	0.003874
11	cg24778081	RNH1;RNH1;RNH1;RNH1;RNH1;RNH1;RNH1;RNH1	RNH1	TSS1500	N_Shore	0.0004	0.0001	0.0007179	0.99996	1	+++++	0.6868	Yes
19	cg03100752	ASNA1	ASNA1	TSS1500;TSS1500;TSS200;TSS1500;TSS1500;TSS1500	Island	-0.0033	0.001	0.0007205	0.99996	1	----+	0.05587
10	cg03618257	COX15;COX15;CUTC;CUTC;COX15;COX15	CUTC		OpenSea	-0.0003	0.0001	0.0007206	0.99996	1	-----	0.2361
10	cg15972243	RNLS;RNLS	RNLS	Body	OpenSea	0.0028	0.0008	0.0007253	0.99996	1	++++-	0.9975
6	cg21871038	TFAP2D	TFAP2D		N_Shore	-0.003	0.0009	0.0007256	0.99996	1	-----	0.6345	Yes
7	cg21815508	PTPRN2;PTPRN2;PTPRN2	LOC100506585	5'UTR	S_Shore	-0.0017	0.0005	0.0007313	0.99996	1	+--++	0.04216
19	cg24831305		ZNF816-ZNF321P	Body	N_Shelf	0.0015	0.0004	0.0007313	0.99996	1	+++++	0.4678
14	cg11065694	ADAM6	ADAM6		OpenSea	-0.0037	0.0011	0.0007369	0.99996	1	-?---	0.936
6	cg07868909	MAP3K5	MAP3K5		Island	0.0008	0.0002	0.0007441	0.99996	1	++-++	0.6559
14	cg03156547	CDH24;CDH24	CDH24		N_Shore	-0.0019	0.0006	0.0007464	0.99996	1	----+	0.01684	Yes
1	cg10720997		AK310350	TSS1500;TSS1500;TSS1500;TSS1500;TSS1500;TSS1500;TSS1500;TSS1500;TSS1500;TSS1500;TSS1500	OpenSea	-0.0004	0.0001	0.0007471	0.99996	1	---+-	0.205	Yes
6	cg14989243	FILIP1	FILIP1	TSS1500;TSS200	S_Shore	-0.0049	0.0014	0.0007497	0.99996	1	-----	0.4013
11	cg02537342	C11orf21;TSPAN32;C11orf21	C11orf21	Body	N_Shelf	0.0007	0.0002	0.0007506	0.99996	1	++-+-	0.4467
1	cg06707139	LOC100130331	LOC100130331		OpenSea	-0.0031	0.0009	0.0007536	0.99996	1	-?--+	0.6841	Yes
6	cg11744524	C6orf146;C6orf201	C6orf201	TSS1500	N_Shore	-0.003	0.0009	0.000755	0.99996	1	----+	0.6409	Yes
8	cg11783602		MRPL15		S_Shelf	0.0066	0.002	0.000759	0.99996	1	-++++	0.5635
19	cg10260999	ZNF444	ZNF444	Body;Body;TSS1500	S_Shore	-0.0005	0.0002	0.0007594	0.99996	1	-----	0.2085
6	cg06186457		KU-MEL-3	TSS1500	Island	-0.004	0.0012	0.0007616	0.99996	1	-?---	0.6527	Yes
4	cg01539483		SLC10A7	Body;Body;Body	OpenSea	0.0032	0.001	0.0007657	0.99996	1	+-+++	0.06519
21	cg02532853	NCRNA00114;NCRNA00114	LINC00114		OpenSea	-0.0011	0.0003	0.0007679	0.99996	1	----+	0.5645
2	cg00484122		Mir_544	TSS1500;TSS1500	OpenSea	-0.0023	0.0007	0.0007718	0.99996	1	----+	0.583
18	cg02122913	SLC39A6;SLC39A6;ELP2	SLC39A6	3'UTR	OpenSea	0.0006	0.0002	0.0007752	0.99996	1	+++++	0.396
10	cg13329723	C10orf96	C10orf96	Body	OpenSea	-0.003	0.0009	0.0007797	0.99996	1	+---+	0.2922
15	cg27086690	ZNF280D;ZNF280D;ZNF280D	ZNF280D	TSS200;TSS200	Island	-0.0025	0.0008	0.0007833	0.99996	1	-----	0.5442
2	cg20760507	THAP4;ATG4B;ATG4B	ATG4B	TSS1500;TSS200;TSS1500	Island	-0.0004	0.0001	0.0007854	0.99996	1	-----	0.3006	Yes
20	cg05297437	GNAS;GNAS;GNAS;GNAS;GNAS;GNAS;GNAS;GNAS	GNAS	Body;Body	OpenSea	0.0019	0.0006	0.0007861	0.99996	1	+++++	0.6961	Yes
10	cg24815842	GRID1	MIR346	Body	S_Shore	-0.0023	0.0007	0.0007863	0.99996	1	----+	0.5217	Yes
16	cg03388025	SPIRE2	SPIRE2	Body	Island	-0.0018	0.0005	0.0007872	0.99996	1	-----	0.5723
12	cg13519035		ALG10	1stExon;5'UTR;5'UTR;1stExon;5'UTR;1stExon	Island	-0.0025	0.0007	0.0007934	0.99996	1	----+	0.1566
5	cg22571544	PDZD2	PDZD2		Island	-0.0024	0.0007	0.0007959	0.99996	1	-----	0.3899	Yes
1	cg02978140		ID3	Body;Body	OpenSea	0.0046	0.0014	0.0007963	0.99996	1	+++++	0.3772
5	cg02257700	RAB9P1	RAB9BP1	3'UTR	OpenSea	0.0008	0.0002	0.0008002	0.99996	1	+++++	0.3662
5	cg21179412	FAM159B	SREK1IP1	TSS1500	Island	-0.0017	0.0005	0.0008031	0.99996	1	-?---	0.9035	Yes
10	cg07215975	PTPRE	PTPRE		Island	0.0011	0.0003	0.000808	0.99996	1	+++++	0.3775
2	cg18619409		ZSWIM2		N_Shelf	-0.0012	0.0004	0.00081	0.99996	1	-?--+	0.01841
14	cg04569152	FLJ10357	ARHGEF40		OpenSea	-0.0023	0.0007	0.0008128	0.99996	1	-+---	0.4034
5	cg01394116	RBM22	RBM22	TSS1500	OpenSea	0.0023	0.0007	0.0008191	0.99996	1	+++++	0.9563
6	cg13537510	MOG;MOG;MOG;MOG;MOG;MOG;MOG;MOG;MOG;MOG;MOG	MOG	Body;Body;Body;Body	N_Shore	-0.0026	0.0008	0.0008225	0.99996	1	+----	0.4008	Yes
16	cg03560660		HS3ST2	Body	N_Shore	-0.0014	0.0004	0.0008277	0.99996	1	-----	0.3651	Yes
3	cg16217803	CHST2	CHST2	Body	Island	-0.0018	0.0005	0.000832	0.99996	1	---+-	0.4097
5	cg24536328	TTC33	TTC33		S_Shelf	0.0006	0.0002	0.000832	0.99996	1	++-++	0.2854
19	cg25390432	ZNF180	ZNF180	TSS1500	OpenSea	-0.0019	0.0006	0.0008421	0.99996	1	----+	0.8796	Yes
4	cg02355420	EPHA5;EPHA5	LOC100144602	TSS200	OpenSea	-0.0005	0.0001	0.0008422	0.99996	1	--+--	0.1613
22	cg13561339		AK055980		N_Shelf	-0.0035	0.001	0.0008444	0.99996	1	-?--+	0.7571
1	cg15058266	WNT3A	WNT3A	1stExon;TSS1500	Island	-0.0011	0.0003	0.0008444	0.99996	1	-----	0.6399
17	cg01048272	CCDC57	CCDC57		N_Shore	-0.005	0.0015	0.0008452	0.99996	1	-?---	0.5541	Yes
1	cg11415402	APITD1;CORT	CORT	Body	OpenSea	0.0014	0.0004	0.0008452	0.99996	1	++++-	0.758
2	cg06275642	CNRIP1;CNRIP1	CNRIP1		OpenSea	0.0018	0.0005	0.0008461	0.99996	1	+++++	0.3609
5	cg19456451	ZSWIM6	ZSWIM6	Body	N_Shore	0.001	0.0003	0.0008505	0.99996	1	+++++	0.6901
2	cg24743639	EHD3;EHD3	EHD3	TSS200;5'UTR;TSS200;1stExon;1stExon;5'UTR	Island	0.0003	0.0001	0.0008546	0.99996	1	++++-	0.185
10	cg24012440	MIR2110;C10orf118	C10orf118	TSS1500	Island	-0.0003	0.0001	0.0008663	0.99996	1	--+--	0.3699
1	cg13498757		HRNR		OpenSea	-0.0092	0.0028	0.0008676	0.99996	1	-----	0.615	Yes
5	cg06708122	SGTB	C5orf44	5'UTR	OpenSea	-0.0033	0.001	0.0008751	0.99996	1	-?---	0.781	Yes
16	cg00277098		LOC729264		OpenSea	-0.0028	0.0008	0.0008771	0.99996	1	+?--+	0.1539	Yes
5	cg08534016	SPEF2	SPEF2		OpenSea	-0.0035	0.001	0.0008778	0.99996	1	-----	0.7013
2	cg11465769	MYT1L	MYT1L	TSS1500;TSS1500;TSS1500;TSS1500	Island	-0.0023	0.0007	0.0008789	0.99996	1	----+	0.3176
8	cg02481848	NECAB1	NECAB1	5'UTR;5'UTR;5'UTR	S_Shore	0.0014	0.0004	0.0008861	0.99996	1	+++++	0.3165	Yes
17	cg05717061		KRT18P55		OpenSea	0.0024	0.0007	0.0008883	0.99996	1	-+++-	0.5911
11	cg20203469	ACAD8	ACAD8	TSS200;TSS200;TSS200;Body	OpenSea	-0.0038	0.0011	0.0008904	0.99996	1	----+	0.9582
5	cg13908833	SLIT3	SLIT3	TSS1500	Island	-0.0013	0.0004	0.0008934	0.99996	1	-?---	0.2459
8	cg25007484		TRAM1	Body	N_Shelf	-0.0037	0.0011	0.0008936	0.99996	1	-?---	0.9304
19	cg06878361	ZNF577;ZNF577;ZNF577	ZNF577	TSS1500	N_Shore	-0.0018	0.0005	0.0008972	0.99996	1	----+	0.3316
11	cg10621441		FLJ41423	TSS1500	Island	-0.0027	0.0008	0.0008988	0.99996	1	----+	0.1053	Yes
6	cg13117822		LOC401242	5'UTR	Island	-0.0031	0.0009	0.0009	0.99996	1	-?---	0.4532	Yes
5	cg01753263	SH3PXD2B	SH3PXD2B	Body;Body	N_Shore	-0.0021	0.0006	0.0009107	0.99996	1	----+	0.561
6	cg00640087	MSH5;MSH5;MSH5;MSH5	MSH5	1stExon	Island	0.0011	0.0003	0.0009127	0.99996	1	+++-+	0.4278	Yes
7	cg08863848	HOXA11AS;HOXA11	HOXA11	Body	OpenSea	0.0004	0.0001	0.0009146	0.99996	1	++-++	0.6559
6	cg13435432	NR2E1	NR2E1	5'UTR	N_Shore	-0.0017	0.0005	0.0009151	0.99996	1	---++	0.6335
3	cg21592087		RYBP	TSS1500	OpenSea	0.0048	0.0014	0.0009158	0.99996	1	+?+++	0.5268
1	cg11791613	TARBP1	TARBP1	TSS1500	N_Shore	0.0004	0.0001	0.0009194	0.99996	1	+++++	0.9444
4	cg25088874	BMPR1B	BMPR1B	5'UTR;1stExon	Island	-0.0006	0.0002	0.0009211	0.99996	1	-----	0.4592	Yes
10	cg02179700		BC037918	1stExon;1stExon;5'UTR;1stExon;5'UTR;5'UTR	Island	-0.002	0.0006	0.0009248	0.99996	1	----+	0.1649
1	cg03856044	APCS;APCS	APCS	Body	OpenSea	-0.0025	0.0008	0.0009297	0.99996	1	----+	0.2482
16	cg10298992	ZNRF1	ZNRF1	TSS200	S_Shore	-0.0026	0.0008	0.0009349	0.99996	1	----+	0.08663	Yes
4	cg20732881		LOC339975	TSS1500;TSS1500;TSS1500	Island	0.0014	0.0004	0.0009374	0.99996	1	+++++	0.9379	Yes
5	cg11032208	CAST;CAST;CAST;CAST;CAST	CAST	3'UTR	OpenSea	0.0006	0.0002	0.0009388	0.99996	1	+-+-+	0.1298
10	cg07119315	LRRC27;LRRC27;LRRC27;LRRC27;LRRC27	LRRC27	Body;Body;Body;Body	N_Shore	0.0027	0.0008	0.000939	0.99996	1	++-++	0.2035	Yes
10	cg13440947	GFRA1;GFRA1;GFRA1	GFRA1	1stExon	Island	-0.0025	0.0008	0.000945	0.99996	1	----+	0.06748
17	cg19354750	ACE	ACE		OpenSea	0.0006	0.0002	0.0009475	0.99996	1	+++++	0.8443
2	cg16947612	EFEMP1;EFEMP1;EFEMP1	EFEMP1	5'UTR	OpenSea	-0.0027	0.0008	0.0009501	0.99996	1	+----	0.3852
4	cg02992596	RBM46	RBM46	TSS1500;TSS1500;TSS1500	N_Shore	-0.0038	0.0011	0.0009547	0.99996	1	----+	0.5025
16	cg09905605		BC039500		N_Shore	-0.0014	0.0004	0.0009568	0.99996	1	-+---	0.6776
3	cg07803856	TMEM158	TMEM158	TSS200;Body	OpenSea	-0.0035	0.0011	0.0009591	0.99996	1	----+	0.2368
2	cg27367722		UGP2	TSS1500;TSS1500	Island	-0.0018	0.0005	0.0009601	0.99996	1	-?--+	0.2421	Yes
17	cg21369801	CSNK1D;CSNK1D	CSNK1D		Island	0.0034	0.001	0.0009619	0.99996	1	++++-	0.9677
1	cg00694357	ZBTB7B	ZBTB7B	Body	OpenSea	0.0005	0.0002	0.0009642	0.99996	1	+++++	0.7549
4	cg08111167		PRKG2	TSS1500	S_Shore	-0.001	0.0003	0.0009658	0.99996	1	----+	0.6751
11	cg17125472		AK094674		S_Shore	-0.0029	0.0009	0.0009663	0.99996	1	-----	0.5201
10	ch.10.2372731R		ADRA2A	Body	Island	0.0014	0.0004	0.0009667	0.99996	1	++-+?	0.2873
15	cg10140906	CPEB1;CPEB1;CPEB1;CPEB1	CPEB1		OpenSea	-0.0008	0.0002	0.000972	0.99996	1	-----	0.5069
1	cg05959381	TTC4	TTC4		OpenSea	-0.0003	0.0001	0.000975	0.99996	1	-+---	0.3194
2	cg08348387	ANO7	ANO7	Body	OpenSea	0.001	0.0003	0.0009769	0.99996	1	+?+++	0.5914	Yes
14	cg26997905	AP4S1;AP4S1	AP4S1	TSS200	OpenSea	-0.0011	0.0003	0.000977	0.99996	1	----+	0.3012	Yes
7	cg25042284		HDAC9	TSS1500;TSS1500	OpenSea	0.0014	0.0004	0.0009803	0.99996	1	+++++	0.9716
19	cg25999674	C19orf47	C19orf47	5'UTR;TSS1500;TSS1500;5'UTR;TSS1500	N_Shore	-0.0014	0.0004	0.0009833	0.99996	1	----+	0.4279
1	cg15683497	SCNN1D;SCNN1D	SCNN1D		N_Shelf	-0.0022	0.0007	0.0009927	0.99996	1	+---+	0.1397	Yes
12	cg20376421	MYL6B	MYL6B	Body	OpenSea	0.0008	0.0003	0.000995	0.99996	1	+++++	0.9917
2	cg19905213		CTNNA2	1stExon;TSS1500;5'UTR;TSS1500	S_Shore	-0.003	0.0009	0.0009979	0.99996	1	----+	0.3806
17	cg12765405	SPATA20	SPATA20		OpenSea	-0.0021	0.0007	0.0009983	0.99996	1	+---+	0.5389
15	cg20021204	SGK269	PEAK1	Body	N_Shore	-0.0013	0.0004	0.0009999	0.99996	1	-----	0.2209

## Sheet: Table S7
Table S7: Drinking in the first trimester of pregnancy, unadjusted for cell counts - All probes with P<1e-3
Chromosome	CpG	Gene[Illumina]	Gene[Closest]	Gene region	Relation to CpG island	Effect (change in percent methylation)	SE	P-value	FDR-corrected P-value	Bonferroni-corrected P-value	Direction in all cohorts	Heterogeneity P-value	Probe appears on Naeem list of problematic probes
7	cg27486743		DQ597235		S_Shore	-0.0071	0.0015	2.374e-06	0.999955	1	-?--	0.4427	Yes
6	cg23913421		TFAP2D		OpenSea	0.002	0.0005	7.983e-06	0.999955	1	+++-	0.01441
6	cg07535762	VPS52	VPS52	Body	N_Shelf	-0.0027	0.0006	1.03e-05	0.999955	1	----	0.6886	Yes
21	cg08381918	PRDM15;PRDM15	PRDM15	Body;Body	Island	-0.0048	0.0011	1.298e-05	0.999955	1	----	0.9083
17	cg14207222	CCDC46	CEP112	Body	OpenSea	0.0014	0.0003	1.611e-05	0.999955	1	+?-+	0.04133	Yes
19	cg12713583	ARID3A	ARID3A	Body	Island	-0.0072	0.0017	2.582e-05	0.999955	1	----	0.8085	Yes
4	cg07698901	PDGFRA	PDGFRA	TSS1500	Island	0.0018	0.0004	2.749e-05	0.999955	1	+?++	0.5386
11	cg25478299		MMP10		OpenSea	-0.0088	0.0021	2.81e-05	0.999955	1	----	0.6364
2	cg13360395		7SK		OpenSea	-0.0068	0.0016	3.546e-05	0.999955	1	----	0.6665
10	cg09684112	FRMD4A	PRPF18	Body	S_Shore	-0.0025	0.0006	4.213e-05	0.999955	1	----	0.3417	Yes
6	cg23916646	C6orf27	VWA7	Body	OpenSea	-0.0023	0.0006	4.481e-05	0.999955	1	----	0.8693	Yes
15	cg21656246	SLCO3A1;SLCO3A1	SLCO3A1	Body;Body	OpenSea	0.0049	0.0012	4.634e-05	0.999955	1	++++	0.3276
11	cg00496961		MMP10		OpenSea	-0.0091	0.0023	5.272e-05	0.999955	1	----	0.147
15	cg02186782	RYR3	RYR3	TSS1500	Island	-0.0013	0.0003	5.285e-05	0.999955	1	----	0.6957
8	cg22425913	LY6E;LY6E;LOC100133669;LY6E;LY6E	LY6E	5'UTR;1stExon;TSS200;5'UTR;1stExon	Island	0.0011	0.0003	5.658e-05	0.999955	1	+++-	0.3403	Yes
19	cg04376747	RBM42	RBM42	Body	S_Shore	-0.0039	0.001	5.825e-05	0.999955	1	----	0.08561
2	cg25929552		BC040863		OpenSea	-0.0058	0.0015	5.867e-05	0.999955	1	----	0.09173
5	cg12877039	PCDHGA4;PCDHGA12;PCDHGA11;PCDHGA11;PCDHGA9;PCDHGA1;PCDHGB1;PCDHGB6;PCDHGC3;PCDHGB3;PCDHGB7;PCDHGA6;PCDHGA8;PCDHGA10;PCDHGA5;PCDHGB4;PCDHGA3;PCDHGA2;PCDHGA7;PCDHGB2;PCDHGB5;PCDHGC3;PCDHGC3	PCDHGC3	Body;Body;Body;Body;Body;Body;Body;Body;1stExon;Body;Body;Body;Body;Body;Body;Body;Body;Body;Body;Body;Body;1stExon;Body	N_Shore	-0.0028	0.0007	6.55e-05	0.999955	1	----	0.6167
11	cg02674693		PRDM11		OpenSea	0.0019	0.0005	7.213e-05	0.999955	1	++++	0.08407
19	cg16615829	HSPB6	AJ278121	3'UTR	Island	-0.005	0.0013	7.31e-05	0.999955	1	----	0.09289	Yes
2	cg18899117	PARD3B;PARD3B;PARD3B	PARD3B	Body;Body;Body	OpenSea	0.0038	0.001	7.651e-05	0.999955	1	+++-	0.637	Yes
20	cg09076077	C20orf197	C20orf197	TSS1500	OpenSea	-0.003	0.0008	7.756e-05	0.999955	1	----	0.7133
9	cg02106072	NFIL3	NFIL3	5'UTR	N_Shore	-0.0191	0.0048	8.006e-05	0.999955	1	-?--	0.6258	Yes
9	cg14421548	RORB	RORB	TSS1500	Island	0.0018	0.0005	8.335e-05	0.999955	1	++++	0.9385
19	cg27560831	ZNF787	ZNF787	Body	Island	-0.0012	0.0003	8.913e-05	0.999955	1	-?--	0.9953	Yes
19	cg25230111	CCDC106	CCDC106	5'UTR	Island	-0.001	0.0003	8.935e-05	0.999955	1	-?--	0.3414
2	cg07820064	SPEG	SPEG	TSS200	Island	0.0012	0.0003	9.185e-05	0.999955	1	+-+-	0.1899
16	cg26475649	C16orf62	C16orf62	Body	Island	0.0015	0.0004	9.223e-05	0.999955	1	+++-	0.1972
7	cg05811904	CREB3L2	CREB3L2	Body	OpenSea	0.0014	0.0004	9.477e-05	0.999955	1	+++-	0.5437
2	cg18694780	CXCR7	CXCR7	TSS1500	S_Shore	-0.0009	0.0002	9.497e-05	0.999955	1	--+-	0.01492
11	cg08804111		MMP10		OpenSea	-0.011	0.0028	9.641e-05	0.999955	1	+---	0.09244	Yes
7	cg15262505		MICALL2		OpenSea	0.0034	0.0009	0.0001038	0.999955	1	++++	0.2146
11	cg26824847	OPCML;OPCML	OPCML	Body;Body	OpenSea	-0.0059	0.0015	0.0001062	0.999955	1	----	0.4887	Yes
4	cg19310307	SAP30	SAP30	TSS1500	N_Shore	0.0015	0.0004	0.0001095	0.999955	1	+++-	0.477	Yes
2	cg11559198		NCL		Island	-0.0034	0.0009	0.0001097	0.999955	1	----	0.4029
7	cg01115668	BUD31;PDAP1	PDAP1	TSS1500;TSS200	Island	0.0006	0.0001	0.0001155	0.999955	1	+++-	0.3026
19	cg05294243	KLK13	KLK13	TSS1500	S_Shore	0.0017	0.0004	0.000129	0.999955	1	++++	0.8909
19	cg10611463	S1PR2	S1PR2	Body	Island	-0.0015	0.0004	0.0001377	0.999955	1	----	0.8248	Yes
1	ch.1.4459276R	SNAP47	JMJD4	Body	OpenSea	-0.0006	0.0002	0.0001384	0.999955	1	----	0.9892
1	cg11675359		ZNF362		S_Shelf	0.0046	0.0012	0.0001434	0.999955	1	+?++	0.924	Yes
1	cg16276523	PVRL4	PVRL4	Body	Island	-0.0042	0.0011	0.0001444	0.999955	1	----	0.5792	Yes
[truncated: 292 more rows]

## Sheet: Table S8
Table S8: Drinking in the first trimester of pregnancy, adjusted for cell counts - All probes with P<1e-3
[truncated: 406 more rows]

[truncated: 7 more sheets: Table S9, Table S10, Table S11, Table S12, Table S13, Table S14, Table S15]
